# Supplementary material for: Genome-Wide Analysis of Gene Regulatory Networks of the FVE-HDA6-FLD Complex in Arabidopsis
Source: Front Plant Sci. 2016 Apr 28;7:555. doi: 10.3389/fpls.2016.00555 (PMC4848314; doi:10.3389/fpls.2016.00555)
Supplement: Supplementary file 6 [file Table_1.XLSX]

## Sheet: 2xUp-regulated gene list
Table 1. Overlap of up-regulated genes found in the fld-6, fve-4, and hda6-6 mutants
		Ratio
AGI code	fld/col	fve/col	hda6/col	Classify	Description
AT2G01422	2.78636	2425.53	1460.5	Antisense RNA and other RNA	Other_rna
AT5G07152	*0.12/0	*0.33/0	*0.17/0	Antisense RNA and other RNA	Other_rna
AT1G04880	4.64393	5.04944	12.8705	Chromatin remodeling	HMGB15 (high mobility group) box protein
AT5G65390	2.1305	4.77925	6.46996	Development	AGP7, Arabinogalactan protein 7
AT1G06520	2.88412	2.47157	3.28275	Development	GPAT1, Glycerol-3-phosphate acyltransferase 1
AT1G65330	2.07167	4.927	22.9718	Development	PHE1, MADS-box transcription factor PHERES 1
AT5G67480	2.25127	2.30116	3.41396	Development	BT4, BTB and TAZ domain protein 4
AT3G62210	2.32196	4.5445	5.6927	Development	EDA32, Putative endonuclease or glycosyl hydrolase
AT5G56170	2.0216	2.22224	2.83778	Development	LLG1, LORELEI-LIKE-GPI-ANCHORED PROTEIN 1
AT1G03870	3.15239	2.5405	6.88727	Development	FLA9, FASCICLIN-like arabinoogalactan 9
AT2G46330	2.29473	2.14704	4.32258	Development	AGP16, Arabinogalactan protein 16
AT1G02640	2.04775	4.16815	6.93222	Development	BXL2, Beta-xylosidase 2
AT1G10550	4.64393	6.81675	44.0565	Development	XTH33, Xyloglucan:xyloglucosyl transferase 33
AT1G11362	2.04333	7.87713	8.7123	Development	Plant invertase/pectin methylesterase inhibitor
AT1G76160	2.12144	4.21284	7.13215	Development	SKS5, SKU5 similar 5
AT3G23730	3.12239	3.98282	7.48644	Development	XTH16, Xyloglucan endotransglucosylase/hydrolase 16
AT3G45970	2.09247	2.22215	14.9224	Development	EXPL1, Expansin-like A1
AT4G03210	2.75963	3.85152	6.84723	Development	XTH9, Xyloglucan endotransglucosylase/hydrolase 9
AT4G38400	3.98604	4.29203	32.3205	Development	EXPL2, Expansin-like A2
AT5G48450	2.27308	2.6576	4.32489	Development	SKS3, SKU5 similar 3
AT5G51550	2.78932	3.00169	8.44984	Development	EXL3, EXORDIUM like 3
AT1G17310	3.25075	6.05933	3.96014	Development	MADS-box transcription factor family protein
AT1G30850	2.91904	2.74113	2.5458	Development	RSH4, Root hair specific 4
AT1G67265	5.18056	5.54317	3.45412	Development	RTFL21, ROTUNDIFOLIA like 21
AT3G23637	*0.24/0	*0.53/0	*0.78/0	Development	DVL21, DVL family protein
AT3G27940	2.78636	11.4454	32.6711	Development	LBD26, LOB domain-containing protein 26
AT5G27940	4.41173	2.01978	2.7226	Development	WPP3, WPP domain protein 3
AT1G17345	2.6006	2.22176	9.70234	Development	SAUR77, SAUR-like auxin-responsive protein family
AT4G34810	2.16717	3.14188	4.07014	Development	SAUR5, SAUR-like auxin-responsive protein family
AT5G08150	2.07525	2.17757	3.3259	Development	SOB5, Suppressor of phytochrome b 5
AT1G04240	2.92139	2.08424	2.48913	Development	IAA3, AUX/IAA transcriptional regulator family protein
AT5G58310	2.74173	6.89009	5.95222	Development	MES18, Methyl esterase 18
AT2G06050	4.86549	3.03767	2.08141	Development	OPR3, Oxophytodienoate-reductase 3
AT1G70990	5.75847	2.82769	12.4744	Development	Proline-rich family protein
AT3G59350	2.28216	3.72903	6.50257	Kinase	Protein kinase superfamily protein
AT4G14780	5.57271	4.03955	13.8605	Kinase	Protein kinase superfamily protein
AT4G23220	2.78636	2.50942	9.87035	Kinase	CRK14, Cysteine-rich RLK (RECEPTOR-like protein kinase) 14
AT5G41290	*0.16/0	*0.25/0	*0.88/0	Kinase	Receptor-like protein kinase-related family protein
AT3G45330	2.01237	2.52472	4.12514	Kinase	LECRK-I 1, Concanavalin A-like lectin protein kinase family protein
AT4G26390	5.57271	4.03955	8.91031	Kinase	Pyruvate kinase family protein
AT1G13700	2.10601	2.0381	2.53803	Metabolism	PGL1, 6-phosphogluconolactonase 1
AT1G70090	2.48974	2.33731	3.82097	Metabolism	Glucosyl transferase family 8
AT1G72060	10.9039	8.28954	7.46085	Metabolism	Serine-type endopeptidase inhibitors
AT2G33570	2.12206	3.87904	9.31026	Metabolism	Domain of unknown function (DUF23)
AT3G06990	2.72054	5.27416	6.09899	Metabolism	Cysteine/Histidine-rich C1 domain family protein
AT3G49830	2.32196	5.55439	3.13511	Metabolism	P-loop containing nucleoside triphosphate hydrolases
AT5G03020	2.32258	2.41981	3.26395	Metabolism	Galactose oxidase/kelch repeat superfamily protein
AT5G22940	2.13534	2.88809	5.18149	Metabolism	FRA8 homolog
AT5G42800	4.00844	3.9864	5.36703	Metabolism	Dihydroflavonol 4-reductase
AT1G28590	*0.11/0	*0.27/0	*0.32/0	Metabolism	GDSL-like Lipase/Acylhydrolase superfamily protein
AT5G51210	2.78636	5.04944	9.90035	Metabolism	OLEO3, Oleosin3
AT1G10070	3.66882	6.56101	3.12867	Metabolism	Branched-chain amino acid transaminase 2
AT1G15125	2.50307	3.86715	2.83637	Metabolism	S-adenosyl-L-methionine-dependent methyltransferases
AT1G15330	2.43253	4.61663	5.42162	Metabolism	Cystathionine beta-synthase (CBS) protein
AT1G19900	2.3883	3.17394	4.10157	Metabolism	Glyoxal oxidase-related protein
AT2G47780	7.34679	5.59213	7.10266	Metabolism	Rubber elongation factor protein (REF)
AT3G01260	2.50772	3.6356	18.9097	Metabolism	Galactose mutarotase-like superfamily protein
AT3G28958	3.71514	10.0989	8.91031	Metabolism	Cupredoxin superfamily protein
AT3G55310	9.71571	10.9704	13.6364	Metabolism	NAD(P)-binding Rossmann-fold superfamily protein
AT3G61090	2.50809	2.59528	3.11413	Metabolism	Putative endonuclease or glycosyl hydrolase
AT4G10020	2.34231	2.53061	3.45844	Metabolism	Hydroxysteroid dehydrogenase 5
AT5G14020	2.01237	4.88113	4.78517	Metabolism	Endosomal targeting BRO1-like domain-containing protein
AT5G63250	23.2196	66.6527	85.143	Metabolism	Carbohydrate-binding X8 domain superfamily protein
AT4G29370	3.71514	41.4054	57.422	Proteolysis	Galactose oxidase/kelch repeat superfamily protein
AT5G10340	6.63526	2.27225	3.88074	Proteolysis	F-box family protein
AT4G23070	4.17953	8.58405	20.7907	Proteolysis	RHOMBOID-like protein 7
AT1G23030	2.17828	2.0142	4.33756	Proteolysis	ARM repeat superfamily protein
AT1G33720	2.04333	3.43362	7.12825	Stress	CYP76C6, Cytochrome P450, family 76, subfamily C, polypeptide 6
AT2G23120	2.0045	2.03207	2.65281	Stress	Late embryogenesis abundant protein, group 6
AT5G36110	2.78636	4.5445	5.19768	Stress	CYP716A1, Cytochrome P450, family 716, subfamily A, polypeptide 1
AT2G03850	*0.26/0	*0.23/0	*0.28/0	Stress	Late embryogenesis abundant (LEA) family protein
AT5G21130	2.78636	3.02967	6.93024	Stress	Late embryogenesis abundant (LEA) family protein
AT2G38390	2.35189	2.49278	3.31213	Stress	Peroxidase superfamily protein
AT1G52040	3.4182	6.77614	4.85953	Stress	MBP1, Myrosinase-binding protein 1
AT1G59780	2.12294	3.75101	5.79877	Stress	NB-ARC domain-containing disease resistance protein
AT1G65390	3.71514	3.6356	5.47819	Stress	PP2-A5, Phloem protein 2 A5
AT2G34930	2.75221	2.19799	3.95286	Stress	Disease resistance family protein / LRR family protein
AT5G06870	3.34557	2.27005	2.20814	Stress	PGIP2, Polygalacturonase inhibiting protein 2
AT5G40090	3.71514	3.8065	5.02633	Stress	CHL1, Disease resistance protein (TIR-NBS class)
AT2G41100	5.05448	2.12167	11.5107	Signal transduction	CML12, Calcium-binding EF hand family protein
AT4G17160	*0.32/0	*0.28/0	*0.27/0	Signal transduction	RABB1A, RAB GTPase homolog B1A
AT2G21850	2.60908	2.67682	3.44207	Signal transduction	Cysteine/Histidine-rich C1 domain family protein
AT3G27500	2.41484	2.42373	4.35615	Signal transduction	Cysteine/Histidine-rich C1 domain family protein
AT5G43040	2.87079	3.3969	8.28029	Signal transduction	Cysteine/Histidine-rich C1 domain family protein
AT1G59265	2.50256	4.64737	6.52877	Transposon	Copia-like retrotransposon family
AT2G13431	8.35907	37.3659	314.317	Transposon	Transposable element gene
AT3G21020	2.62078	7.321	3.28725	Transposon	Copia-like retrotransposon family
AT3G21030	4.28688	10.0902	7.42129	Transposon	Copia-like retrotransposon family
AT5G10850	2.07191	3.02967	4.41708	Transposon	Transposable element gene
AT1G02620	2.6597	4.5904	2.61009	Transpotation	Ras-related small GTP-binding family protein
AT1G09380	4.64393	6.05933	10.8904	Transpotation	UMAMIT25, Nodulin MtN21 /EamA-like transporter family protein
AT1G20350	3.494	4.64068	4.40801	Transpotation	TIM17-1, Translocase inner membrane subunit 17-1
AT1G73550	5.26312	2.01978	7.59027	Transpotation	Bifunctional inhibitor/lipid-transfer protein
AT2G36110	*0.20/0	*0.13/0	*0.43/0	Transpotation	Polynucleotidyl transferase, ribonuclease H-like
AT3G23550	5.37603	4.63361	7.85039	Transpotation	MATE efflux family protein
AT3G27070	5.10832	2.52472	11.3854	Transpotation	TOM20-1, Translocase outer membrane 20-1
AT4G08620	3.48294	2.77719	4.45516	Transpotation	SULTR1;1, Sulphate transporter 1;1
AT4G21480	2.27519	2.72313	3.26966	Transpotation	STP12, Sugar transporter protein 12
AT4G27970	2.78636	3.93857	5.7422	Transpotation	SLAH2, SLAC1 homologue 2
AT5G14120	2.8133	2.83072	3.4368	Transpotation	Major facilitator superfamily protein
AT5G66110	2.3684	3.88807	3.36612	Transpotation	HIPP27, Heavy metal transport/detoxification superfamily protein
AT2G21350	2.61221	2.78624	3.09386	Transcription	RNA-binding CRS1 / YhbY (CRM) domain protein
AT2G31730	2.62622	5.60662	5.73537	Transcription	Basic helix-loop-helix (bHLH) DNA-binding
AT2G37025	2.05551	3.92745	3.88562	Transcription	TRFL8, TRF-like 8
AT3G53200	2.01237	3.3663	3.96014	Transcription	MYB27, Myb domain protein 27
AT3G53370	2.43616	2.45022	2.32902	Transcription	S1FA-like DNA-binding protein
AT4G01580	2.13538	2.33638	2.65991	Transcription	AP2/B3-like transcriptional factor family protein
AT4G06746	3.22995	2.72821	2.08351	Transcription	DEAR5, DREB subfamily A-5 of ERF/AP2 transcription factor
AT4G08360	2.16717	2.3889	3.63013	Transcription	KOW domain-containing protein
AT4G32800	2.98827	2.19541	12.0741	Transcription	Integrase-type DNA-binding superfamily protein
AT4G36900	2.92113	2.76206	2.4298	Transcription	DEAR4, DREB subfamily A-5 of ERF/AP2 transcription factor
AT3G48390	2.59513	3.45738	4.08244	Unknown	Unknown protein
AT1G02405	*0.15/0	*0.41/0	*0.56/0	Unknown	Unknown protein
AT1G02770	2.69348	5.55439	4.75217	Unknown	Unknown protein
AT1G15900	2.08977	2.52472	2.47509	Unknown	Unknown protein
AT1G17455	2.07341	2.61006	2.87947	Unknown	Unknown protein
AT1G22882	2.06602	2.84605	4.78142	Unknown	Unknown protein
AT1G47265	4.64393	5.04944	277.21	Unknown	Unknown protein
AT1G50040	4.66503	4.88878	22.3658	Unknown	Unknown protein
AT1G67910	2.20586	2.4082	3.78879	Unknown	Unknown protein
AT3G06435	4.27241	4.03955	11.2864	Unknown	Unknown protein
AT3G27710	4.17953	9.089	6.43523	Unknown	Unknown protein
AT4G21745	4.02474	2.69304	2.9701	Unknown	Unknown protein
AT4G24275	2.77061	2.16527	3.09596	Unknown	Unknown protein
AT5G03120	2.2218	5.99993	6.96907	Unknown	Unknown protein
AT5G08360	8.33653	10.2671	20.701	Unknown	Unknown protein
AT5G25240	2.42645	2.81506	4.94399	Unknown	Unknown protein
AT5G36925	4.39062	2.47882	8.01028	Unknown	Unknown protein
AT1G03580	2.58554	6.71439	4.65584	Unknown	Unknown protein
AT4G08991	*0.11/0	*0.45/0	*0.44/0	Unknown	Unknown protein
AT5G36270	3.15787	2.62571	4.75217	Unknown	Unknown protein
AT1G13470	2.78636	2.35641	7.26025	Unknown	Unknown protein
AT1G16022	5.57271	4.84747	6.33622	Unknown	Unknown protein
AT1G32225	*0.42/0	*0.32/0	*3.77/0	Unknown	Unknown protein
AT1G51035	*0.17/0	*0.75/0	*0.37/0	Unknown	Unknown protein
AT1G56080	2.04333	2.47423	3.46512	Unknown	Unknown protein
AT2G26120	*0.13/0	*0.41/0	*0.40/0	Unknown	Unknown protein
AT2G46840	2.78636	6.05933	8.91031	Unknown	Unknown protein
AT3G03500	2.6006	3.6356	10.0984	Unknown	Unknown protein
AT3G21351	4.45817	6.86724	3.96014	Unknown	Unknown protein
AT3G28899	*0.83/0	*33.32/0	*66.67/0	Unknown	Unknown protein
AT3G43850	2.35054	2.98306	1.96484	Unknown	Unknown protein
AT4G10695	2.78636	8.07911	9.40533	Unknown	Unknown protein
AT4G25580	2.50058	15.0706	8.68184	Unknown	Unknown protein
AT4G29550	3.25075	3.10034	10.8904	Unknown	Unknown protein
AT5G16160	2.63055	3.13367	2.93486	Unknown	Unknown protein
AT5G26270	11.7545	8.16189	36.9883	Unknown	Unknown protein
" * " represent the Col RPKM is 0. The ratio was shown in fve RPKM/0, fld RPKM/0, hda6 RPKM/0.
