# Supplementary material for: Genome-Wide Analysis of Gene Regulatory Networks of the FVE-HDA6-FLD Complex in Arabidopsis
Source: Front Plant Sci. 2016 Apr 28;7:555. doi: 10.3389/fpls.2016.00555 (PMC4848314; doi:10.3389/fpls.2016.00555)
Supplement: Supplementary file 7 [file Table_2.XLSX]

## Sheet: 2xDown-regulated gene list
Table 2. Overlap of down-regulated genes found in the fld-6, fve-4, and hda6-6 mutants
		Ratio
AGI code	fld/col	fve/col	hda6/col	Classify	Description
AT2G36792	0	0.318152	0.444247	Antisense RNA or other RNA	Other RNA
AT2G21187	0.491559	0.370828	0.292123	Antisense RNA or other RNA	Other RNA
AT4G11400	0.14289	0.155367	0.456939	Chromatin and DNA repair	ARID/BRIGHT DNA-binding domain
AT5G65350	0.298323	0.25229	0.105999	Chromatin and DNA repair	Histone 3 11 ( HTR11)
AT1G19025	0.252387	0.37322	0.333599	Chromatin and DNA repair	DNA repair metallo-beta-lactamase family protein
AT2G23840	0.409124	0.366433	0.464124	Chromatin and DNA repair	HNH endonuclease
AT3G22840	0.269647	0.0325771	0.0958098	Development	ELIP1, Chlorophyll A-B binding family protein
AT4G17090	0.500918	0.331472	0.375334	Development	BAM3, Chloroplast beta-amylase
AT1G64500	0.345972	0.116137	0.175731	Development	Glutaredoxin family protein
AT5G48910	0.441509	0.458109	0.352969	Development	LPA66, Pentatricopeptide repeat (PPR) superfamily protein
AT2G45660	0.124188	0.338531	0.453688	Development	SOC1, AGAMOUS-like 20
AT5G60910	0.379363	0.497832	0.543822	Development	AGL8, AGAMOUS-like 8
AT5G15850	0.33137	0	0.196207	Development	COL1, CONSTANS-like 1
AT3G02380	0.253868	0.175047	0.244209	Development	COL2, CONSTANS-like 2
AT1G15990	0	0	0.165186	Development	CNGC7, Cyclic nucleotide gated channel 7
AT3G47500	0.232948	0.197729	0.135369	Development	CDF3, Cycling DOF factor 3
AT1G49010	0.460283	0.473665	0.367977	Development	Duplicated homeodomain-like superfamily protein
AT1G68050	0.454007	0.411887	0.400506	Development	FKF1, Flavin-binding, kelch repeat, f box 1
AT5G24470	0.454061	0.304338	0.397902	Development	PRR5, Pseudo-response regulator 5
AT2G46790	0.23977	0.153432	0.143985	Development	PRR9, Pseudo-response regulator 9
AT1G68840	0.36136	0.271262	0.378636	Development	TEM2, Related to ABI3/VP1 2
AT3G15354	0.429823	0.313442	0.324192	Development	SPA3, SPA1-related 3
AT2G42200	0.334363	0.296234	0.514818	Development	SPL9, Squamosa promoter binding protein-like 9
AT5G65890	0.312072	0.294887	0.229688	Development	ACR1, ACT domain repeat 1
AT2G40610	0.452908	0.156868	0.0788049	Development	EXPA8, Expansin A8
AT1G66130	0.454979	0.296825	0.224096	Development	NAD(P)-binding Rossmann-fold superfamily protein
AT1G60590	0.296514	0.0853427	0.092961	Development	Pectin lyase-like superfamily protein
AT1G49450	0.438106	0.0571635	0.448318	Development	Transducin/WD40 repeat-like superfamily protein
AT4G15550	0.314066	0.117483	0.150032	Development	IAGLU, Indole-3-acetate beta-D-glucosyltransferase
AT1G20470	0.185757	0.217514	0.250643	Development	SAUR60, SAUR-like auxin-responsive protein family
AT2G41510	0.487612	0.151483	0.321761	Development	CKX1, Cytokinin oxidase/dehydrogenase 1
AT4G11280	0.153839	0.0974454	0.127713	Development	ACS6, 1-aminocyclopropane-1-carboxylic acid (acc) synthase 6
AT5G61600	0.13066	0.111273	0.204872	Development	ERF104, Ethylene response factor 104
AT4G17500	0.262966	0.154675	0.229091	Development	ERF1A, Ethylene responsive element binding factor 1
AT5G47220	0.384363	0.234528	0.104957	Development	ERF2, Ethylene responsive element binding factor 2
AT5G47230	0.097925	0.0868792	0.0678808	Development	ERF5, Ethylene responsive element binding factor 5
AT2G44840	0.115632	0.0405578	0.274347	Development	ERF13, Ethylene-responsive element binding factor 13
AT4G11370	0.482676	0.333979	0.358595	Development	RHA1A, RING-H2 finger A1A
AT1G78440	0.232196	0.353461	0.198007	Development	GA2OX1, Arabidopsis thaliana gibberellin 2-oxidase 1
AT4G02410	0.289992	0.155452	0.221569	Kinase	LPK1, Concanavalin A-like lectin protein kinase family protein
AT2G32390	0.364494	0.32293	0.273411	Kinase	GLR3.5, Glutamate receptor 3.5
AT4G35290	0.391547	0.376233	0.35913	Kinase	GLR3.2, Glutamate receptor 2
AT4G16880	0.207678	0.0834497	0.125161	Kinase	Leucine-rich repeat (LRR) family protein
AT1G73500	0.345578	0.173304	0.291913	Kinase	MKK9, MAP kinase kinase 9
AT3G05370	0.283416	0.412124	0.265708	Kinase	RLP31, Receptor like protein 31
AT5G01820	0.490809	0.288896	0.306886	Kinase	SR1, Serine/threonine protein kinase 1
AT3G22560	0.420165	0.360675	0.141434	Metabolism	Acyl-CoA N-acyltransferases (NAT) superfamily protein
AT5G14980	0	0	0	Metabolism	Alpha/beta-Hydrolases superfamily protein
AT2G26750	0.239444	0.0454294	0.434037	Metabolism	Alpha/beta-Hydrolases superfamily protein
AT3G27540	0.474947	0.48773	0.416265	Metabolism	Beta-1,4-N-acetylglucosaminyltransferase family protein
AT2G32290	0.312754	0.479182	0.343481	Metabolism	Beta-amylase 6
AT5G43860	0.506248	0.260057	0.27619	Metabolism	Chlorophyllase 2
AT4G12290	0.453411	0.28625	0.252079	Metabolism	Copper amine oxidase family protein
AT2G02700	0.123838	0.134652	0.198007	Metabolism	Cysteine/Histidine-rich C1 domain family protein
AT2G19650	0.332961	0.247709	0.242839	Metabolism	Cysteine/Histidine-rich C1 domain family protein
AT5G59920	0.492711	0.320953	0.267702	Metabolism	Cysteine/Histidine-rich C1 domain family protein
AT4G24570	0.0970613	0.0361507	0.298954	Metabolism	Dicarboxylate carrier 2
AT2G36800	0.210222	0.0555661	0.0663814	Metabolism	Don-glucosyltransferase 1
AT5G24150	0.275137	0.0864631	0.245813	Metabolism	FAD/NAD(P)-binding oxidoreductase family protein
AT5G24155	0.330137	0.234524	0.229913	Metabolism	FAD/NAD(P)-binding oxidoreductase family protein
AT4G13260	0.425037	0.427919	0.218143	Metabolism	Flavin-binding monooxygenase family protein
AT1G09350	0.412793	0.11221	0.110004	Metabolism	Galactinol synthase 3
AT2G24540	0	0	0.59479	Metabolism	Galactose oxidase/kelch repeat superfamily protein
AT1G32780	0.280001	0.141087	0.21839	Metabolism	GroES-like zinc-binding dehydrogenase family protein
AT1G29770	0.437075	0.237621	0.407661	Metabolism	Haloacid dehalogenase-like hydrolase (HAD)
AT4G28680	0.464393	0.14427	0.141434	Metabolism	L-tyrosine decarboxylase
AT1G09240	0.456058	0.1281	0.122244	Metabolism	Nicotianamine synthase 3
AT4G19170	0.242732	0.1534	0.134213	Metabolism	Nine-cis-epoxycarotenoid dioxygenase 4
AT1G73540	0.172068	0.130242	0.293869	Metabolism	Nudix hydrolase homolog 21
AT1G18300	0.241916	0.312361	0.396014	Metabolism	Nudix hydrolase homolog 4
AT2G30630	0	0	0.0825029	Metabolism	P-loop containing nucleoside triphosphate hydrolases
AT1G55550	0.488006	0.479269	0.402726	Metabolism	P-loop containing nucleoside triphosphate hydrolases
AT2G18193	0.33692	0.206301	0.328495	Metabolism	P-loop containing nucleoside triphosphate hydrolases
AT3G62510	0	0	0	Metabolism	Protein disulfide isomerase-related
AT2G30020	0.389879	0.294619	0.332548	Metabolism	Protein phosphatase 2C family protein
AT3G10150	0.428576	0.214426	0.26528	Metabolism	Purple acid phosphatase 16
AT1G34060	0.33774	0.22952	0.543769	Metabolism	Pyridoxal phosphate (PLP)-dependent transferases
AT4G21650	0.507397	0.260896	0.409348	Metabolism	Subtilase family protein
AT4G16740	0.0677239	0.0368189	0.113441	Metabolism	Terpene synthase 03
AT1G03020	0.445817	0.121187	0.396014	Metabolism	Thioredoxin superfamily protein
AT4G33040	0.405914	0.321668	0.242008	Metabolism	Thioredoxin superfamily protein
AT2G36750	0.226965	0.0330203	0.0681498	Metabolism	UDP-glucosyl transferase 73C1
AT2G36790	0.300482	0.0212479	0.0593123	Metabolism	UDP-glucosyl transferase 73C6
AT4G34135	0.458876	0.297559	0.271352	Metabolism	UDP-glucosyltransferase 73B2
AT1G05560	0.382705	0.18458	0.190426	Metabolism	UDP-glucosyltransferase 75B1
AT1G01390	0.323668	0.198917	0.420015	Metabolism	UDP-Glycosyltransferase superfamily protein
AT2G16890	0.425693	0.294551	0.278447	Metabolism	UDP-Glycosyltransferase superfamily protein
AT4G09500	0.465804	0.279331	0.186572	Metabolism	UDP-Glycosyltransferase superfamily protein
AT3G21760	0.34535	0.379908	0.114689	Metabolism	UDP-Glycosyltransferase superfamily protein
AT1G05680	0.308499	0.0672565	0.10849	Metabolism	Uridine diphosphate glycosyltransferase 74E2
AT1G52790	0	0.33663	0.330012	Metabolism	2-oxoglutarate (2OG) and Fe(II)-dependent oxygenase
AT5G02890	0.480164	0.442064	0.407222	Metabolism	HXXXD-type acyl-transferase family protein
AT3G52160	0.464393	0.403955	0.198007	Metabolism	3-ketoacyl-CoA synthase 15
AT2G32160	0.235467	0.341371	0.515934	Metabolism	S-adenosyl-L-methionine-dependent methyltransferases
AT1G73600	0.472666	0.207297	0.352762	Metabolism	S-adenosyl-L-methionine-dependent methyltransferases
AT4G02950	0	0	0.123754	Proteolysis	Ubiquitin family protein
AT4G33290	0	0.201172	0	Proteolysis	F-box and associated interaction domains-containing protein
AT2G43440	0.50661	0.0918081	0.275072	Proteolysis	F-box and associated interaction domains-containing protein
AT4G11590	0.253355	0	0.0900304	Proteolysis	F-box associated ubiquitination effector family protein
AT3G30460	0.109269	0	0.291187	Proteolysis	RING/U-box superfamily protein
AT3G61880	0.398051	0.17633	0.220008	Stress	Cytochrome p450 78a9
AT1G16410	0.505092	0.229981	0.301886	Stress	Cytochrome p450 79f1
AT1G66540	0.282674	0.226859	0.179354	Stress	Cytochrome P450 superfamily protein
AT3G28740	0.290021	0.0519419	0.0950232	Stress	Cytochrome P450 superfamily protein
AT4G12320	0.311013	0.138316	0.0887578	Stress	Cytochrome P450, family 706, subfamily A, polypeptide 6
AT3G19270	0.371514	0.403955	0.0330012	Stress	Cytochrome P450, family 707, subfamily A, polypeptide 4
AT3G48290	0.464393	0.504944	0.225008	Stress	Cytochrome P450, family 71, subfamily A, polypeptide 24
AT3G26290	0.49798	0.174135	0.0997641	Stress	Cytochrome P450, family 71, subfamily B, polypeptide 26
AT3G03470	0.419892	0.241453	0.198664	Stress	Cytochrome P450, family 87, subfamily A, polypeptide 9
AT1G64950	0.439817	0.217399	0.155591	Stress	Cytochrome P450, family 89, subfamily A, polypeptide 5
AT4G39510	0.412255	0.437706	0.343798	Stress	Cytochrome P450, family 96, subfamily A, polypeptide 12
AT2G29490	0.453703	0.33749	0.463367	Stress	Glutathione S-transferase TAU 1
AT3G24600	0	0	0.396014	Stress	Late embryogenesis abundant protein, group 2
AT1G27730	0.0979291	0.0342903	0.115255	Stress	Salt tolerance zinc finger
AT5G25120	0.487984	0.440597	0.176143	Stress	Cytochrome p450, family 71, subfamily B, polypeptide 11
AT5G37760	0.206397	0.11221	0.330012	Stress	Chaperone DnaJ-domain superfamily protein
AT1G01310	0.0355613	0.0386665	0.113987	Stress	CAP superfamily protein
AT4G25780	0.34445	0.441408	0.367165	Stress	CAP superfamily protein
AT5G43740	0.405019	0.432357	0.117244	Stress	Disease resistance protein (CC-NBS-LRR class) family
AT1G62630	0.408123	0.499987	0.245283	Stress	Disease resistance protein (CC-NBS-LRR class) family
AT1G65870	0.297211	0	0.0396014	Stress	Disease resistance-responsive (dirigent-like protein) family protein
AT2G35960	0.490704	0.321848	0.294486	Stress	NDR1/HIN1-like 12
AT3G18710	0.350664	0.22671	0.272765	Stress	Plant U-box 29
AT1G72920	0.224656	0.107253	0.304151	Stress	Toll-Interleukin-Resistance (TIR) domain family protein
AT1G72910	0.0589222	0.0637694	0.15597	Stress	Toll-Interleukin-Resistance (TIR) domain-containing protein
AT3G50840	0.502373	0.407334	0.25947	Signal transduction	Phototropic-responsive NPH3 family protein
AT5G46830	0.433433	0.0673259	0.0660023	Signal transduction	NACL-inducible gene 1
AT5G13655	0.154798	0.33663	0	Transposon	Transposable element gene
AT3G21050	0.158688	0.340511	0.11177	Transposon	Transposable element gene
AT2G06045	0.153088	0	0	Transposon	Transposable element gene
AT4G16870	0.42978	0.270202	0.327999	Transposon	Transposable element gene
AT3G55110	0.425848	0.457847	0.241538	Transpotation	ABC-2 type transporter family protein
AT1G51460	0.322079	0.293193	0.391223	Transpotation	ABC-2 type transporter family protein
AT3G21260	0.454595	0.455941	0.309125	Transpotation	Glycolipid transfer protein (GLTP) family protein
AT1G51090	0.438946	0.269765	0.467893	Transpotation	Heavy metal transport/detoxification superfamily protein
AT2G36950	0.486739	0.494784	0.42096	Transpotation	Heavy metal transport/detoxification superfamily protein
AT2G25680	0.28915	0.228654	0.429638	Transpotation	Molybdate transporter 1
AT1G79410	0.326454	0.239974	0.160758	Transpotation	Organic cation/carnitine transporter5
AT1G75470	0	0.0673259	0.0660023	Transpotation	Purine permease 15
AT2G33260	0.132684	0.432809	0.424301	Transpotation	Tryptophan/tyrosine permease
AT1G61470	0.113398	0.187886	0.138144	Transcription	Polynucleotidyl transferase, ribonuclease H-like
AT3G44260	0.168361	0.0709995	0.151414	Transcription	Polynucleotidyl transferase, ribonuclease H-like
AT5G43620	0.218804	0.097943	0.173721	Transcription	Pre-mRNA cleavage complex II
AT3G56790	0.116098	0.126236	0	Transcription	RNA splicing factor-related
AT4G30180	0.500115	0.271893	0.571174	Transcription	Sequence-specific DNA binding transcription factors
AT3G20640	0.486507	0.480899	0.318225	Transcription	Basic helix-loop-helix (bHLH) DNA-binding
AT1G02340	0.508995	0.242487	0.218143	Transcription	Basic helix-loop-helix (bHLH) DNA-binding
AT3G56660	0.206397	0.11221	0.330012	Transcription	Basic region/leucine zipper motif protein 49
AT3G21890	0.464393	0	0	Transcription	B-box type zinc finger family protein
AT5G54470	0.154798	0.0504944	0.0330012	Transcription	B-box type zinc finger family protein
AT4G27310	0.347217	0.133028	0.244294	Transcription	B-box type zinc finger family protein
AT2G21320	0.315787	0.121187	0.168306	Transcription	B-box zinc finger family protein
AT2G27990	0.323995	0.328801	0.276289	Transcription	BEL1-like homeodomain 8
AT1G05690	0.320941	0.274944	0.285089	Transcription	BTB and TAZ domain protein 3
AT5G59820	0.15192	0.126393	0.236774	Transcription	C2H2-type zinc finger family protein
AT4G25470	0.256936	0.0996362	0.0855875	Transcription	C-repeat/DRE binding factor 2
AT1G51700	0.291192	0.133619	0.347414	Transcription	DOF zinc finger protein 1
AT5G59450	0.359189	0.385933	0.379519	Transcription	GRAS family transcription factor
AT3G46600	0.293381	0.428005	0.417513	Transcription	GRAS family transcription factor
AT1G01520	0.348294	0.252472	0	Transcription	Homeodomain-like superfamily protein
AT1G32240	0.395001	0.475925	0.432429	Transcription	Homeodomain-like superfamily protein
AT1G19210	0.264074	0.0717834	0.14421	Transcription	Integrase-type DNA-binding superfamily protein
AT1G74930	0.0815054	0.0385731	0.0159231	Transcription	Integrase-type DNA-binding superfamily protein
AT5G07690	0.49171	0.169729	0.257908	Transcription	Myb domain protein 29
AT1G71030	0.349546	0.246682	0.210919	Transcription	MYB-like 2
AT1G52880	0.374094	0.452346	0.340324	Transcription	NAC (No Apical Meristem) domain transcriptional regulator
AT1G01720	0.39407	0.37318	0.416893	Transcription	NAC (No Apical Meristem) domain transcriptional regulator
AT5G63790	0.307844	0.239764	0.359637	Transcription	NAC domain containing protein 102
AT1G77450	0.466807	0.280038	0.332871	Transcription	NAC domain containing protein 32
AT1G69490	0.371514	0.372064	0.356934	Transcription	NAC-like, activated by AP3/PI
AT4G35270	0.399359	0.422281	0.218706	Transcription	Plant regulator RWP-RK family protein
AT3G46620	0.154955	0.163876	0.224917	Transcription	Zinc finger (C3HC4-type RING finger) family protein
AT5G66270	0.386994	0.45445	0.379513	Transcription	Zinc finger C-x8-C-x5-C-x3-H type family protein
AT5G04340	0.235267	0.183896	0.284018	Transcription	Zinc finger of Arabidopsis thaliana 6
AT3G19580	0.493059	0.346604	0.481572	Transcription	Zinc-finger protein 2
AT4G04450	0.242292	0.219541	0.301315	Transcription	WRKY family transcription factor 42
AT3G04140	0.289983	0.342722	0.125434	Unknown	Unknown protein
AT1G32880	0.369481	0	0.196924	Unknown	Unknown protein
AT5G37490	0.33774	0.068856	0.0900031	Unknown	Unknown protein
AT4G36550	0.40559	0.481992	0.528768	Unknown	Unknown protein
AT2G30615	0.108248	0.0386413	0.156	Unknown	Unknown protein
AT4G34550	0.0314842	0.0342335	0.0167802	Unknown	Unknown protein
AT3G45490	0	0	0.495017	Unknown	Unknown protein
AT2G33350	0.265367	0.235841	0.282867	Unknown	Unknown protein
AT3G09450	0.0995127	0.0721349	0.0353584	Unknown	Unknown protein
AT5G10410	0.45678	0.480111	0.243451	Unknown	Unknown protein
AT3G15750	0.344668	0.221651	0.180651	Unknown	Unknown protein
AT5G20260	0.0352642	0.0127812	0.00835327	Unknown	Unknown protein
AT1G49470	0.444376	0.356943	0.279514	Unknown	Unknown protein
AT1G70640	0.23815	0.0776837	0	Unknown	Unknown protein
AT1G61795	0.422862	0.484418	0.442698	Unknown	Unknown protein
AT1G50750	0.103198	0.0748066	0.201674	Unknown	Unknown protein
AT5G24990	0.361096	0.482553	0.382133	Unknown	Unknown protein
AT2G26530	0.254297	0.119214	0.286058	Unknown	Unknown protein
AT1G79770	0.414381	0.279661	0.12185	Unknown	Unknown protein
AT2G31560	0.383763	0.399437	0.277125	Unknown	Unknown protein
AT5G54450	0.185757	0.403955	0	Unknown	Unknown protein
AT2G39650	0.481592	0.311694	0.277047	Unknown	Unknown protein
AT5G05840	0.344977	0.259686	0.311154	Unknown	Unknown protein
AT5G45850	0.174147	0.220913	0.123754	Unknown	Unknown protein
AT1G11210	0.451493	0.27925	0.335637	Unknown	Unknown protein
AT2G39560	0.160135	0.365649	0.529156	Unknown	Unknown protein
AT4G13395	0.202171	0.071824	0.13869	Unknown	Unknown protein
AT1G07490	0	0	0.556531	Unknown	Unknown protein
AT5G59510	0.446757	0.255668	0.213045	Unknown	Unknown protein
AT4G01870	0.41315	0.142346	0.191984	Unknown	Unknown protein
AT2G37720	0.176911	0.0480899	0.094289	Unknown	Unknown protein
AT4G30662	0.459807	0	0	Unknown	Unknown protein
AT4G16915	0	0.201978	0	Unknown	Unknown protein
AT1G47400	0	0	0	Unknown	Unknown protein
AT1G24851	0	0.0841574	0	Unknown	Unknown protein
AT1G25025	0	0.0841574	0	Unknown	Unknown protein
AT1G25112	0	0.0841574	0	Unknown	Unknown protein
AT1G25180	0	0.0841574	0	Unknown	Unknown protein
AT5G44065	0	0	0	Unknown	Unknown protein
AT1G63055	0.357626	0.24614	0.0708989	Unknown	Unknown protein
AT1G72240	0.503092	0.33663	0.453766	Unknown	Unknown protein
AT5G28910	0.460617	0.213472	0.321962	Unknown	Unknown protein
AT5G06790	0.499222	0.265096	0.210382	Unknown	Unknown protein
AT4G24700	0.358478	0.0885867	0.104214	Unknown	Unknown protein
AT1G52855	0.40382	0.395174	0.279792	Unknown	Unknown protein
AT5G67390	0.246184	0.383271	0.226634	Unknown	Unknown protein
AT4G27657	0.42487	0.118178	0.200113	Unknown	Unknown protein
AT3G15760	0.362069	0.233929	0.436286	Unknown	Unknown protein
AT3G12320	0.227815	0.0914616	0.0933995	Unknown	Unknown protein
AT3G44450	0.351729	0.113538	0.0995893	Unknown	Unknown protein
AT1G32520	0.494035	0.265006	0.18607	Unknown	Unknown protein
AT4G29110	0.299389	0.181262	0.15594	Unknown	Unknown protein
AT4G21215	0.427328	0.436196	0.518258	Unknown	Unknown protein
AT5G54585	0.370168	0.157338	0.125548	Unknown	Unknown protein
AT3G52740	0.359399	0.360047	0.352969	Unknown	Unknown protein
AT1G78995	0.505743	0.479005	0.379739	Unknown	Unknown protein
AT2G30230	0.462507	0.418168	0.266599	Unknown	Unknown protein
AT3G23170	0.289032	0.157756	0.303221	Unknown	Unknown protein
AT4G34630	0.368946	0.50541	0.394189	Unknown	Unknown protein
AT4G08555	0.0763086	0.0314109	0.0644917	Unknown	Unknown protein
