# Supplementary material for: Genome-Wide Analysis of Gene Regulatory Networks of the FVE-HDA6-FLD Complex in Arabidopsis
Source: Front Plant Sci. 2016 Apr 28;7:555. doi: 10.3389/fpls.2016.00555 (PMC4848314; doi:10.3389/fpls.2016.00555)
Supplement: Supplementary file 8 [file Table_3.XLSX]

## Sheet: fve vs Col 2X
AGI code	Classify	Col RPKM	fve RPKM	Description
AT2G07213	Antisense RNA and other RNA	0	0.354361	Other RNA
AT4G34071	Antisense RNA and other RNA	0	0.652883	Other RNA
AT2G05914	Antisense RNA and other RNA	0.0609568	0.646375	Other RNA
AT3G24518	Antisense RNA and other RNA	0.0977436	0.273497	Other RNA
AT1G15175	Antisense RNA and other RNA	2.18424	4.79292	Other RNA
AT2G45685	Antisense RNA and other RNA	0	0.213326	Other RNA
AT5G07152	Antisense RNA and other RNA	0	0.326632	Other RNA
AT1G20691	Antisense RNA and other RNA	0	0.756096	Other RNA
AT2G35637	Antisense RNA and other RNA	0.209941	0.550945	Other RNA
AT1G67238	Antisense RNA and other RNA	0	0.126016	Other RNA
AT1G27921	Antisense RNA and other RNA	0	0.147688	Other RNA
AT1G56242	Antisense RNA and other RNA	0	0.188219	Other RNA
AT3G25795	Antisense RNA and other RNA	0	0.222574	Other RNA
AT5G64572	Antisense RNA and other RNA	0	0.227172	Other RNA
AT1G26233	Antisense RNA and other RNA	0	0.317374	snoRNA
AT4G38215	Antisense RNA and other RNA	0	0.418231	Other RNA
AT1G32385	Antisense RNA and other RNA	0	0.504064	snoRNA
AT1G03746	Antisense RNA and other RNA	0	0.504064	snoRNA
AT2G17295	Antisense RNA and other RNA	0	0.535568	snoRNA
AT2G43138	Antisense RNA and other RNA	0	0.542348	snoRNA
AT4G03295	Antisense RNA and other RNA	0	0.563756	snoRNA
AT4G25631	Antisense RNA and other RNA	0	0.586924	snoRNA
AT2G24755	Antisense RNA and other RNA	0	0.65582	Other RNA
AT5G66562	Antisense RNA and other RNA	0	1.02013	snoRNA
AT5G51174	Antisense RNA and other RNA	0	1.10807	SNOR30; snoRNA
AT5G15845	Antisense RNA and other RNA	0	1.37227	Other RNA
AT2G19572	Antisense RNA and other RNA	0	1.52743	Other RNA
AT5G66564	Antisense RNA and other RNA	0	1.76232	snoRNA
AT3G11415	Antisense RNA and other RNA	0.0423412	0.2138	Other RNA
AT2G01422	Antisense RNA and other RNA	0.0533659	129.441	Other RNA
AT2G31902	Antisense RNA and other RNA	0.0667606	0.398946	Other RNA
AT2G42388	Antisense RNA and other RNA	0.067236	0.203703	Other RNA
AT5G57735	Antisense RNA and other RNA	0.0855361	0.345528	Other RNA
AT3G14735	Antisense RNA and other RNA	0.0980843	0.927201	U6-1; snRNA
AT5G59662	Antisense RNA and other RNA	0.109175	0.650656	Other RNA
AT3G12502	Antisense RNA and other RNA	0.122608	0.261007	Other RNA
AT1G70185	Antisense RNA and other RNA	0.135768	0.287654	Other RNA
AT5G61455	Antisense RNA and other RNA	0.200389	0.556946	U2.7; snRNA
AT5G40395	Antisense RNA and other RNA	0.203971	0.411976	U6acat; snRNA
AT2G33051	Antisense RNA and other RNA	0.232728	0.526325	Other RNA
AT1G12013	Antisense RNA and other RNA	0.326353	1.97748	SNOR111; snoRNA
AT5G41471	Antisense RNA and other RNA	0.38569	1.16851	SNOR108; snoRNA
AT2G47895	Antisense RNA and other RNA	0.415108	1.26369	other RNA
AT3G21805	Antisense RNA and other RNA	0.466219	2.35415	snoRNA
AT5G66558	Antisense RNA and other RNA	0.498279	2.92343	Other RNA
AT3G57765	Antisense RNA and other RNA	0.616559	1.54941	U2.3; snRNA
AT5G10572	Antisense RNA and other RNA	0.637984	3.22146	SNOR77; snoRNA
AT4G39361	Antisense RNA and other RNA	0.707099	1.42818	snoRNA
AT1G78265	Antisense RNA and other RNA	0.925213	4.20778	Other RNA
AT1G75163	Antisense RNA and other RNA	1.06065	2.67784	snoRNA
AT5G54075	Antisense RNA and other RNA	1.5278	4.66533	U3D; snoRNA
AT4G15258	Antisense RNA and other RNA	1.65726	5.35568	SNOR37-2; snoRNA
AT1G67105	Antisense RNA and other RNA	1.78124	35.3775	Other RNA
AT2G06002	Antisense RNA and other RNA	2.10924	5.05138	Other RNA
AT2G27400	Antisense RNA and other RNA	2.41782	6.54199	Other RNA
AT4G39364	Antisense RNA and other RNA	2.6201	6.16142	snoRNA
AT2G05765	Antisense RNA and other RNA	2.68519	9.21991	snoRNA
AT3G47347	Antisense RNA and other RNA	3.8569	11.6851	snoRNA
AT4G03811	Antisense RNA and other RNA	0	0.111577	Other RNA
AT3G60176	Antisense RNA and other RNA	0	0.119399	Other RNA
AT4G31408	Antisense RNA and other RNA	0	0.177782	Other RNA
AT2G30362	Antisense RNA and other RNA	0	0.219859	Other RNA
AT1G05562	Antisense RNA and other RNA	0	0.249985	Other RNA
AT1G75891	Antisense RNA and other RNA	0	0.347675	Other RNA
AT4G37432	Antisense RNA and other RNA	0	0.597979	Other RNA
AT5G28262	Antisense RNA and other RNA	0.0845839	0.170832	Other RNA
AT1G16635	Antisense RNA and other RNA	0.0979813	0.346326	Other RNA
AT5G63195	Antisense RNA and other RNA	0.106576	0.231062	Other RNA
AT3G05905	Antisense RNA and other RNA	0.179662	0.381884	Other RNA
AT1G56612	Antisense RNA and other RNA	0.27519	0.580931	Other RNA
AT5G37485	Antisense RNA and other RNA	0.275493	0.834652	Other RNA
AT2G32179	Antisense RNA and other RNA	0.405646	1.27649	Other RNA
AT4G09432	Antisense RNA and other RNA	0.525609	1.39627	Other RNA
AT1G18745	Antisense RNA and other RNA	0.56977	1.15081	Other RNA
AT1G20515	Antisense RNA and other RNA	0.631007	1.57437	Other RNA
AT1G60505	Antisense RNA and other RNA	0.649527	1.67857	Other RNA
AT4G31248	Antisense RNA and other RNA	0.650575	1.35045	Other RNA
AT1G04425	Antisense RNA and other RNA	0.835521	2.81261	Other RNA
AT1G64572	Antisense RNA and other RNA	1.039	2.62319	Other RNA
AT1G60525	Antisense RNA and other RNA	1.13333	2.28833	Other RNA
AT2G07042	Antisense RNA and other RNA	1.34685	3.62713	Other RNA
AT3G57965	Antisense RNA and other RNA	1.47572	4.56192	Other RNA
AT1G67365	Antisense RNA and other RNA	2.39308	7.86231	Other RNA
AT3G61198	Antisense RNA and other RNA	2.4299	9.5751	Other RNA
AT5G18255	Antisense RNA and other RNA	2.56842	8.02081	Other RNA
AT5G05435	Antisense RNA and other RNA	2.71092	7.37051	Other RNA
AT4G36648	Antisense RNA and other RNA	4.93793	18.4205	Other RNA
AT2G18735	Antisense RNA and other RNA	5.40288	12.4332	Other RNA
AT1G23052	Antisense RNA and other RNA	7.68809	15.5023	Other RNA
AT5G65575	Antisense RNA and other RNA	7.84576	18.149	Other RNA
AT4G40065	Antisense RNA and other RNA	11.909	26.4273	Other RNA
AT5G13887	Antisense RNA and other RNA	0	0.21972	MIR848a; miRNA
AT3G44444	Antisense RNA and other RNA	0	0.226696	MIR849a; miRNA
AT4G13554	Antisense RNA and other RNA	0	0.227297	MIR857a; miRNA
AT4G14504	Antisense RNA and other RNA	0	0.342764	MIR852a; miRNA
AT3G23326	Antisense RNA and other RNA	0	0.346927	MIR853a; miRNA
AT1G78206	Antisense RNA and other RNA	0	0.348337	MIR775a; miRNA
AT1G62035	Antisense RNA and other RNA	0	0.369357	MIR171C; miRNA
AT1G70645	Antisense RNA and other RNA	0	0.396717	MIR777a; miRNA
AT4G05105	Antisense RNA and other RNA	0	0.400425	MIR397A; miRNA
AT3G13724	Antisense RNA and other RNA	0	0.441706	MIR823a; miRNA
AT5G04275	Antisense RNA and other RNA	0	0.48141	MIR172/MIR172B; miRNA
AT3G23125	Antisense RNA and other RNA	0	0.498203	MIR173; miRNA
AT2G47585	Antisense RNA and other RNA	0	0.549301	MIR164/MIR164A; miRNA
AT1G21202	Antisense RNA and other RNA	0	0.911606	MIR781a; miRNA
AT5G46845	Antisense RNA and other RNA	0	1.05791	MIR160/MIR160C (MICRORNA160); miRNA
AT1G11735	Antisense RNA and other RNA	0	1.0986	MIR171B; miRNA
AT4G17788	Antisense RNA and other RNA	0	1.58687	MIR160/MIR160B; miRNA
AT4G13555	Antisense RNA and other RNA	0	1.96539	MIR397B; miRNA
AT5G27807	Antisense RNA and other RNA	0	2.49932	MIR164/MIR164C; miRNA
AT2G47015	Antisense RNA and other RNA	0.130419	0.480146	MIR408; miRNA
AT1G77235	Antisense RNA and other RNA	0.137301	0.277317	MIR402; miRNA
AT4G03445	Antisense RNA and other RNA	0.179012	0.361565	MIR447A; miRNA
AT1G18075	Antisense RNA and other RNA	0.228096	0.460704	MIR159/MIR159B; miRNA
AT3G48201	Antisense RNA and other RNA	0.321409	0.649174	MIR861a; miRNA
AT1G14071	Antisense RNA and other RNA	0.446589	1.35301	MIR830a; miRNA
AT3G22886	Antisense RNA and other RNA	0.70475	1.7793	MIR167A; miRNA
AT4G04260	Chromatin and DNA repair	0	0.147235	Bromo-adjacent homology (BAH) domain-containing protein
AT1G69710	Chromatin and DNA repair	0.0121182	0.122381	Regulator of chromosome condensation (RCC1) family with FYVE zinc finger domain
AT1G08170	Chromatin and DNA repair	0.0579589	0.117064	Histone superfamily protein
AT5G23480	Chromatin and DNA repair	0.161843	0.443631	SWIB/MDM2 domain;Plus-3;GYF
AT1G13370	Chromatin and DNA repair	0.196416	0.396717	Histone superfamily protein
AT3G18610	Chromatin and DNA repair	0.343775	0.918992	nucleolin like 2
AT5G24280	Chromatin and DNA repair	0.454272	0.993676	gamma-irradiation and mitomycin c induced 1
AT3G02980	Chromatin and DNA repair	0.684289	1.55488	MEIOTIC CONTROL OF CROSSOVERS1 (MCC1), a GCN5-related histone N-acetyltransferase
AT5G18620	Chromatin and DNA repair	3.40804	7.91783	chromatin remodeling factor17
AT4G25530	Chromatin and DNA repair	0	0.140018	FLOWERING WAGENINGEN
AT2G04395	Chromatin and DNA repair	0	0.205277	Nucleic acid-binding, OB-fold-like protein
AT1G55650	Chromatin and DNA repair	0	0.380285	HMG (high mobility group) box protein with ARID/BRIGHT DNA-binding domain
AT1G04880	Chromatin and DNA repair	0.0267334	0.134989	HMG B15 (high mobility group) box protein with ARID/BRIGHT DNA-binding domain
AT5G51330	Chromatin and DNA repair	0.0849793	0.193094	SWITCH1
AT1G73910	Chromatin and DNA repair	0.290589	0.586924	actin-related proteins 4A
AT2G35160	Chromatin and DNA repair	0.348748	0.811583	SUVH5, SU(VAR)3-9 homolog 5
AT1G67370	Chromatin and DNA repair	0.60145	1.28688	DNA-binding HORMA family protein
AT2G38500	Chromatin and DNA repair	0.658496	1.39335	2-oxoglutarate (2OG) and Fe(II)-dependent oxygenase superfamily protein
AT5G66130	Chromatin and DNA repair	0.68664	2.34489	RADIATION SENSITIVE 17
AT3G56570	Chromatin and DNA repair	0.850645	2.09395	SET domain-containing protein
AT1G76710	Chromatin and DNA repair	2.22475	4.71817	SET domain group 26
AT3G20810	Chromatin and DNA repair	3.94956	15.1567	JMJ30, JMJD5 encodes a protein which contains a jumonji-C (jmjC) domain
AT2G27840	Chromatin and DNA repair	5.11384	10.807	histone deacetylase-related / HD-related, HD2D
AT1G68580	Chromatin and DNA repair	12.9914	26.5626	agenet domain-containing protein / bromo-adjacent homology (BAH) domain-containing protein
AT1G30660	Chromatin and DNA repair	0.0836803	0.21127	nucleic acid binding;nucleic acid binding
AT3G48900	Chromatin and DNA repair	0.45911	0.96945	single-stranded DNA endonuclease family protein
AT5G64520	Chromatin and DNA repair	1.52886	3.12013	homolog of X-ray repair cross complementing 2 (XRCC2)
AT1G51130	Chromatin and DNA repair	2.25872	4.56212	Nse4, component of Smc5/6 DNA repair complex
AT5G05490	Chromatin and DNA repair	0.0378573	0.208384	Rad21/Rec8-like family protein
AT2G01120	Chromatin and DNA repair	2.21178	4.49631	origin recognition complex subunit 4
AT2G24870	Development	0	0.120015	Plant self-incompatibility protein S1 family
AT2G02250	Development	0	0.178523	phloem protein 2-B2
AT2G42440	Development	0.0428978	0.389898	Lateral organ boundaries (LOB) domain family protein
AT1G22275	Development	0.0590479	0.223619	Myosin heavy chain-related protein
AT2G33460	Development	0.0997084	0.453125	ROP-interactive CRIB motif-containing protein 1
AT2G03830	Development	0.12515	0.315969	root meristem growth factor 8 (RGF8)
AT1G68825	Development	0.202028	0.476061	ROTUNDIFOLIA like 15
AT3G15170	Development	0.261351	0.659838	NAC (No Apical Meristem) domain transcriptional regulator superfamily protein
AT1G13620	Development	0.27066	0.888343	root meristem growth factor 2 (RGF2)
AT4G28520	Development	0.424731	1.6919	cruciferin 3
AT1G53330	Development	0.509351	1.08929	Pentatricopeptide repeat (PPR) superfamily protein
AT1G17235	Development	0.707099	3.09439	ROTUNDIFOLIA like 11
AT3G49170	Development	0.911685	1.92361	Tetratricopeptide repeat (TPR)-like superfamily protein
AT4G26320	Development	0.914845	2.30973	arabinogalactan protein 13
AT2G41670	Development	1.23316	2.83118	P-loop containing nucleoside triphosphate hydrolases superfamily protein
AT3G23440	Development	1.42717	6.94437	embryo sac development arrest 6
AT3G02480	Development	1.51184	3.43527	Late embryogenesis abundant protein (LEA) family protein
AT3G51790	Development	7.24167	16.2887	transmembrane protein G1P-related 1
AT4G07410	Development	7.46192	15.3823	Transducin family protein / WD-40 repeat family protein
AT2G47990	Development	7.55124	17.2541	transducin family protein / WD-40 repeat family protein
AT1G34760	Development	8.89576	25.7317	general regulatory factor 11, Encodes a 14-3-3 protein
AT1G76060	Development	10.4432	21.6481	LYR family of Fe/S cluster biogenesis protein
AT5G65390	Development	12.8121	61.2321	arabinogalactan protein 7
AT3G63420	Development	13.0212	29.6337	Ggamma-subunit 1
AT2G21060	Development	59.3864	136.526	glycine-rich protein 2B
AT3G13520	Development	122.591	344.59	arabinogalactan protein 12
AT1G63260	Development	1.92976	6.74823	tetraspanin10
AT3G49620	Development	2.56777	7.52084	2-oxoglutarate (2OG) and Fe(II)-dependent oxygenase superfamily protein
AT4G35770	Development	322.743	1075.47	Rhodanese/Cell cycle control phosphatase superfamily protein
AT5G66620	Development	0.515609	1.34601	DA1-related protein 6
AT5G66630	Development	1.16941	2.97024	DA1-related protein 5
AT5G05660	Development	3.88078	7.85304	sequence-specific DNA binding transcription factors;zinc ion binding;sequence-specific DNA binding transcription factors
AT5G60100	Development	7.31284	17.8555	pseudo-response regulator 3
AT5G06070	Development	0.0409122	0.165267	C2H2 and C2HC zinc fingers superfamily protein
AT3G60870	Development	0.106331	0.214764	AT-hook motif nuclear-localized protein 18,when overexpressed, delays flowering
AT5G62040	Development	0.158899	0.882584	PEBP (phosphatidylethanolamine-binding protein) family protein
AT5G55110	Development	0.172463	0.348337	Stigma-specific Stig1 family protein
AT1G65330	Development	0.454563	2.23963	AGL37, MADS-box transcription factor family protein
AT5G23320	Development	0.785665	2.16391	homolog of yeast STE14 A
AT1G06520	Development	0.808113	1.99731	glycerol-3-phosphate acyltransferase 1
AT5G20240	Development	1.00737	2.81724	K-box region and MADS-box transcription factor family protein
AT5G65080	Development	3.99349	11.0608	K-box region and MADS-box transcription factor family protein
AT1G01640	Development	4.35357	9.56911	BTB/POZ domain-containing protein
AT5G10140	Development	5.05924	45.5811	FLC, K-box region and MADS-box transcription factor family protein
AT3G07650	Development	32.451	73.1752	CONSTANS-like 9
AT5G67480	Development	34.0168	78.2781	BTB and TAZ domain protein 4
AT1G27460	Development	5.2885	13.6412	no pollen germination related 1
AT3G13960	Development	2.34204	5.89941	growth-regulating factor 5
AT3G52770	Development	2.37164	6.83044	protein binding
AT2G30790	Development	1.45972	3.04341	photosystem II subunit P-2
AT5G14870	Development	0.0369242	0.111868	cyclic nucleotide-gated channel 18
AT4G13450	Development	0.0811979	0.205002	Adenine nucleotide alpha hydrolases-like superfamily protein
AT3G51300	Development	0.443958	0.920338	RHO-related protein from plants 1
AT3G55200	Development	4.75966	10.0419	Cleavage and polyadenylation specificity factor (CPSF) A subunit protein
AT1G20090	Development	26.7642	69.9446	RHO-related protein from plants 2
AT3G30350	Development	0.21869	0.772985	root meristem growth factor 4 (RGF4)
AT4G25140	Development	0.0479796	0.613426	oleosin 1
AT2G23240	Development	0.105537	0.319742	Plant EC metallothionein-like protein, family 15
AT3G62210	Development	0.127214	0.578125	Putative endonuclease or glycosyl hydrolase
AT5G44120	Development	0.947536	1.96166	RmlC-like cupins superfamily protein
AT5G56170	Development	20.5034	45.5635	LORELEI-LIKE-GPI-ANCHORED PROTEIN 1
AT3G57520	Development	52.6137	209.665	seed imbibition 2
AT3G27810	Development	0	0.120015	myb domain protein 21
AT5G07780	Development	0.0707099	0.190424	Actin-binding FH2 (formin homology 2) family protein
AT1G64640	Development	6.94997	17.5467	early nodulin-like protein 8
AT1G03870	Development	23.6109	59.9836	FASCICLIN-like arabinoogalactan 9
AT2G46330	Development	90.0133	193.262	arabinogalactan protein 16
AT5G11740	Development	352.558	743.63	arabinogalactan protein 15
AT1G37000	Development	0	0.129835	Beta-galactosidase related protein
AT3G24542	Development	0	0.178337	Beta-galactosidase related protein
AT5G24480	Development	0	0.244134	Beta-galactosidase related protein
AT3G60730	Development	0.0255497	0.2062	Plant invertase/pectin methylesterase inhibitor superfamily
AT1G11920	Development	0.0367324	0.148383	Pectin lyase-like superfamily protein
AT2G21610	Development	0.0400623	0.121375	pectinesterase 11
AT1G14420	Development	0.0479931	0.169637	Pectate lyase family protein
AT5G51490	Development	0.0488215	0.172565	Plant invertase/pectin methylesterase inhibitor superfamily
AT1G14100	Development	0.0547078	0.165746	fucosyltransferase 8
AT2G26450	Development	0.0586534	0.118467	Plant invertase/pectin methylesterase inhibitor superfamily
AT2G18800	Development	0.0890366	0.179834	xyloglucan endotransglucosylase/hydrolase 21
AT5G14380	Development	0.0964226	0.340816	arabinogalactan protein 6
AT5G55590	Development	0.09827	0.197445	Pectin lyase-like superfamily protein
AT1G05660	Development	0.107407	0.397722	Pectin lyase-like superfamily protein
AT5G58910	Development	0.107954	0.299809	laccase 16
AT4G33970	Development	0.121217	0.306039	Leucine-rich repeat (LRR) family protein
AT5G40900	Development	0.129875	0.655798	Nucleotide-diphospho-sugar transferase family protein
AT5G20710	Development	0.154276	0.373924	beta-galactosidase 7
AT1G10550	Development	0.158899	1.08317	xyloglucan:xyloglucosyl transferase 33
AT2G20870	Development	0.175556	0.41368	cell wall protein precursor, putative
AT1G65680	Development	0.206452	0.469111	expansin B2
AT5G14650	Development	0.21869	0.772985	Pectin lyase-like superfamily protein
AT2G33790	Development	0.241285	0.852848	arabinogalactan protein 30
AT1G11362	Development	0.308777	2.43227	Plant invertase/pectin methylesterase inhibitor superfamily protein
AT4G17220	Development	0.311603	0.89564	microtubule-associated proteins 70-5
AT2G15370	Development	0.319901	0.724711	fucosyltransferase 5
AT2G43880	Development	0.393827	0.867756	Pectin lyase-like superfamily protein
AT3G62740	Development	0.402541	1.02158	beta glucosidase 7
AT3G45960	Development	0.519828	1.05127	expansin-like A3
AT5G56320	Development	0.775869	1.6027	expansin A14
AT3G06830	Development	0.839721	1.73643	Plant invertase/pectin methylesterase inhibitor superfamily
AT5G48450	Development	0.840555	2.23386	SKU5 similar 3
AT3G55500	Development	0.883074	3.606	expansin A16
AT5G04310	Development	1.06685	2.3803	Pectin lyase-like superfamily protein
AT5G13870	Development	1.18866	2.5855	xyloglucan endotransglucosylase/hydrolase 5
AT4G38400	Development	1.84294	7.90993	expansin-like A2
AT2G35650	Development	3.79646	8.77271	cellulose synthase like
AT1G11545	Development	4.01022	9.68943	xyloglucan endotransglucosylase/hydrolase 8
AT1G62770	Development	4.59451	12.6364	Plant invertase/pectin methylesterase inhibitor superfamily protein
AT1G23480	Development	4.76866	13.4919	cellulose synthase-like A3
AT5G57550	Development	5.88915	48.9547	xyloglucan endotransglucosylase/hydrolase 25
AT1G02640	Development	7.56436	31.5294	beta-xylosidase 2
AT5G66920	Development	7.66458	17.8155	SKU5 similar 17
AT4G14130	Development	8.48518	95.3462	xyloglucan endotransglucosylase/hydrolase 15
AT3G45970	Development	13.9025	30.8934	expansin-like A1
AT4G26690	Development	13.9098	31.675	PLC-like phosphodiesterase family protein
AT1G76160	Development	15.0223	63.2867	SKU5 similar 5
AT3G23730	Development	17.5624	69.9477	xyloglucan endotransglucosylase/hydrolase 16
AT1G24170	Development	22.4068	54.4776	Nucleotide-diphospho-sugar transferases superfamily protein
AT5G64570	Development	31.2451	125.112	beta-D-xylosidase 4
AT3G29360	Development	46.4226	94.432	UDP-glucose 6-dehydrogenase family protein
AT5G51550	Development	56.7999	170.496	EXORDIUM like 3
AT5G15650	Development	68.0201	136.594	reversibly glycosylated polypeptide 2
AT5G65730	Development	83.2918	173.726	xyloglucan endotransglucosylase/hydrolase 6
AT4G03210	Development	93.6681	360.765	xyloglucan endotransglucosylase/hydrolase 9
AT2G06850	Development	123.678	317.847	xyloglucan endotransglucosylase/hydrolase 4
AT1G54760	Development	0	0.352638	AGAMOUS-like 85
AT3G23637	Development	0	0.528956	DVL family protein
AT1G17310	Development	0.129743	0.786155	MADS-box transcription factor family protein
AT3G27940	Development	0.171997	1.96858	LOB domain-containing protein 26
AT1G33280	Development	0.229578	0.463695	NAC domain containing protein 15
AT2G22630	Development	0.235438	0.855958	AGAMOUS-like 17
AT1G30850	Development	0.243827	0.668361	root hair specific 4
AT5G27940	Development	0.256738	0.518553	WPP domain protein 3
AT4G38390	Development	0.264886	0.869393	root hair specific 17
AT3G22640	Development	0.614127	1.31792	cupin family protein
AT3G56000	Development	0.842145	1.86185	cellulose synthase like A14
AT3G47690	Development	1.56541	3.59697	microtubule end binding protein EB1A
AT5G65070	Development	1.57703	4.66134	MAF4, K-box region and MADS-box transcription factor family protein
AT3G23635	Development	2.89268	6.49174	ROTUNDIFOLIA like 13
AT1G67265	Development	2.95995	16.4075	ROTUNDIFOLIA like 21
AT4G28190	Development	4.40043	11.8827	Developmental regulator, ULTRAPETALA
AT5G56750	Development	6.88695	18.2827	N-MYC downregulated-like 1
AT4G12420	Development	21.4439	63.3353	Cupredoxin superfamily protein
AT5G45860	Development	0	0.176319	PYR1-like 11
AT1G73000	Development	0.0480475	0.145568	PYR1-like 3
AT2G33980	Development	0.106598	0.516729	nudix hydrolase homolog 22
AT1G52920	Development	0.391784	0.842649	G protein coupled receptor
AT4G27630	Development	0.914902	2.04128	GPCR-type G protein 2
AT3G51200	Development	0	0.133475	SAUR-like auxin-responsive protein family
AT4G09530	Development	0	0.411976	SAUR-like auxin-responsive protein family
AT1G15580	Development	0.0675572	0.272901	indole-3-acetic acid inducible 5
AT1G04180	Development	0.301606	0.64302	YUCCA 9
AT5G03310	Development	0.614868	1.41931	SAUR-like auxin-responsive protein family
AT2G23590	Development	1.12044	2.5173	methyl esterase 8
AT4G34810	Development	1.20073	3.77256	SAUR-like auxin-responsive protein family
AT2G23560	Development	1.61794	3.85791	methyl esterase 7
AT4G34790	Development	3.71614	8.00616	SAUR-like auxin-responsive protein family
AT1G44350	Development	11.5153	32.7654	IAA-leucine resistant (ILR)-like gene 6
AT3G62150	Development	4.85036	10.3528	P-glycoprotein 21
AT2G28085	Development	0.169365	0.513119	SAUR-like auxin-responsive protein family
AT1G29490	Development	0.260426	0.585143	SAUR-like auxin-responsive protein family
AT1G17345	Development	0.2692	0.598097	SAUR-like auxin-responsive protein family
AT4G34770	Development	1.08621	2.38747	SAUR-like auxin-responsive protein family
AT4G34800	Development	2.08408	4.66038	SAUR-like auxin-responsive protein family
AT2G14920	Development	0	0.29932	sulfotransferase 4A
AT5G65430	Development	135.656	284.203	general regulatory factor 8, member of 14-3-3 proteins.
AT1G67710	Development	2.21659	5.54397	response regulator 11
AT5G08150	Development	3.92946	8.55669	suppressor of phytochrome b 5
AT1G68870	Development	1.29743	2.94808	SOB five-like 2
AT1G67100	Development	0.0443322	0.134312	LOB domain-containing protein 40
AT4G02780	Development	0.0825407	0.200057	Terpenoid cyclases/Protein prenyltransferases superfamily protein
AT1G48670	Development	0.0268859	0.135759	auxin-responsive GH3 family protein
AT1G48690	Development	0.869384	1.99009	Auxin-responsive GH3 family protein
AT5G58310	Development	1.07383	7.39879	methyl esterase 18
AT1G04240	Development	10.1563	21.1681	AUX/IAA transcriptional regulator family protein
AT3G25760	Development	24.3192	197.546	allene oxide cyclase 1
AT2G06050	Development	26.9398	81.834	oxophytodienoate-reductase 3
AT3G25770	Development	116.361	562.696	allene oxide cyclase 2
AT1G68460	Development	0.0539427	0.13619	isopentenyltransferase 1
AT1G70990	Development	0.271961	0.769021	proline-rich family protein
AT5G57090	Development	2.68051	5.37669	Auxin efflux carrier family protein
AT5G14920	Development	78.0854	192.941	Gibberellin-regulated family protein
AT5G65274	Development	0	0.105013	ARP2/3 complex 16 kDa subunit (p16-Arc)
ATMG00830	Development	0	0.447472	cytochrome C biogenesis 382
AT5G62250	Development	0.0514254	0.155802	microtubule-associated protein 65-9
AT5G59370	Development	0.0725229	0.170894	actin 4
AT1G51640	Development	0.449273	1.2735	exocyst subunit exo70 family protein G2
AT2G42170	Development	0.453915	1.65025	Actin family protein
AT3G53760	Development	1.08173	2.21698	GAMMA-TUBULIN COMPLEX PROTEIN 4
AT5G47180	Development	8.37076	18.4883	Plant VAMP (vesicle-associated membrane protein) family protein
AT5G41600	Development	27.1991	57.6359	VIRB2-interacting protein 3
AT5G19780	Development	114.74	274.802	tubulin alpha-5
AT5G19770	Development	123.902	269.437	tubulin alpha-3
AT3G27440	Kinase	0	0.153238	uridine kinase-like 5
AT5G41290	Kinase	0	0.247948	Receptor-like protein kinase-related family protein
AT3G20530	Kinase	0.0272836	0.110213	Protein kinase superfamily protein
AT5G57690	Kinase	0.0289795	0.14633	diacylglycerol kinase 4
AT5G59670	Kinase	0.0300361	0.121332	Leucine-rich repeat protein kinase family protein
AT4G14780	Kinase	0.0311269	0.125739	Protein kinase superfamily protein
AT4G29990	Kinase	0.0381757	0.102809	Leucine-rich repeat transmembrane protein kinase protein
AT4G23240	Kinase	0.0400623	0.24275	cysteine-rich RLK (RECEPTOR-like protein kinase) 16
AT4G11460	Kinase	0.040348	0.142614	cysteine-rich RLK (RECEPTOR-like protein kinase) 30
AT3G45440	Kinase	0.0633223	0.426323	Concanavalin A-like lectin protein kinase family protein
AT1G61490	Kinase	0.0878384	0.390996	S-locus lectin protein kinase family protein
AT3G45390	Kinase	0.0935007	0.236063	Concanavalin A-like lectin protein kinase family protein
AT5G45770	Kinase	0.0940013	0.253149	receptor like protein 55
AT3G45420	Kinase	0.105853	0.34208	Concanavalin A-like lectin protein kinase family protein
AT5G01060	Kinase	0.113136	0.257073	Protein kinase protein with tetratricopeptide repeat domain
AT5G44700	Kinase	0.118328	0.380221	Leucine-rich repeat transmembrane protein kinase
AT3G23110	Kinase	0.128021	0.370907	receptor like protein 37
AT3G46330	Kinase	0.131485	0.280325	Leucine-rich repeat protein kinase family protein
AT3G53840	Kinase	0.154678	0.535568	Protein kinase superfamily protein
AT3G09240	Kinase	0.177514	0.448174	Protein kinase protein with tetratricopeptide repeat domain
AT5G24240	Kinase	0.17826	0.817581	Phosphatidylinositol 3- and 4-kinase ;Ubiquitin family protein
AT5G10530	Kinase	0.216901	0.459997	Concanavalin A-like lectin protein kinase family protein
AT4G23200	Kinase	0.261485	0.902241	cysteine-rich RLK (RECEPTOR-like protein kinase) 12
AT1G61400	Kinase	0.271309	0.57819	S-locus lectin protein kinase family protein
AT3G20480	Kinase	0.290987	0.646502	tetraacyldisaccharide 4'-kinase family protein
AT5G50330	Kinase	0.364902	1.03183	Protein kinase superfamily protein
AT2G43690	Kinase	0.404056	1.11677	Concanavalin A-like lectin protein kinase family protein
AT4G11845	Kinase	0.588432	1.96103	Interleukin-1 receptor-associated kinase 4 protein
AT4G23220	Kinase	0.602952	1.51306	cysteine-rich RLK (RECEPTOR-like protein kinase) 14
AT1G35710	Kinase	0.649495	1.41725	Protein kinase family protein with leucine-rich repeat domain
AT1G58190	Kinase	0.762834	2.34226	receptor like protein 9
AT3G47570	Kinase	0.997354	2.36309	Leucine-rich repeat protein kinase family protein
AT2G15300	Kinase	1.06302	2.1279	Leucine-rich repeat protein kinase family protein
AT2G33060	Kinase	1.15679	4.08823	receptor like protein 27
AT4G22730	Kinase	1.21748	2.93719	Leucine-rich repeat protein kinase family protein
AT5G27620	Kinase	1.24173	2.92603	cyclin H;1
AT4G04220	Kinase	1.41204	3.27168	receptor like protein 46
AT2G31010	Kinase	1.45865	5.13472	Protein kinase superfamily protein
AT2G15080	Kinase	1.65396	3.40537	receptor like protein 19
AT4G21410	Kinase	2.57995	5.61424	cysteine-rich RLK (RECEPTOR-like protein kinase) 29
AT5G14470	Kinase	2.68559	8.03958	GHMP kinase family protein
AT2G46700	Kinase	2.82221	5.73773	CDPK-related kinase 3
AT5G25440	Kinase	2.98926	6.07402	Protein kinase superfamily protein
AT2G13790	Kinase	3.46715	10.0693	somatic embryogenesis receptor-like kinase 4
AT2G42290	Kinase	3.91093	9.31255	Leucine-rich repeat protein kinase family protein
AT2G25790	Kinase	4.63842	9.2999	Leucine-rich receptor-like protein kinase family protein
AT3G01640	Kinase	6.62228	13.688	glucuronokinase G
AT5G16000	Kinase	7.26884	14.7737	NSP-interacting kinase 1
AT1G53730	Kinase	7.53743	15.2586	STRUBBELIG-receptor family 6
AT4G37250	Kinase	8.43601	17.2872	Leucine-rich repeat protein kinase family protein
AT5G01810	Kinase	13.251	34.843	CBL-interacting protein kinase 15
AT5G54380	Kinase	16.6874	50.8799	protein kinase family protein
AT1G13640	Kinase	19.4658	54.7919	Phosphatidylinositol 3- and 4-kinase family protein
AT4G17640	Kinase	23.1183	47.6631	casein kinase II beta chain 2
AT3G59350	Kinase	32.7381	122.081	Protein kinase superfamily protein
AT2G03890	Kinase	52.9994	123.146	phosphoinositide 4-kinase gamma 7
AT4G26390	Kinase	0.0283975	0.114713	Pyruvate kinase family protein
AT4G31230	Kinase	0.0515503	0.10412	Protein kinase protein with adenine nucleotide alpha hydrolases-like domain
AT5G24100	Kinase	0.113236	0.266831	Leucine-rich repeat protein kinase family protein
AT3G45330	Kinase	0.124234	0.313656	Concanavalin A-like lectin protein kinase family protein
AT4G23900	Kinase	0.243671	0.714411	Nucleoside diphosphate kinase family protein
AT4G35295	Kinase	0.252535	1.14765	homoserine kinase, putative / HSK, putative
AT1G61860	Kinase	0.304784	0.646375	Protein kinase superfamily protein
AT4G36280	Kinase	0.317332	0.780307	Histidine kinase-, DNA gyrase B-, and HSP90-like ATPase family protein
AT2G43930	Kinase	0.373727	0.918166	Protein kinase superfamily protein
AT1G74490	Kinase	0.619768	1.84924	Protein kinase superfamily protein
AT1G60060	Kinase	0.666528	1.5511	Serine/threonine-protein kinase WNK (With No Lysine)-related
AT1G49160	Kinase	0.788661	1.85841	Protein kinase superfamily protein
AT1G49730	Kinase	3.74375	7.50658	Protein kinase superfamily protein
AT1G69220	Kinase	4.56094	11.005	Protein kinase superfamily protein
AT4G01330	Kinase	13.9283	29.9444	Protein kinase superfamily protein
AT1G01540	Kinase	16.9149	36.1246	Protein kinase superfamily protein
AT1G22210	Metabolism	0	0.106492	Haloacid dehalogenase-like hydrolase (HAD) superfamily protein
AT5G39930	Metabolism	0	0.107248	CLP1-similar protein 5
AT3G32047	Metabolism	0	0.113573	Cytochrome P450 superfamily protein
AT4G37500	Metabolism	0	0.114255	Aldehyde oxidase/xanthine dehydrogenase, molybdopterin binding protein
AT5G38450	Metabolism	0	0.115861	cytochrome P450, family 735, subfamily A, polypeptide 1
AT1G32910	Metabolism	0	0.122854	HXXXD-type acyl-transferase family protein
AT5G37960	Metabolism	0	0.131026	GroES-like family protein
AT2G37140	Metabolism	0	0.132239	Terpenoid synthases superfamily protein
AT5G25180	Metabolism	0	0.138107	cytochrome P450, family 71, subfamily B, polypeptide 14
AT3G10280	Metabolism	0	0.142735	3-ketoacyl-CoA synthase 14
AT1G75920	Metabolism	0	0.146397	GDSL-like Lipase/Acylhydrolase superfamily protein
AT1G62900	Metabolism	0	0.153752	S-adenosyl-L-methionine-dependent methyltransferases superfamily protein
AT4G03292	Metabolism	0	0.156085	Polynucleotidyl transferase, ribonuclease H-like superfamily protein
AT1G70080	Metabolism	0	0.163354	Terpenoid cyclases/Protein prenyltransferases superfamily protein
AT1G48700	Metabolism	0	0.165934	2-oxoglutarate (2OG) and Fe(II)-dependent oxygenase superfamily protein
AT5G24190	Metabolism	0	0.168683	Lipase class 3-related protein
AT4G29650	Metabolism	0	0.170022	Cytidine/deoxycytidylate deaminase family protein
AT5G03270	Metabolism	0	0.186285	lysine decarboxylase family protein
AT5G05420	Metabolism	0	0.198359	FKBP-like peptidyl-prolyl cis-trans isomerase family protein
AT1G55980	Metabolism	0	0.199317	FAD/NAD(P)-binding oxidoreductase family protein
AT4G24070	Metabolism	0	0.213161	carbon-carbon lyases
AT1G71280	Metabolism	0	0.214836	DEA(D/H)-box RNA helicase family protein
AT4G37050	Metabolism	0	0.224338	PATATIN-like protein 4
AT5G49070	Metabolism	0	0.245709	3-ketoacyl-CoA synthase 21
AT5G54950	Metabolism	0	0.380849	Aconitase family protein
AT4G26460	Metabolism	0	0.423165	S-adenosyl-L-methionine-dependent methyltransferases superfamily protein
AT3G46500	Metabolism	0	0.424212	2-oxoglutarate (2OG) and Fe(II)-dependent oxygenase superfamily protein
AT2G47110	Metabolism	0	172.436	ubiquitin 6
AT2G46950	Metabolism	0.0200122	0.242521	cytochrome P450, family 709, subfamily B, polypeptide 2
AT3G29190	Metabolism	0.0234917	0.11862	Terpenoid cyclases/Protein prenyltransferases superfamily protein
AT4G22110	Metabolism	0.0291788	0.294673	GroES-like zinc-binding dehydrogenase family protein
AT1G03980	Metabolism	0.0297808	0.198482	phytochelatin synthase 2
AT3G59130	Metabolism	0.032068	0.12954	Cysteine/Histidine-rich C1 domain family protein
AT1G71250	Metabolism	0.0335725	0.102513	GDSL-like Lipase/Acylhydrolase superfamily protein
AT4G27250	Metabolism	0.0340497	0.240705	NAD(P)-binding Rossmann-fold superfamily protein
AT1G33320	Metabolism	0.0342421	0.103742	Pyridoxal phosphate (PLP)-dependent transferases superfamily protein
AT1G09400	Metabolism	0.0365436	0.112323	FMN-linked oxidoreductases superfamily protein
AT2G03770	Metabolism	0.0435138	0.21972	P-loop containing nucleoside triphosphate hydrolases superfamily protein
AT5G61610	Metabolism	0.0479389	0.387304	Oleosin family protein
AT3G02590	Metabolism	0.0505071	0.102013	Fatty acid hydroxylase superfamily protein
AT1G24540	Metabolism	0.0507791	0.102562	cytochrome P450, family 86, subfamily C, polypeptide 1
AT4G35640	Metabolism	0.0525326	0.264607	serine acetyltransferase 3;2
AT4G33370	Metabolism	0.0526344	0.213571	DEA(D/H)-box RNA helicase family protein
AT5G09700	Metabolism	0.0529662	0.133725	Glycosyl hydrolase family protein
AT5G56970	Metabolism	0.0531987	0.161174	cytokinin oxidase 3
AT2G28560	Metabolism	0.0546374	0.551777	DNA repair (Rad51) family protein
AT5G65550	Metabolism	0.0556771	0.281138	UDP-Glycosyltransferase superfamily protein
AT4G21326	Metabolism	0.0570049	0.172706	subtilase 3.12
AT1G51538	Metabolism	0.0608693	0.266375	Aminotransferase-like, plant mobile domain family protein
AT2G33070	Metabolism	0.0610599	0.14386	nitrile specifier protein 2
AT3G19310	Metabolism	0.0639426	0.2583	PLC-like phosphodiesterases superfamily protein
AT2G02300	Metabolism	0.0679903	0.171656	phloem protein 2-B5
AT2G02061	Metabolism	0.0691539	0.139675	Nucleotide-diphospho-sugar transferase family protein
AT2G20800	Metabolism	0.0702804	0.260243	NAD(P)H dehydrogenase B4
AT4G25540	Metabolism	0.0730013	0.147446	homolog of DNA mismatch repair protein MSH3
AT2G45610	Metabolism	0.075491	0.457425	alpha/beta-Hydrolases superfamily protein
AT1G06120	Metabolism	0.0777136	0.290225	Fatty acid desaturase family protein
AT5G35760	Metabolism	0.0794493	0.32094	Beta-galactosidase related protein
AT4G20235	Metabolism	0.0829441	0.167529	cytochrome P450, family 71, subfamily A, polypeptide 28
AT2G26820	Metabolism	0.0914352	0.338578	phloem protein 2-A3
AT1G27890	Metabolism	0.0933464	0.318388	Polynucleotidyl transferase, ribonuclease H-like superfamily protein
AT5G27200	Metabolism	0.101014	0.306039	acyl carrier protein 5
AT1G52940	Metabolism	0.106065	0.285636	purple acid phosphatase 5
AT5G47350	Metabolism	0.11058	0.337935	alpha/beta-Hydrolases superfamily protein
AT3G09400	Metabolism	0.112436	0.246021	pol-like 3
AT2G23410	Metabolism	0.120073	0.242521	cis-prenyltransferase
AT2G32740	Metabolism	0.120614	0.426323	galactosyltransferase 13
AT2G37700	Metabolism	0.130141	0.328569	Fatty acid hydroxylase superfamily
AT1G54870	Metabolism	0.136528	0.344694	NAD(P)-binding Rossmann-fold superfamily protein
AT5G53810	Metabolism	0.138105	0.306836	O-methyltransferase family protein
AT3G02410	Metabolism	0.158306	0.479613	alpha/beta-Hydrolases superfamily protein
AT3G49830	Metabolism	0.179012	0.994304	P-loop containing nucleoside triphosphate hydrolases superfamily protein
AT2G02580	Metabolism	0.17988	0.441171	cytochrome P450, family 71, subfamily B, polypeptide 9
AT3G06990	Metabolism	0.183322	0.966869	Cysteine/Histidine-rich C1 domain family protein
AT5G58784	Metabolism	0.18426	0.465206	Undecaprenyl pyrophosphate synthetase family protein
AT3G21370	Metabolism	0.204827	1.25201	beta glucosidase 19
AT4G39810	Metabolism	0.220968	0.781037	Polynucleotidyl transferase, ribonuclease H-like superfamily protein
AT4G37140	Metabolism	0.236137	1.11287	alpha/beta-Hydrolases superfamily protein
AT3G14570	Metabolism	0.24321	0.628487	glucan synthase-like 4
AT3G17660	Metabolism	0.243594	0.656007	ARF-GAP domain 15
AT5G67050	Metabolism	0.256608	0.691056	alpha/beta-Hydrolases superfamily protein
AT3G49190	Metabolism	0.263356	0.75051	O-acyltransferase (WSD1-like) family protein
AT1G02940	Metabolism	0.275136	0.666855	glutathione S-transferase (class phi) 5
AT3G62960	Metabolism	0.275941	0.557339	Thioredoxin superfamily protein
AT4G15670	Metabolism	0.296325	0.676577	Thioredoxin superfamily protein
AT1G25460	Metabolism	0.308392	0.622883	NAD(P)-binding Rossmann-fold superfamily protein
AT3G14550	Metabolism	0.324577	0.68928	geranylgeranyl pyrophosphate synthase 3
AT5G13700	Metabolism	0.326336	0.733763	polyamine oxidase 1
AT5G42965	Metabolism	0.326353	0.659161	Polynucleotidyl transferase, ribonuclease H-like superfamily protein
AT1G63380	Metabolism	0.354968	1.07	NAD(P)-binding Rossmann-fold superfamily protein
AT1G60095	Metabolism	0.363651	1.05277	Mannose-binding lectin superfamily protein
AT1G63390	Metabolism	0.37109	1.27345	FAD/NAD(P)-binding oxidoreductase family protein
AT5G40382	Metabolism	0.374046	0.928312	Cytochrome c oxidase subunit Vc family protein
AT5G03020	Metabolism	0.376215	0.91037	Galactose oxidase/kelch repeat superfamily protein
AT4G15440	Metabolism	0.389452	1.08158	hydroperoxide lyase 1
AT2G47870	Metabolism	0.407942	1.0986	Thioredoxin superfamily protein
AT4G30570	Metabolism	0.413911	1.42122	Glucose-1-phosphate adenylyltransferase family protein
AT5G64710	Metabolism	0.425323	0.905078	Putative endonuclease or glycosyl hydrolase
AT2G21550	Metabolism	0.430283	0.898045	Bifunctional dihydrofolate reductase/thymidylate synthase
AT1G10520	Metabolism	0.453611	0.916192	DNA polymerase lambda (POLL)
AT4G22880	Metabolism	0.466865	1.84062	leucoanthocyanidin dioxygenase
AT2G38240	Metabolism	0.475983	1.1857	2-oxoglutarate (2OG) and Fe(II)-dependent oxygenase superfamily protein
AT5G17250	Metabolism	0.476385	0.955106	Alkaline-phosphatase-like family protein
AT5G22750	Metabolism	0.489664	1.00079	DNA/RNA helicase protein
AT4G34900	Metabolism	0.490819	1.03247	xanthine dehydrogenase 2
AT1G20480	Metabolism	0.517939	1.22805	AMP-dependent synthetase and ligase family protein
AT3G20160	Metabolism	0.532886	1.07631	Terpenoid synthases superfamily protein
AT3G43580	Metabolism	0.579589	1.7267	Beta-galactosidase related protein
AT5G42800	Metabolism	0.593588	2.36628	dihydroflavonol 4-reductase
AT2G43900	Metabolism	0.644648	1.3936	Endonuclease/exonuclease/phosphatase family protein
AT5G41850	Metabolism	0.652517	1.80466	alpha/beta-Hydrolases superfamily protein
AT1G50000	Metabolism	0.715636	1.49049	methyltransferases
AT1G45110	Metabolism	0.741487	1.53019	Tetrapyrrole (Corrin/Porphyrin) Methylases
AT2G44690	Metabolism	0.890421	2.11583	Arabidopsis RAC-like 9
AT1G61280	Metabolism	0.922303	1.96634	Phosphatidylinositol N-acetylglucosaminyltransferase, GPI19/PIG-P subunit
AT5G48320	Metabolism	0.924206	1.88675	Cysteine/Histidine-rich C1 domain family protein
AT1G78910	Metabolism	1.09825	2.66867	Pseudouridine synthase family protein
AT3G61810	Metabolism	1.12835	3.03869	Glycosyl hydrolase family 17 protein
AT4G34360	Metabolism	1.24416	2.80611	S-adenosyl-L-methionine-dependent methyltransferases superfamily protein
AT5G39840	Metabolism	1.27405	2.62844	ATP-dependent RNA helicase, mitochondrial, putative
AT5G41650	Metabolism	1.28155	2.58844	Lactoylglutathione lyase / glyoxalase I family protein
AT3G29770	Metabolism	1.31824	2.85274	methyl esterase 11
AT3G51470	Metabolism	1.31947	3.28004	Protein phosphatase 2C family protein
AT5G23220	Metabolism	1.33043	2.73693	nicotinamidase 3
AT1G02050	Metabolism	1.45516	3.55957	Chalcone and stilbene synthase family protein
AT4G11830	Metabolism	1.48816	3.50044	phospholipase D gamma 2
AT2G20680	Metabolism	1.59691	3.92278	Glycosyl hydrolase superfamily protein
AT5G27400	Metabolism	1.81773	5.07248	S-adenosyl-L-methionine-dependent methyltransferases superfamily protein
AT5G11160	Metabolism	1.97799	5.66653	adenine phosphoribosyltransferase 5
AT3G23100	Metabolism	2.08037	5.02141	homolog of human DNA ligase iv-binding protein XRCC4
AT1G03940	Metabolism	2.13482	4.44888	HXXXD-type acyl-transferase family protein
AT2G42450	Metabolism	2.23069	5.19864	alpha/beta-Hydrolases superfamily protein
AT5G22940	Metabolism	2.32085	6.70282	FRA8 homolog
AT1G79070	Metabolism	2.41493	6.26331	SNARE-associated protein-related
AT3G01380	Metabolism	2.43287	4.8995	transferases;sulfuric ester hydrolases;catalytics;transferases
AT4G19900	Metabolism	2.4604	5.18553	alpha 1,4-glycosyltransferase family protein
AT4G34910	Metabolism	2.48276	5.23585	P-loop containing nucleoside triphosphate hydrolases superfamily protein
AT5G21970	Metabolism	2.50024	5.49705	Ubiquitin carboxyl-terminal hydrolase family protein
AT1G80160	Metabolism	2.55525	7.91951	Lactoylglutathione lyase / glyoxalase I family protein
AT1G14590	Metabolism	2.93915	8.09805	Nucleotide-diphospho-sugar transferase family protein
AT4G13290	Metabolism	3.2141	7.48337	cytochrome P450, family 71, subfamily A, polypeptide 19
AT1G09480	Metabolism	3.28193	8.81933	NAD(P)-binding Rossmann-fold superfamily protein
AT1G75980	Metabolism	3.29334	6.80832	Single hybrid motif superfamily protein
AT5G10300	Metabolism	3.29979	7.22747	methyl esterase 5
AT1G15440	Metabolism	3.41785	7.86376	periodic tryptophan protein 2
AT2G33570	Metabolism	3.48548	13.5203	Domain of unknown function (DUF23)
AT3G63090	Metabolism	3.63961	7.98209	Ubiquitin carboxyl-terminal hydrolase family protein
AT5G06050	Metabolism	3.67006	7.65362	Putative methyltransferase family protein
AT1G72060	Metabolism	3.81616	31.6342	serine-type endopeptidase inhibitors
AT2G30920	Metabolism	3.95097	9.24677	coenzyme Q 3
AT3G14960	Metabolism	4.11332	10.0289	Galactosyltransferase family protein
AT1G12010	Metabolism	4.26556	9.37762	2-oxoglutarate (2OG) and Fe(II)-dependent oxygenase superfamily protein
AT1G55810	Metabolism	4.33736	11.2819	uridine kinase-like 3
AT1G06830	Metabolism	4.36861	10.775	Glutaredoxin family protein
AT2G48100	Metabolism	4.53962	9.65224	Exonuclease family protein
AT5G05590	Metabolism	4.56658	17.8423	phosphoribosylanthranilate isomerase 2
AT5G14710	Metabolism	4.6006	11.5261	CONTAINS InterPro DOMAIN/s: Proteasome assembly chaperone 3 (InterPro:IPR018788)
AT4G29360	Metabolism	5.16791	10.7475	O-Glycosyl hydrolases family 17 protein
AT2G44660	Metabolism	5.28285	12.6842	ALG6, ALG8 glycosyltransferase family
AT1G08630	Metabolism	5.28526	34.9529	threonine aldolase 1
AT1G75200	Metabolism	5.28695	12.9157	flavodoxin family protein / radical SAM domain-containing protein
AT1G22880	Metabolism	5.39458	11.6121	cellulase 5
AT2G45510	Metabolism	5.4656	10.9843	cytochrome P450, family 704, subfamily A, polypeptide 2
AT5G60700	Metabolism	5.55635	12.3249	glycosyltransferase family protein 2
AT2G30350	Metabolism	6.14184	15.2043	Excinuclease ABC, C subunit, N-terminal
AT5G05320	Metabolism	6.33269	15.1849	FAD/NAD(P)-binding oxidoreductase family protein
AT3G16050	Metabolism	6.36344	13.3193	pyridoxine biosynthesis 1.2
AT5G55500	Metabolism	7.3234	14.9383	beta-1,2-xylosyltransferase
AT2G19800	Metabolism	7.78989	36.1488	myo-inositol oxygenase 2
AT1G28660	Metabolism	8.08264	16.8293	GDSL-like Lipase/Acylhydrolase superfamily protein
AT3G13440	Metabolism	8.83496	17.8806	S-adenosyl-L-methionine-dependent methyltransferases superfamily protein
AT1G13700	Metabolism	8.97595	18.2939	6-phosphogluconolactonase 1
AT4G33150	Metabolism	9.73536	28.0564	lysine-ketoglutarate reductase/saccharopine dehydrogenase bifunctional enzyme
AT3G27230	Metabolism	9.8854	21.3698	S-adenosyl-L-methionine-dependent methyltransferases superfamily protein
AT4G02130	Metabolism	10.3333	35.0466	galacturonosyltransferase 6
AT4G27750	Metabolism	10.7453	21.5429	sugar sensing and coordinating carbohydrate synthesis and utilization
AT4G17470	Metabolism	10.8165	33.23	alpha/beta-Hydrolases superfamily protein
AT3G62460	Metabolism	10.8351	31.6402	Putative endonuclease or glycosyl hydrolase
AT1G76400	Metabolism	10.9117	21.9935	Ribophorin I
AT2G39420	Metabolism	11.1537	23.3352	alpha/beta-Hydrolases superfamily protein
AT1G78270	Metabolism	11.1973	27.1892	UDP-glucosyl transferase 85A4
AT1G22740	Metabolism	12.9502	31.1323	RAB GTPase homolog G3B
AT2G26640	Metabolism	14.7158	33.5149	3-ketoacyl-CoA synthase 11
AT2G22450	Metabolism	16.3584	37.8091	riboflavin biosynthesis protein, putative
AT5G36700	Metabolism	16.5689	60.3187	2-phosphoglycolate phosphatase 1
AT5G11340	Metabolism	16.6199	35.07	Acyl-CoA N-acyltransferases (NAT) superfamily protein
AT1G70090	Metabolism	18.8122	43.9699	glucosyl transferase family 8
AT3G13450	Metabolism	21.0641	50.0064	Transketolase family protein
AT3G05020	Metabolism	21.6598	44.7163	acyl carrier protein 1
AT4G23600	Metabolism	23.86	50.5044	Tyrosine transaminase family protein
AT3G02570	Metabolism	24.9547	94.9081	Mannose-6-phosphate isomerase, type I
AT3G62810	Metabolism	27.1663	57.8414	complex 1 family protein / LVR family protein
AT5G67220	Metabolism	28.8934	64.4561	FMN-linked oxidoreductases superfamily protein
AT1G03090	Metabolism	29.7225	64.1309	methylcrotonyl-CoA carboxylase alpha chain, mitochondrial / 3-methylcrotonyl-CoA carboxylase 1 (MCCA)
AT4G16500	Metabolism	34.1412	82.7896	Cystatin/monellin superfamily protein
AT1G50920	Metabolism	36.3119	74.1294	Nucleolar GTP-binding protein
AT5G32450	Metabolism	49.6926	104.074	RNA binding (RRM/RBD/RNP motifs) family protein
AT3G45140	Metabolism	62.2556	230.493	lipoxygenase 2
AT4G04840	Metabolism	71.1935	154.708	methionine sulfoxide reductase B6
AT5G13710	Metabolism	77.2659	161.325	sterol methyltransferase 1
AT5G42650	Metabolism	82.6611	255.764	allene oxide synthase
AT2G36460	Metabolism	116.734	260.66	Aldolase superfamily protein
AT1G55330	Metabolism	119.428	320.186	arabinogalactan protein 21
AT5G57655	Metabolism	170.567	388.416	xylose isomerase family protein
AT3G14210	Metabolism	213.875	481.759	epithiospecifier modifier 1
AT5G25450	Metabolism	1.31172	4.42943	Cytochrome bd ubiquinol oxidase, 14kDa subunit
AT1G78450	Metabolism	1.33353	5.63625	SOUL heme-binding family protein
AT1G24430	Metabolism	1.49506	3.04818	HXXXD-type acyl-transferase family protein
AT3G48720	Metabolism	5.86064	20.2004	HXXXD-type acyl-transferase family protein
AT2G48030	Metabolism	3.98633	9.44134	DNAse I-like superfamily protein
AT1G28590	Metabolism	0	0.266858	GDSL-like Lipase/Acylhydrolase superfamily protein
AT3G27950	Metabolism	0.175169	0.424563	GDSL-like Lipase/Acylhydrolase superfamily protein
AT1G52750	Metabolism	1.92101	4.05023	alpha/beta-Hydrolases superfamily protein
AT1G17430	Metabolism	1.94203	4.03562	alpha/beta-Hydrolases superfamily protein
AT2G18360	Metabolism	3.09427	6.42335	alpha/beta-Hydrolases superfamily protein
AT5G02970	Metabolism	6.56768	14.3742	alpha/beta-Hydrolases superfamily protein
AT5G14450	Metabolism	10.0408	30.1247	GDSL-like Lipase/Acylhydrolase superfamily protein
AT2G34770	Metabolism	26.8914	89.1675	fatty acid hydroxylase 1
AT1G29670	Metabolism	72.5606	157.584	GDSL-like Lipase/Acylhydrolase superfamily protein
AT5G51210	Metabolism	0.057801	0.291863	oleosin3
AT5G44590	Metabolism	0	1.02013	S-adenosyl-L-methionine-dependent methyltransferases superfamily protein
AT5G04610	Metabolism	0.381381	1.02617	S-adenosyl-L-methionine-dependent methyltransferases superfamily protein
AT3G29430	Metabolism	0	0.128569	Terpenoid synthases superfamily protein
AT5G51480	Metabolism	0.0187228	0.170172	SKU5 similar 2
AT5G28237	Metabolism	0.0268859	0.190062	Pyridoxal-5'-phosphate-dependent enzyme family protein
AT4G15370	Metabolism	0.0372157	0.112751	baruol synthase 1
AT4G10020	Metabolism	0.0587769	0.148741	hydroxysteroid dehydrogenase 5
AT3G27620	Metabolism	0.0632751	0.543156	alternative oxidase 1C
AT1G48470	Metabolism	0.0649211	0.131126	glutamine synthetase 1;5
AT5G63250	Metabolism	0.0745623	4.96977	Carbohydrate-binding X8 domain superfamily protein
AT3G55310	Metabolism	0.0781115	0.856915	NAD(P)-binding Rossmann-fold superfamily protein
AT3G28958	Metabolism	0.0803521	0.811467	Cupredoxin superfamily protein
AT2G47780	Metabolism	0.144314	0.807024	Rubber elongation factor protein (REF)
AT1G19900	Metabolism	0.16114	0.511449	glyoxal oxidase-related protein
AT5G14020	Metabolism	0.174353	0.85104	Endosomal targeting BRO1-like domain-containing protein
AT5G62420	Metabolism	0.22306	0.495584	NAD(P)-linked oxidoreductase superfamily protein
AT2G03360	Metabolism	0.256954	0.63432	Glycosyltransferase family 61 protein
AT5G50750	Metabolism	0.312185	1.79705	reversibly glycosylated polypeptide 4
AT3G01260	Metabolism	0.314499	1.14339	Galactose mutarotase-like superfamily protein
AT1G62580	Metabolism	0.379514	0.860351	Flavin-binding monooxygenase family protein
AT3G61090	Metabolism	0.503957	1.30791	Putative endonuclease or glycosyl hydrolase
AT4G13330	Metabolism	0.513339	1.31128	S-adenosyl-L-methionine-dependent methyltransferases superfamily protein
AT1G15330	Metabolism	0.752487	3.47396	Cystathionine beta-synthase (CBS) protein
AT3G30720	Metabolism	0.796391	1.82788	qua-quine starch
AT3G46720	Metabolism	0.926852	1.97381	UDP-Glycosyltransferase superfamily protein
AT5G61160	Metabolism	1.79794	5.85365	anthocyanin 5-aromatic acyltransferase 1
AT5G03860	Metabolism	1.79882	4.38645	malate synthase
AT3G58270	Metabolism	1.9022	7.71836	Arabidopsis phospholipase-like protein (PEARLI 4) with TRAF-like domain
AT1G19540	Metabolism	4.19119	12.2587	NmrA-like negative transcriptional regulator family protein
AT1G10070	Metabolism	7.00644	45.9693	branched-chain amino acid transaminase 2
AT4G05330	Metabolism	7.28494	16.3992	ARF-GAP domain 13
AT3G06850	Metabolism	13.7287	34.8235	2-oxoacid dehydrogenases acyltransferase family protein
AT3G62950	Metabolism	17.4404	36.8496	Thioredoxin superfamily protein
AT1G04430	Metabolism	21.5089	53.3989	S-adenosyl-L-methionine-dependent methyltransferases superfamily protein
AT1G04040	Metabolism	27.1966	74.8644	HAD superfamily, subfamily IIIB acid phosphatase
AT3G54920	Metabolism	30.8049	74.6768	Pectin lyase-like superfamily protein
AT2G31810	Metabolism	41.2282	151.75	ACT domain-containing small subunit of acetolactate synthase protein
AT5G18170	Metabolism	63.4119	140.128	glutamate dehydrogenase 1
AT1G15125	Metabolism	102.61	396.807	S-adenosyl-L-methionine-dependent methyltransferases superfamily protein
AT3G47340	Metabolism	178.707	486.194	glutamine-dependent asparagine synthase 1
AT5G44020	Metabolism	323.68	1005.6	HAD superfamily, subfamily IIIB acid phosphatase
AT3G16590	Proteolysis	0	0.190424	F-box and associated interaction domains-containing protein
AT5G41830	Proteolysis	0	0.277018	RNI-like superfamily protein
AT1G78760	Proteolysis	0	0.409854	F-box/RNI-like superfamily protein
AT4G29370	Proteolysis	0.0373139	1.545	Galactose oxidase/kelch repeat superfamily protein
AT3G18330	Proteolysis	0.0375119	0.113648	F-box family protein
AT4G05470	Proteolysis	0.0463671	0.140477	RNI-like superfamily protein
AT5G22660	Proteolysis	0.0790054	0.265956	FBD, F-box, Skp2-like and Leucine Rich Repeat domains containing protein
AT1G48390	Proteolysis	0.102478	0.275977	RNI-like superfamily protein
AT1G30920	Proteolysis	0.1058	0.569848	F-box family protein
AT5G66830	Proteolysis	0.107407	0.578504	F-box family protein with a domain of unknown function (DUF295)
AT3G16210	Proteolysis	0.117523	0.356056	F-box family protein
AT5G10340	Proteolysis	0.126834	0.288198	F-box family protein
AT2G42720	Proteolysis	0.213792	0.551761	FBD, F-box, Skp2-like and Leucine Rich Repeat domains containing protein
AT4G22280	Proteolysis	0.221305	0.499396	F-box/RNI-like superfamily protein
AT5G56810	Proteolysis	0.259486	1.21199	F-box/RNI-like/FBD-like domains-containing protein
AT1G19160	Proteolysis	0.282034	0.854468	F-box family protein
AT4G22390	Proteolysis	0.512245	1.09548	F-box associated ubiquitination effector family protein
AT3G47030	Proteolysis	0.71354	1.62134	F-box and associated interaction domains-containing protein
AT1G77880	Proteolysis	0.906814	3.71516	Galactose oxidase/kelch repeat superfamily protein
AT5G56370	Proteolysis	1.01448	2.04902	F-box/RNI-like/FBD-like domains-containing protein
AT5G42460	Proteolysis	4.75917	11.7548	F-box and associated interaction domains-containing protein
AT3G08700	Proteolysis	0	0.380849	ubiquitin-conjugating enzyme 12
AT5G63750	Proteolysis	0.0239289	0.265821	RING/U-box superfamily protein
AT2G38220	Proteolysis	0.0491041	1.14406	RING/U-box superfamily protein
AT4G23070	Proteolysis	0.0900763	0.77322	RHOMBOID-like protein 7
AT3G61390	Proteolysis	0.111063	0.364523	RING/U-box superfamily protein
AT5G18320	Proteolysis	0.123242	0.248921	ARM repeat superfamily protein
AT5G18340	Proteolysis	0.738127	1.64679	ARM repeat superfamily protein
AT2G38830	Proteolysis	1.12258	2.34555	Ubiquitin-conjugating enzyme/RWD-like protein
AT2G18600	Proteolysis	1.25372	3.24126	Ubiquitin-conjugating enzyme family protein
AT1G53490	Proteolysis	3.37203	7.86107	RING/U-box superfamily protein
AT3G27710	Proteolysis	0.0456193	0.414633	RING/U-box superfamily protein
AT1G50350	Proteolysis	0.105537	0.319742	BEST Arabidopsis thaliana protein match is: RING/U-box superfamily protein (TAIR:AT3G19950.1)
AT4G00070	Proteolysis	0.392107	0.791968	RING/U-box superfamily protein
AT5G23210	Proteolysis	9.74929	19.5454	serine carboxypeptidase-like 34
AT4G26400	Proteolysis	25.646	55.2036	RING/U-box superfamily protein
AT1G23030	Proteolysis	7.06773	14.2358	ARM repeat superfamily protein
AT1G52580	Proteolysis	0	0.125524	RHOMBOID-like protein 5
AT4G00690	Proteolysis	0.0405214	0.204611	UB-like protease 1B
AT3G20210	Proteolysis	0.0410368	0.165506	delta vacuolar processing enzyme
AT1G29090	Proteolysis	0.067611	0.136559	Cysteine proteinases superfamily protein
AT2G28040	Proteolysis	0.0944197	0.28606	Eukaryotic aspartyl protease family protein
AT4G23520	Proteolysis	0.11884	0.240031	Cysteine proteinases superfamily protein
AT4G15165	Proteolysis	0.280348	0.707799	N-terminal nucleophile aminohydrolases (Ntn hydrolases) superfamily protein
AT1G53530	Proteolysis	4.58163	9.48523	Peptidase S24/S26A/S26B/S26C family protein
AT4G01320	Proteolysis	20.0639	43.1584	Peptidase family M48 family protein
AT3G54940	Proteolysis	0.06304	0.286485	Papain family cysteine protease
AT3G60010	Proteolysis	0.0912385	0.368563	SKP1-like 13
AT5G65450	Proteolysis	0.52163	1.81449	ubiquitin-specific protease 17
AT1G53790	Proteolysis	0.920415	1.85804	F-box and associated interaction domains-containing protein
AT5G53360	Proteolysis	2.82839	6.21867	TRAF-like superfamily protein
AT5G63010	Proteolysis	4.95668	10.9502	Transducin/WD40 repeat-like superfamily protein
AT1G23410	Proteolysis	5.0939	15.6442	Ribosomal protein S27a / Ubiquitin family protein
AT2G41980	Proteolysis	5.40255	11.5538	Protein with RING/U-box and TRAF-like domains
AT4G36410	Proteolysis	11.1612	25.5307	ubiquitin-conjugating enzyme 17
AT1G20140	Proteolysis	12.8121	27.5232	SKP1-like 4
AT4G05460	Proteolysis	13.9192	27.9095	RNI-like superfamily protein
AT5G01070	Proteolysis	0	0.205658	RING/FYVE/PHD zinc finger superfamily protein
AT4G34470	Proteolysis	0	0.233363	SKP1-like 12
AT3G21860	Proteolysis	0.0308104	0.280036	SKP1-like 10
AT5G38070	Proteolysis	0.0468277	0.283745	RING/FYVE/PHD zinc finger superfamily protein
AT2G02350	Proteolysis	0.164761	0.540768	SKP1 interacting partner 3
AT2G45950	Proteolysis	1.10289	2.53275	SKP1-like 20
AT2G21040	Signal transduction	0	0.10996	Calcium-dependent lipid-binding (CaLB domain) family protein
AT5G10220	Signal transduction	0.0382216	0.162736	annexin 6
AT1G08500	Signal transduction	4.35483	9.65723	early nodulin-like protein 18
AT3G25500	Signal transduction	6.07029	13.1703	formin homology 1
AT3G51450	Signal transduction	13.8587	36.2437	Calcium-dependent phosphotriesterase superfamily protein
AT5G15350	Signal transduction	34.5958	80.0574	early nodulin-like protein 17
AT2G41100	Signal transduction	122.826	260.596	Calcium-binding EF hand family protein
AT4G35100	Signal transduction	290.444	623.211	plasma membrane intrinsic protein 3
AT4G17160	Signal transduction	0	0.277317	RAB GTPase homolog B1A
AT2G22290	Signal transduction	0.0567192	0.22912	RAB GTPase homolog H1D
AT1G75840	Signal transduction	31.6945	70.3433	RAC-like GTP binding protein 5
AT3G05490	Signal transduction	36.3051	86.4181	ralf-like 22
AT2G02640	Signal transduction	0	0.109244	Cysteine/Histidine-rich C1 domain family protein
AT1G49005	Signal transduction	0	0.147235	CLAVATA3/ESR-RELATED 11
AT5G12990	Signal transduction	0	0.176319	CLAVATA3/ESR-RELATED 40
AT2G07695	Signal transduction	0	0.244552	Cytochrome C oxidase subunit II-like, transmembrane domain
AT4G22105	Signal transduction	0	0.324587	SCR-like 26
AT1G73165	Signal transduction	0	0.380849	CLAVATA3/ESR-RELATED 1
AT1G04150	Signal transduction	0.027921	0.112788	C2 calcium/lipid-binding plant phosphoribosyltransferase family protein
AT3G15050	Signal transduction	0.0500306	0.151576	IQ-domain 10
AT5G27060	Signal transduction	0.0590243	0.131505	receptor like protein 53
AT1G55380	Signal transduction	0.0884357	0.614728	Cysteine/Histidine-rich C1 domain family protein
AT3G27500	Signal transduction	0.0943218	0.228611	Cysteine/Histidine-rich C1 domain family protein
AT3G11370	Signal transduction	0.0952322	0.216391	Cysteine/Histidine-rich C1 domain family protein
AT1G55390	Signal transduction	0.136984	0.474304	Cysteine/Histidine-rich C1 domain family protein
AT3G16020	Signal transduction	0.142848	0.288522	F-box associated ubiquitination effector protein
AT4G16350	Signal transduction	0.182477	0.644985	calcineurin B-like protein 6
AT1G64480	Signal transduction	0.19733	0.929979	calcineurin B-like protein 8
AT3G45530	Signal transduction	0.241285	0.487342	Cysteine/Histidine-rich C1 domain family protein
AT2G19660	Signal transduction	0.255963	0.926272	Cysteine/Histidine-rich C1 domain family protein
AT5G43040	Signal transduction	0.281815	0.957296	Cysteine/Histidine-rich C1 domain family protein
AT3G26550	Signal transduction	0.29572	0.776474	Cysteine/Histidine-rich C1 domain family protein
AT4G01930	Signal transduction	0.368168	0.962328	Cysteine/Histidine-rich C1 domain family protein
AT4G14640	Signal transduction	0.475932	1.16726	calmodulin 8
AT2G21850	Signal transduction	0.911182	2.43907	Cysteine/Histidine-rich C1 domain family protein
AT2G34925	Signal transduction	1.58899	3.2094	CLAVATA3/ESR-RELATED 42
AT1G05065	Signal transduction	2.52535	5.44069	CLAVATA3/ESR-RELATED 20
AT1G05810	Signal transduction	6.62905	17.9798	RAB GTPase homolog A5E
AT5G60860	Signal transduction	7.19773	19.4281	RAB GTPase homolog A1F
AT1G29330	Signal transduction	9.49523	20.3763	ER lumen protein retaining receptor family protein
AT5G59150	Signal transduction	17.4695	42.3414	RAB GTPase homolog A2D
AT1G53130	Stress	0	0.104247	Stigma-specific Stig1 family protein
AT1G53540	Stress	0	2.24806	HSP20-like chaperones superfamily protein
AT5G18730	Stress	0.0352814	0.124706	CONTAINS InterPro DOMAIN/s: Molecular chaperone, heat shock protein, Hsp40, DnaJ (InterPro:IPR015609)
AT5G62490	Stress	0.0534332	0.323769	HVA22 homologue B
AT1G78360	Stress	0.0634169	0.128088	glutathione S-transferase TAU 21
AT1G09260	Stress	0.101741	0.410988	Chaperone DnaJ-domain superfamily protein
AT4G31070	Stress	0.115163	0.279124	Tetratricopeptide repeat (TPR)-like superfamily protein
AT5G36110	Stress	0.118343	0.537809	cytochrome P450, family 716, subfamily A, polypeptide 1
AT1G33720	Stress	0.13135	0.451005	cytochrome P450, family 76, subfamily C, polypeptide 6
AT4G13560	Stress	0.140251	0.424914	Late embryogenesis abundant protein (LEA) family protein
AT3G46230	Stress	0.292997	3.2759	heat shock protein 17.4
AT5G40420	Stress	0.535189	1.42491	oleosin 2
AT2G26150	Stress	0.537037	1.50652	heat shock transcription factor A2
AT5G12020	Stress	0.543922	2.07514	17.6 kDa class II heat shock protein
AT5G47600	Stress	0.5638	1.63695	HSP20-like chaperones superfamily protein
AT5G12030	Stress	0.941304	5.16047	heat shock protein 17.6A
AT1G74310	Stress	1.29098	4.12374	heat shock protein 101
AT4G15380	Stress	1.50963	3.46969	cytochrome P450, family 705, subfamily A, polypeptide 4
AT1G77230	Stress	2.21986	4.45017	Tetratricopeptide repeat (TPR)-like superfamily protein
AT1G17060	Stress	2.42834	5.21125	cytochrome p450 72c1
AT4G38410	Stress	2.45237	5.01515	Dehydrin family protein
AT5G47590	Stress	2.65162	6.45316	Heat shock protein HSP20/alpha crystallin family
AT5G09540	Stress	2.87154	9.06739	Chaperone DnaJ-domain superfamily protein
AT1G19610	Stress	4.69271	11.0257	Arabidopsis defensin-like protein
AT5G52640	Stress	9.06801	31.6451	heat shock protein 90.1
AT5G02490	Stress	10.5294	25.9878	Heat shock protein 70 (Hsp 70) family protein
AT2G42580	Stress	19.3687	43.088	tetratricopetide-repeat thioredoxin-like 3
AT3G12580	Stress	21.6778	108.653	heat shock protein 70
AT3G30775	Stress	30.694	117.745	Methylenetetrahydrofolate reductase family protein
AT1G51760	Stress	33.457	74.1145	peptidase M20/M25/M40 family protein
AT2G23120	Stress	35.331	71.7951	Late embryogenesis abundant protein, group 6
AT5G42900	Stress	67.0268	165.861	cold regulated gene 27
AT5G56010	Stress	90.564	183.685	heat shock protein 81-3
AT2G29450	Stress	92.2105	216.888	glutathione S-transferase tau 5
AT3G54770	Stress	0.422569	1.06687	RNA-binding (RRM/RBD/RNP motifs) family protein
AT1G67110	Stress	0.268983	0.543285	cytochrome P450, family 735, subfamily A, polypeptide 2
AT1G52400	Stress	86.721	182.806	beta glucosidase 18
AT3G62760	Stress	0.257127	0.584256	Glutathione S-transferase family protein
AT1G49860	Stress	4.35027	10.2655	glutathione S-transferase (class phi) 14
AT4G19570	Stress	0.0448477	0.113228	Chaperone DnaJ-domain superfamily protein
AT4G25200	Stress	0.754239	3.99891	mitochondrion-localized small heat shock protein 23.6
AT3G17830	Stress	1.00106	2.16634	Molecular chaperone Hsp40/DnaJ family protein
AT3G08970	Stress	1.12525	2.39901	DNAJ heat shock N-terminal domain-containing protein
AT4G21320	Stress	1.79264	4.41278	Aldolase-type TIM barrel family protein
AT1G04130	Stress	1.8452	4.04507	Tetratricopeptide repeat (TPR)-like superfamily protein
AT4G12400	Stress	2.48605	10.6188	stress-inducible protein, putative
AT5G37670	Stress	2.53411	5.28345	HSP20-like chaperones superfamily protein
AT3G58020	Stress	5.29405	11.1755	Chaperone DnaJ-domain superfamily protein
AT1G54050	Stress	5.49041	11.2154	HSP20-like chaperones superfamily protein
AT2G20560	Stress	5.56988	17.0843	DNAJ heat shock family protein
AT2G29500	Stress	7.95115	21.7523	HSP20-like chaperones superfamily protein
AT5G51440	Stress	11.4224	42.7513	HSP20-like chaperones superfamily protein
AT5G23590	Stress	13.1067	27.9977	DNAJ heat shock N-terminal domain-containing protein
AT3G11450	Stress	20.1488	59.8991	DnaJ domain ;Myb-like DNA-binding domain
AT4G22670	Stress	39.7635	79.6413	HSP70-interacting protein 1
AT2G19310	Stress	78	178.791	HSP20-like chaperones superfamily protein
AT4G11660	Stress	4.18183	9.53831	winged-helix DNA-binding transcription factor family protein
AT3G51910	Stress	5.12841	16.6883	heat shock transcription factor A7A
AT2G03850	Stress	0	0.227599	Late embryogenesis abundant protein (LEA) family protein
AT5G21130	Stress	0.0422149	0.127897	Late embryogenesis abundant (LEA) hydroxyproline-rich glycoprotein family
AT3G58190	Stress	0.0884795	0.178709	lateral organ boundaries-domain 29
AT2G38390	Stress	17.6644	44.0334	Peroxidase superfamily protein
AT2G23970	Stress	0	0.170022	Class I glutamine amidotransferase-like superfamily protein
AT5G40645	Stress	0	0.225174	RPM1-interacting protein 4 (RIN4) family protein
AT2G17050	Stress	0.0208584	0.115855	disease resistance protein (TIR-NBS-LRR class), putative
AT2G17430	Stress	0.024796	0.150247	Seven transmembrane MLO family protein
AT1G32270	Stress	0.0339136	0.102747	syntaxin, putative
AT3G46710	Stress	0.0667074	0.151576	NB-ARC domain-containing disease resistance protein
AT5G41550	Stress	0.0781325	0.223564	Disease resistance protein (TIR-NBS-LRR class) family
AT2G02310	Stress	0.091831	0.185478	phloem protein 2-B6
AT1G72260	Stress	0.0985503	0.298575	thionin 2.1
AT5G45200	Stress	0.100854	0.203703	Disease resistance protein (TIR-NBS-LRR class) family
AT5G44430	Stress	0.106622	5.60356	plant defensin 1.2C
AT1G59780	Stress	0.109144	0.409402	NB-ARC domain-containing disease resistance protein
AT5G38344	Stress	0.109912	0.221997	Toll-Interleukin-Resistance (TIR) domain family protein
AT3G25510	Stress	0.114163	0.309848	disease resistance protein (TIR-NBS-LRR class), putative
AT2G31250	Stress	0.128098	0.310474	Glutamyl-tRNA reductase family protein
AT2G17060	Stress	0.130068	0.346298	Disease resistance protein (TIR-NBS-LRR class) family
AT5G45210	Stress	0.222868	0.613832	Disease resistance protein (TIR-NBS-LRR class) family
AT4G16920	Stress	0.242367	0.595026	Disease resistance protein (TIR-NBS-LRR class) family
AT5G40100	Stress	0.259946	0.62175	Disease resistance protein (TIR-NBS-LRR class) family
AT5G48780	Stress	0.260624	1.05281	disease resistance protein (TIR-NBS class)
AT5G38350	Stress	0.288266	0.616481	Disease resistance protein (NBS-LRR class) family
AT5G40090	Stress	0.34996	1.33212	Disease resistance protein (TIR-NBS class)
AT3G27831	Stress	0.362615	1.0986	Gamma-thionin family protein
AT5G45220	Stress	0.413659	1.43601	Disease resistance protein (TIR-NBS-LRR class) family
AT5G48770	Stress	0.512396	1.03712	Disease resistance protein (TIR-NBS-LRR class) family
AT5G05400	Stress	0.517192	1.27312	LRR and NB-ARC domains-containing disease resistance protein
AT2G23960	Stress	0.561189	1.13348	Class I glutamine amidotransferase-like superfamily protein
AT5G44973	Stress	0.661183	4.11762	LOCATED IN: endomembrane system
AT3G44400	Stress	0.712035	1.50043	Disease resistance protein (TIR-NBS-LRR class) family
AT1G72840	Stress	0.734514	1.76564	Disease resistance protein (TIR-NBS-LRR class)
AT1G65390	Stress	0.916327	3.3314	phloem protein 2 A5
AT1G63350	Stress	1.12495	2.55217	Disease resistance protein (CC-NBS-LRR class) family
AT3G50470	Stress	1.16028	2.54729	homolog of RPW8 3
AT5G44420	Stress	1.43953	16.8989	plant defensin 1.2, PDF 1.2
AT2G26020	Stress	1.62386	15.7888	plant defensin 1.2b
AT4G30320	Stress	1.65863	4.05533	CAP (Cysteine-rich secretory proteins, Antigen 5, and Pathogenesis-related 1 protein) superfamily protein
AT2G26010	Stress	1.6724	16.2751	plant defensin 1.3
AT2G19990	Stress	1.74518	4.74035	pathogenesis-related protein-1-like
AT1G49540	Stress	2.66202	5.75746	elongator protein 2
AT1G78780	Stress	2.69567	5.46874	pathogenesis-related family protein
AT1G55010	Stress	2.96807	6.52379	plant defensin 1.5
AT3G05710	Stress	3.7866	7.8366	syntaxin of plants 43
AT2G34930	Stress	4.06476	8.93431	disease resistance family protein / LRR family protein
AT1G33560	Stress	4.09941	8.34079	Disease resistance protein (CC-NBS-LRR class) family
AT1G52040	Stress	4.74382	32.1448	myrosinase-binding protein 1
AT2G19970	Stress	5.7931	14.626	CAP (Cysteine-rich secretory proteins, Antigen 5, and Pathogenesis-related 1 protein) superfamily protein
AT3G15010	Stress	6.98148	13.9655	RNA-binding (RRM/RBD/RNP motifs) family protein
AT2G15220	Stress	9.17414	23.4433	Plant basic secretory protein (BSP) family protein
AT1G61100	Stress	10.3206	28.9583	disease resistance protein (TIR class), putative
AT3G50480	Stress	10.4623	20.9652	homolog of RPW8 4
AT1G52410	Stress	12.4627	27.8986	TSK-associating protein 1
AT2G43530	Stress	37.6837	95.6112	Scorpion toxin-like knottin superfamily protein
AT5G06870	Stress	41.6982	94.6569	polygalacturonase inhibiting protein 2
AT2G02120	Stress	41.8504	109.439	Scorpion toxin-like knottin superfamily protein
AT1G45145	Stress	56.8496	138.437	thioredoxin H-type 5
AT3G14310	Stress	95.5436	198.892	pectin methylesterase 3
AT1G27820	Transcription	0	0.103102	Polynucleotidyl transferase, ribonuclease H-like superfamily protein
AT1G11490	Transcription	0	0.117064	zinc finger (C2H2 type) family protein
AT4G19000	Transcription	0	0.140362	Transcription elongation factor (TFIIS) family protein
AT4G39250	Transcription	0	0.141404	RAD-like 1
AT2G43960	Transcription	0	0.14465	SWAP (Suppressor-of-White-APricot)/surp domain-containing protein
AT4G00130	Transcription	0	0.181136	DNA-binding storekeeper protein-related transcriptional regulator
AT5G36670	Transcription	0	0.257168	RING/FYVE/PHD zinc finger superfamily protein
AT1G22760	Transcription	0.0171557	0.155928	poly(A) binding protein 3
AT3G52270	Transcription	0.0497957	0.100576	Transcription initiation factor IIF, beta subunit
AT4G38780	Transcription	0.0653529	0.162181	Pre-mRNA-processing-splicing factor
AT4G03130	Transcription	0.0737522	0.167583	BRCT domain-containing DNA repair protein
AT3G26855	Transcription	0.0862316	0.174169	RNA-directed DNA polymerase (reverse transcriptase)-related family protein
AT1G14640	Transcription	0.0964706	0.213879	SWAP (Suppressor-of-White-APricot)/surp domain-containing protein
AT2G42150	Transcription	0.120929	0.24425	DNA-binding bromodomain-containing protein
AT1G70220	Transcription	0.146465	1.57774	RNA-processing, Lsm domain
AT4G15417	Transcription	0.18406	0.418231	RNAse II-like 1
AT3G10590	Transcription	0.204956	0.48296	Duplicated homeodomain-like superfamily protein
AT5G63920	Transcription	0.223148	0.633809	topoisomerase 3alpha
AT5G50940	Transcription	0.231204	0.505896	RNA-binding KH domain-containing protein
AT5G07060	Transcription	0.273128	0.582306	CCCH-type zinc fingerfamily protein with RNA-binding domain
AT3G11260	Transcription	0.395975	1.19967	WUSCHEL related homeobox 5
AT2G20540	Transcription	0.502238	1.0678	mitochondrial editing factor 21
AT1G01760	Transcription	0.524906	1.19094	adenosine deaminases;RNA binding;RNA binding;adenosine deaminases
AT5G08600	Transcription	0.601177	1.41662	U3 ribonucleoprotein (Utp) family protein
AT3G56220	Transcription	0.645484	1.83708	transcription regulators
AT1G03300	Transcription	0.821963	3.57578	DOMAIN OF UNKNOWN FUNCTION 724 1
AT4G14860	Transcription	1.00462	3.04367	ovate family protein 11
AT2G15400	Transcription	1.08226	3.21255	DNA-directed RNA polymerase family protein
AT3G02400	Transcription	1.73758	3.60701	SMAD/FHA domain-containing protein
AT1G03457	Transcription	2.01912	6.0927	RNA-binding (RRM/RBD/RNP motifs) family protein
AT2G41340	Transcription	2.19547	4.43436	RNA polymerase II fifth largest subunit, D
AT3G17460	Transcription	2.41622	5.3826	PHD finger family protein
AT2G36340	Transcription	3.09219	6.32493	DNA-binding storekeeper protein-related transcriptional regulator
AT5G56780	Transcription	3.3487	7.63636	effector of transcription2
AT2G41550	Transcription	3.46819	7.50875	Rho termination factor
AT1G54380	Transcription	3.5449	7.11431	spliceosome protein-related
AT1G72800	Transcription	4.4572	9.13592	RNA-binding (RRM/RBD/RNP motifs) family protein
AT1G16430	Transcription	4.54302	9.39788	Surfeit locus protein 5 subunit 22 of Mediator complex
AT4G07950	Transcription	4.7119	11.6253	DNA-directed RNA polymerase, subunit M, archaeal
AT1G07350	Transcription	4.86586	13.9413	RNA-binding (RRM/RBD/RNP motifs) family protein
AT1G27050	Transcription	6.01639	12.8851	homeobox protein 54
AT1G01210	Transcription	6.98955	20.4394	DNA-directed RNA polymerase, subunit M, archaeal
AT1G55310	Transcription	7.30446	16.7744	SC35-like splicing factor 33
AT1G73820	Transcription	10.3238	21.0007	Ssu72-like family protein
AT2G19870	Transcription	11.621	24.4033	tRNA/rRNA methyltransferase (SpoU) family protein
AT2G03640	Transcription	14.9983	42.5984	Nuclear transport factor 2 (NTF2) family protein with RNA binding (RRM-RBD-RNP motifs) domain
AT1G07950	Transcription	20.2003	44.0835	Surfeit locus protein 5 subunit 22 of Mediator complex
AT1G64105	Transcription	0	15.7478	NAC domain containing protein 27
AT5G39820	Transcription	0.0836803	0.21127	NAC domain containing protein 94
AT5G17260	Transcription	0.237182	0.479055	NAC domain containing protein 86
AT2G39120	Transcription	1.23925	2.77641	Ubiquitin carboxyl-terminal hydrolase family protein
AT2G37000	Transcription	0	0.135301	TCP family transcription factor
AT5G47670	Transcription	0.0369886	0.224303	nuclear factor Y, subunit B6
AT3G16160	Transcription	0.0383251	0.116112	Tesmin/TSO1-like CXC domain-containing protein
AT5G62320	Transcription	0.0402523	0.203252	myb domain protein 99
AT5G37800	Transcription	0.0459155	0.185478	RHD SIX-LIKE 1
AT4G09820	Transcription	0.0462912	0.186996	basic helix-loop-helix (bHLH) DNA-binding superfamily protein
AT3G56980	Transcription	0.0503273	0.152475	basic helix-loop-helix (bHLH) DNA-binding superfamily protein
AT1G43640	Transcription	0.053232	0.107517	tubby like protein 5
AT1G21340	Transcription	0.0541838	0.164159	Dof-type zinc finger DNA-binding family protein
AT4G17785	Transcription	0.0615314	0.15535	myb domain protein 39
AT3G14320	Transcription	0.0689852	0.27867	Zinc finger, C3HC4 type (RING finger) family protein
AT2G28700	Transcription	0.0689852	0.313503	AGAMOUS-like 46
AT2G22750	Transcription	0.0693801	0.140132	basic helix-loop-helix (bHLH) DNA-binding superfamily protein
AT2G22760	Transcription	0.0696078	0.210888	basic helix-loop-helix (bHLH) DNA-binding superfamily protein
AT5G38800	Transcription	0.0700098	0.424212	basic leucine-zipper 43
AT2G46130	Transcription	0.0707099	0.142818	WRKY DNA-binding protein 43
AT5G27910	Transcription	0.0752233	0.227901	nuclear factor Y, subunit C8
AT1G58330	Transcription	0.0930393	0.375837	transcription factor-related
AT5G14340	Transcription	0.0986649	0.199281	myb domain protein 40
AT3G53820	Transcription	0.0988949	0.199746	C2H2 and C2HC zinc fingers superfamily protein
AT1G66380	Transcription	0.101014	0.204026	myb domain protein 114
AT5G28650	Transcription	0.127982	0.420054	WRKY DNA-binding protein 74
AT2G28610	Transcription	0.131758	0.266121	Homeodomain-like superfamily protein
AT1G64000	Transcription	0.143331	0.385995	WRKY DNA-binding protein 56
AT5G65230	Transcription	0.144183	0.364023	myb domain protein 53
AT4G33280	Transcription	0.159796	0.403441	AP2/B3-like transcriptional factor family protein
AT3G49410	Transcription	0.170556	0.344486	Transcription factor IIIC, subunit 5
AT4G28790	Transcription	0.173167	0.408052	basic helix-loop-helix (bHLH) DNA-binding superfamily protein
AT3G12820	Transcription	0.190678	0.433269	myb domain protein 10
AT5G53200	Transcription	0.19733	0.398562	Homeodomain-like superfamily protein
AT5G67411	Transcription	0.208995	0.422123	GRAS family transcription factor
AT1G12630	Transcription	0.216828	0.437943	Integrase-type DNA-binding superfamily protein
AT4G21340	Transcription	0.26212	0.794135	basic helix-loop-helix (bHLH) DNA-binding superfamily protein
AT3G53200	Transcription	0.27401	0.9224	myb domain protein 27
AT4G08360	Transcription	0.278507	0.665326	KOW domain-containing protein
AT5G25470	Transcription	0.306447	1.03217	AP2/B3-like transcriptional factor family protein
AT3G03660	Transcription	0.377119	0.761697	WUSCHEL related homeobox 11
AT4G31620	Transcription	0.492507	1.04212	Transcriptional factor B3 family protein
AT5G06800	Transcription	0.502238	1.25466	myb-like HTH transcriptional regulator family protein
AT4G33450	Transcription	0.571265	1.34613	myb domain protein 69
AT1G16640	Transcription	0.624746	1.54863	AP2/B3-like transcriptional factor family protein
AT1G36060	Transcription	0.670126	1.37684	Integrase-type DNA-binding superfamily protein
AT3G49950	Transcription	0.759233	1.62549	GRAS family transcription factor
AT1G20700	Transcription	0.816931	1.87002	WUSCHEL related homeobox 14
AT3G22100	Transcription	0.950251	3.21764	basic helix-loop-helix (bHLH) DNA-binding superfamily protein
AT2G01818	Transcription	0.972647	2.61937	PLATZ transcription factor family protein
AT3G15420	Transcription	1.14004	3.04277	Transcription factor TFIIIC, tau55-related protein
AT2G31730	Transcription	1.20623	6.76286	basic helix-loop-helix (bHLH) DNA-binding superfamily protein
AT4G32800	Transcription	1.44777	3.17845	Integrase-type DNA-binding superfamily protein
AT4G39070	Transcription	1.49299	6.19856	B-box zinc finger family protein
AT2G36270	Transcription	1.52931	3.66179	Basic-leucine zipper (bZIP) transcription factor family protein
AT2G37025	Transcription	1.58675	6.23186	TRF-like 8
AT2G34140	Transcription	1.97819	4.08052	Dof-type zinc finger DNA-binding family protein
AT1G13300	Transcription	2.77809	7.06586	myb-like transcription factor family protein
AT1G10120	Transcription	2.83598	6.15081	basic helix-loop-helix (bHLH) DNA-binding superfamily protein
AT4G31270	Transcription	3.49621	8.21205	sequence-specific DNA binding transcription factors
AT4G01580	Transcription	3.84623	8.98623	AP2/B3-like transcriptional factor family protein
AT5G29000	Transcription	3.86078	8.44415	Homeodomain-like superfamily protein
AT1G06160	Transcription	4.28361	9.48031	octadecanoid-responsive Arabidopsis AP2/ERF 59
AT4G06746	Transcription	4.86736	13.2792	related to AP2 9
AT4G35550	Transcription	5.9456	12.9954	WUSCHEL related homeobox 13
AT5G59570	Transcription	6.31564	29.2625	Homeodomain-like superfamily protein
AT3G53370	Transcription	8.59794	21.0669	S1FA-like DNA-binding protein
AT1G49130	Transcription	10.9685	32.6093	B-box type zinc finger protein with CCT domain
AT4G36900	Transcription	13.1338	36.2764	related to AP2 10
AT3G19860	Transcription	13.5937	33.3486	basic helix-loop-helix (bHLH) DNA-binding superfamily protein
AT1G75240	Transcription	14.8807	31.2282	homeobox protein 33
AT1G79700	Transcription	15.2611	31.9478	Integrase-type DNA-binding superfamily protein
AT5G65630	Transcription	18.6	41.978	global transcription factor group E7
AT5G10550	Transcription	18.8671	39.9735	global transcription factor group E2
AT3G24500	Transcription	18.9393	59.0438	multiprotein bridging factor 1C
AT1G47760	Transcription	0.458659	1.15799	AGAMOUS-like 102
AT5G26170	Transcription	0.243827	0.492477	WRKY DNA-binding protein 50
AT4G11070	Transcription	0.261619	0.70455	WRKY family transcription factor 41
AT5G60250	Transcription	0.312099	0.709166	zinc finger (C3HC4-type RING finger) family protein
AT5G24510	Translation	0	0.186285	60S acidic ribosomal protein family
AT3G07920	Translation	0	0.198819	Translation initiation factor IF2/IF5
AT1G53880	Translation	0	3.45563	Eukaryotic translation initiation factor 2B (eIF-2B) family protein
AT5G25230	Translation	0.0367276	0.10854	Ribosomal protein S5/Elongation factor G/III/V family protein
AT1G17960	Translation	0.0542184	0.383282	Threonyl-tRNA synthetase
AT1G76820	Translation	0.0821182	0.164665	eukaryotic translation initiation factor 2 (eIF-2) family protein
AT3G22860	Translation	0.105275	0.248071	eukaryotic translation initiation factor 3 subunit C2
AT1G02830	Translation	0.110484	0.223153	Ribosomal L22e protein family
AT3G44740	Translation	0.138647	0.350045	Class II aaRS and biotin synthetases superfamily protein
AT2G44070	Translation	0.163988	0.329208	NagB/RpiA/CoA transferase-like superfamily protein
AT1G22110	Translation	0.206352	0.479302	structural constituent of ribosome
AT3G19350	Translation	0.234397	0.789051	maternally expressed pab C-terminal
AT3G12915	Translation	0.399889	0.849481	Ribosomal protein S5/Elongation factor G/III/V family protein
AT5G57650	Translation	0.577223	2.33173	eukaryotic translation initiation factor-related
AT4G30680	Translation	1.11775	2.503	Initiation factor eIF-4 gamma, MA3
ATCG01300	Translation	1.99342	4.40609	ribosomal protein L23
ATCG00840	Translation	1.99342	4.40609	ribosomal protein L23.1
ATCG01020	Translation	2.40147	6.46724	ribosomal protein L32
AT3G04770	Translation	2.52243	5.27165	40s ribosomal protein SA B
AT3G48390	Translation	3.07697	10.6382	MA3 domain-containing protein
AT3G03010	Translation	3.35246	7.19928	Peptidyl-tRNA hydrolase II (PTH2) family protein
AT2G32765	Translation	3.92578	7.85964	small ubiquitinrelated modifier 5, SUMO5
AT3G12270	Translation	4.53215	9.25987	protein arginine methyltransferase 3
AT4G37660	Translation	5.40152	13.2503	Ribosomal protein L12/ ATP-dependent Clp protease adaptor protein ClpS family protein
AT2G45730	Translation	5.87156	12.4659	eukaryotic initiation factor 3 gamma subunit family protein
AT1G14205	Translation	6.11028	12.5279	Ribosomal L18p/L5e family protein
AT3G49100	Translation	10.4592	22.3153	Signal recognition particle, SRP9/SRP14 subunit
AT1G70980	Translation	11.156	23.3355	Class II aminoacyl-tRNA and biotin synthetases superfamily protein
AT2G40360	Translation	11.4185	24.5692	Transducin/WD40 repeat-like superfamily protein
AT1G07070	Translation	13.3549	28.3898	Ribosomal protein L35Ae family protein
AT5G18790	Translation	14.178	29.3297	Ribosomal protein L33 family protein
AT5G23290	Translation	15.4184	37.7798	prefoldin 5
AT5G39850	Translation	17.1345	35.5339	Ribosomal protein S4
AT1G16740	Translation	17.4275	35.1996	Ribosomal protein L20
AT3G17465	Translation	18.4162	37.1305	ribosomal protein L3 plastid
AT3G58660	Translation	19.7773	39.8373	Ribosomal protein L1p/L10e family
AT1G12920	Translation	30.974	63.0263	eukaryotic release factor 1-2
AT4G36130	Translation	85.5084	175.073	Ribosomal protein L2 family
AT3G08520	Translation	372.075	751.333	Ribosomal protein L41 family
ATMG01160	Translation	0	0.110426	pre_trna
ATMG00420	Translation	0	0.123119	pre_trna
AT2G07793	Translation	0	0.123119	pre-tRNA
AT2G07766	Translation	0	0.123119	pre-tRNA
AT2G07742	Translation	0	0.148769	pre-tRNA
AT2G07778	Translation	0	0.148769	pre-tRNA
AT1G28870	Translation	0	0.198359	pre-tRNA
AT2G33960	Translation	0	0.198359	pre-tRNA
AT3G29095	Translation	0	0.198359	pre-tRNA
AT1G72780	Translation	0	0.261253	pre-tRNA
AT1G80430	Translation	0	0.261253	pre-tRNA
ATMG00460	Translation	0	0.289496	pre_trna
AT2G07794	Translation	0	0.289496	pre-tRNA
AT2G02600	Translation	0	0.293462	pre-tRNA
AT4G12065	Translation	0	0.293462	pre-tRNA
AT1G28830	Translation	0	0.33721	pre-tRNA
AT2G33900	Translation	0	0.33721	pre-tRNA
AT3G52565	Translation	0	0.535568	pre-tRNA
AT3G20655	Translation	0	0.586924	pre-tRNA
ATCG00060	Translation	0	0.595076	pre_trna
AT1G11640	Translation	0	0.595076	pre-tRNA
ATCG00260	Translation	0	0.595076	pre_trna
AT4G03135	Translation	0	0.595076	pre-tRNA
AT4G27875	Translation	0	0.595076	pre-tRNA
AT5G46105	Translation	0	0.595076	pre-tRNA
AT1G60840	Translation	0	0.603457	pre-tRNA
ATMG00930	Translation	0	0.675491	pre_trna
AT2G07748	Translation	0	0.675491	pre-tRNA
AT1G06860	Translation	0	1.81037	pre-tRNA
AT1G79980	Translation	0.191108	0.578993	pre-tRNA
ATMG00780	Translation	0.241056	0.97376	pre_trna
ATCG00250	Translation	0.581177	1.17385	pre_trna
AT3G12585	Translation	0.581177	1.17385	pre-tRNA
ATCG00620	Translation	1.14665	2.31597	pre_trna
ATCG00110	Translation	1.76775	3.57045	pre_trna
AT2G15750	Transposon	0	0.10165	transposable element gene
AT4G08115	Transposon	0	0.10461	transposable element gene
AT3G30360	Transposon	0	0.113348	transposable element gene
AT5G56830	Transposon	0	0.117546	transposable element gene
AT2G07703	Transposon	0	0.118032	transposable element gene
AT5G26020	Transposon	0	0.118032	transposable element gene
AT2G14730	Transposon	0	0.121032	transposable element gene
AT5G36937	Transposon	0	0.121032	transposable element gene
AT2G38990	Transposon	0	0.139109	transposable element gene
AT1G33180	Transposon	0	0.139109	transposable element gene
AT3G32925	Transposon	0	0.155613	transposable element gene
AT1G34842	Transposon	0	0.164283	transposable element gene
AT3G23085	Transposon	0	0.184679	transposable element gene
AT4G01980	Transposon	0	0.289874	transposable element gene
AT1G21290	Transposon	0	0.29266	transposable element gene
AT2G20600	Transposon	0	0.546963	transposable element gene
AT5G27927	Transposon	0	0.657475	transposable element gene
AT2G36040	Transposon	0	0.702385	transposable element gene
AT2G26630	Transposon	0	0.779895	transposable element gene
AT5G27345	Transposon	0	0.781268	transposable element gene
AT5G26582	Transposon	0.025504	0.154537	transposable element gene
AT5G13205	Transposon	0.0281132	0.157868	transposable element gene
AT3G44042	Transposon	0.0432036	0.479939	transposable element gene
AT2G04135	Transposon	0.0494475	0.449428	transposable element gene
AT3G47875	Transposon	0.0496645	0.125389	transposable element gene
AT3G21040	Transposon	0.0528672	0.240255	transposable element gene
AT5G35420	Transposon	0.0571008	0.288327	transposable element gene
AT4G06477	Transposon	0.0589249	0.158687	transposable element gene
AT5G64685	Transposon	0.063946	0.129885	transposable element gene
AT2G38520	Transposon	0.0642817	0.129835	transposable element gene
AT2G05290	Transposon	0.0694748	0.227153	transposable element gene
AT2G13431	Transposon	0.0707099	2.64214	other RNA
AT4G04293	Transposon	0.0800489	0.646724	transposable element gene
AT2G26215	Transposon	0.0827016	0.584636	transposable_element_gene
AT3G05415	Transposon	0.0923763	0.18658	transposable element gene
AT5G28430	Transposon	0.102722	0.385409	transposable element gene
AT5G37175	Transposon	0.103226	0.416987	transposable element gene
AT1G49920	Transposon	0.106866	0.413705	MuDR family transposase
AT2G22710	Transposon	0.108229	1.23327	transposable element gene
AT5G39070	Transposon	0.115131	0.755754	transposable element gene
AT1G35186	Transposon	0.123152	0.62185	transposable element gene
AT3G32020	Transposon	0.13933	0.773892	transposable element gene
AT3G13438	Transposon	0.142203	0.491011	transposable element gene
AT3G43690	Transposon	0.145738	0.294358	transposable element gene
AT2G15060	Transposon	0.157969	0.330457	transposable element gene
AT4G28900	Transposon	0.167324	0.337957	transposable element gene
AT1G67626	Transposon	0.202028	0.680087	transposable element gene
AT5G34790	Transposon	0.204364	0.5366	transposable element gene
AT2G07767	Transposon	0.229329	0.463194	transposable element gene
AT3G29776	Transposon	0.26534	0.689049	transposable element gene
AT3G21030	Transposon	0.274601	2.77077	transposable element gene
AT3G62455	Transposon	0.296019	1.13173	transposable element gene
AT3G60965	Transposon	0.308459	0.65763	transposable element gene
AT1G59265	Transposon	0.344926	1.603	transposable element gene
AT1G27285	Transposon	0.373191	0.763681	transposable element gene
AT3G21020	Transposon	0.385356	2.82119	transposable element gene
AT1G43590	Transposon	0.502082	2.36622	transposable element gene
AT2G23330	Transposon	0.519231	1.32522	transposable element gene
AT1G64270	Transposon	0.575819	1.26426	transposable element gene
AT3G13020	Transposon	0.606751	1.2962	hAT transposon superfamily protein
AT3G58865	Transposon	0.763218	1.90424	transposable element gene
AT5G10850	Transposon	0.828134	2.50897	transposable element gene
AT4G10690	Transposon	0.847215	1.70178	transposable element gene
AT2G11880	Transposon	0.978522	2.28227	transposable element gene
AT5G23955	Transposon	1.14386	4.06715	transposable element gene
AT3G21010	Transposon	1.33854	5.93083	transposable element gene
AT4G01525	Transposon	1.5884	4.40834	transposable element gene
AT3G42658	Transposon	1.80132	28.2445	transposable element gene
AT1G35112	Transposon	1.85703	6.10704	transposable element gene
AT1G35115	Transposon	3.89783	10.2762	transposable element gene
AT4G01820	Transpotation	0	0.104501	P-glycoprotein 3
AT2G03290	Transpotation	0	0.105271	emp24/gp25L/p24 family/GOLD family protein
AT4G27150	Transpotation	0	0.116586	seed storage albumin 2
AT1G14930	Transpotation	0	0.119181	Polyketide cyclase/dehydrase and lipid transport superfamily protein
AT4G27140	Transpotation	0	0.121893	seed storage albumin 1
AT2G36110	Transpotation	0	0.131832	Polynucleotidyl transferase, ribonuclease H-like superfamily protein
AT3G18590	Transpotation	0	0.15113	early nodulin-like protein 5
AT5G62080	Transpotation	0	0.194752	Bifunctional inhibitor/lipid-transfer protein/seed storage 2S albumin superfamily protein
AT1G18320	Transpotation	0	0.447703	Mitochondrial import inner membrane translocase subunit Tim17/Tim22/Tim23 family protein
AT1G09380	Transpotation	0.0270573	0.163949	nodulin MtN21 /EamA-like transporter family protein
AT2G38100	Transpotation	0.0270919	0.683995	proton-dependent oligopeptide transport (POT) family protein
AT3G52310	Transpotation	0.0341869	0.120837	ABC-2 type transporter family protein
AT3G21000	Transpotation	0.0348325	0.316592	Gag-Pol-related retrotransposon family protein
AT4G30120	Transpotation	0.0370532	0.187098	heavy metal atpase 3
AT4G15215	Transpotation	0.0379226	0.105318	pleiotropic drug resistance 13
AT1G68170	Transpotation	0.0395027	0.11968	nodulin MtN21 /EamA-like transporter family protein
AT1G53660	Transpotation	0.0424684	0.128665	nodulin MtN21 /EamA-like transporter family protein
AT5G54740	Transpotation	0.0511156	0.103242	seed storage albumin 5
AT1G50310	Transpotation	0.0546022	0.110284	sugar transporter 9
AT1G18280	Transpotation	0.0550986	0.111287	Bifunctional inhibitor/lipid-transfer protein/seed storage 2S albumin superfamily protein
AT2G23640	Transpotation	0.0617553	0.187098	Reticulan like protein B13
AT3G28060	Transpotation	0.0654721	0.132239	Nodulin MtN21 /EamA-like transporter family protein
AT3G04900	Transpotation	0.067665	0.205002	Heavy metal transport/detoxification superfamily protein
AT1G09155	Transpotation	0.0723992	0.219345	phloem protein 2-B15
AT4G08620	Transpotation	0.073433	0.203938	sulphate transporter 1;1
AT1G15460	Transpotation	0.0738781	0.346116	HCO3- transporter family
AT2G34390	Transpotation	0.0758283	0.459469	NOD26-like intrinsic protein 2;1
AT5G11180	Transpotation	0.0779602	0.204701	glutamate receptor 2.6
AT4G26590	Transpotation	0.080778	0.313098	oligopeptide transporter 5
AT3G27070	Transpotation	0.0860566	0.217269	translocase outer membrane 20-1
AT5G23270	Transpotation	0.0882495	0.42333	sugar transporter 11
AT4G32510	Transpotation	0.104911	0.296655	HCO3- transporter family
AT4G01470	Transpotation	0.111794	0.338699	tonoplast intrinsic protein 1;3
AT5G46600	Transpotation	0.112001	0.339325	Aluminium activated malate transporter family protein
AT4G25750	Transpotation	0.122335	0.420054	ABC-2 type transporter family protein
AT5G65980	Transpotation	0.142848	0.468848	Auxin efflux carrier family protein
AT2G37925	Transpotation	0.177514	0.358539	copper transporter 4
AT1G73190	Transpotation	0.179923	0.835832	Aquaporin-like superfamily protein
AT1G30420	Transpotation	0.205172	0.428058	multidrug resistance-associated protein 12
AT1G73550	Transpotation	0.235264	0.475181	Bifunctional inhibitor/lipid-transfer protein/seed storage 2S albumin superfamily protein
AT3G10780	Transpotation	0.239694	0.544646	emp24/gp25L/p24 family/GOLD family protein
AT1G70860	Transpotation	0.267591	0.546497	Polyketide cyclase/dehydrase and lipid transport superfamily protein
AT2G02020	Transpotation	0.268673	0.789323	Major facilitator superfamily protein
AT4G27970	Transpotation	0.270229	1.06431	SLAC1 homologue 2
AT2G34360	Transpotation	0.294012	0.950142	MATE efflux family protein
AT1G48640	Transpotation	0.311497	0.692071	Transmembrane amino acid transporter family protein
AT4G22460	Transpotation	0.316611	0.746065	Bifunctional inhibitor/lipid-transfer protein/seed storage 2S albumin superfamily protein
AT3G45700	Transpotation	0.324747	0.726194	Major facilitator superfamily protein
AT4G15233	Transpotation	0.352149	0.705048	ABC-2 and Plant PDR ABC-type transporter family protein
AT2G36590	Transpotation	0.372422	1.34277	proline transporter 3
AT2G28650	Transpotation	0.380803	0.859624	exocyst subunit exo70 family protein H8
AT3G05155	Transpotation	0.39558	0.832274	Major facilitator superfamily protein
AT2G31150	Transpotation	0.400232	1.02065	ATP binding;ATPases, coupled to transmembrane movement of ions, phosphorylative mechanism
AT5G55460	Transpotation	0.414316	0.836825	Bifunctional inhibitor/lipid-transfer protein/seed storage 2S albumin superfamily protein
AT3G05150	Transpotation	0.439781	0.992761	Major facilitator superfamily protein
AT4G03115	Transpotation	0.453026	1.00651	Mitochondrial substrate carrier family protein
AT5G60430	Transpotation	0.581359	1.97285	drug transmembrane transporters;antiporters
AT1G18940	Transpotation	0.617202	1.89702	Nodulin-like / Major Facilitator Superfamily protein
AT1G08670	Transpotation	0.64363	2.00415	ENTH/VHS family protein
AT2G18480	Transpotation	0.684289	1.47743	Major facilitator superfamily protein
AT5G09690	Transpotation	0.714152	1.54927	magnesium transporter 7
AT4G21480	Transpotation	0.973072	2.6498	sugar transporter protein 12
AT5G18840	Transpotation	0.996893	3.27779	Major facilitator superfamily protein
AT3G10110	Transpotation	1.23172	3.21092	Mitochondrial import inner membrane translocase subunit Tim17/Tim22/Tim23 family protein
AT1G02620	Transpotation	1.35862	6.2366	Ras-related small GTP-binding family protein
AT5G66110	Transpotation	1.36637	5.31256	Heavy metal transport/detoxification superfamily protein
AT3G06370	Transpotation	1.74932	3.96034	sodium hydrogen exchanger 4
AT1G20350	Transpotation	2.02487	9.39679	translocase inner membrane subunit 17-1
AT4G02195	Transpotation	2.08711	4.46988	syntaxin of plants 42
AT3G23550	Transpotation	2.22605	10.3146	MATE efflux family protein
AT1G55620	Transpotation	2.31861	4.91568	chloride channel F
AT4G13420	Transpotation	2.34531	4.91669	high affinity K+ transporter 5
AT5G47330	Transpotation	2.40928	5.13233	alpha/beta-Hydrolases superfamily protein
AT2G02810	Transpotation	2.42626	5.63585	UDP-galactose transporter 1
AT1G23090	Transpotation	2.51742	8.8794	sulfate transporter 91
AT5G09320	Transpotation	2.60585	5.31483	Vacuolar sorting protein 9 (VPS9) domain
AT2G48140	Transpotation	2.72596	5.60595	Bifunctional inhibitor/lipid-transfer protein/seed storage 2S albumin superfamily protein
AT5G55450	Transpotation	2.86662	9.61128	Bifunctional inhibitor/lipid-transfer protein/seed storage 2S albumin superfamily protein
AT4G27540	Transpotation	2.94318	6.07785	prenylated RAB acceptor 1.H
AT1G64220	Transpotation	3.08223	7.14091	translocase of outer membrane 7 kDa subunit 2
AT1G72470	Transpotation	3.17761	7.40995	exocyst subunit exo70 family protein D1
AT1G62500	Transpotation	3.20086	7.93434	Bifunctional inhibitor/lipid-transfer protein/seed storage 2S albumin superfamily protein
AT5G52990	Transpotation	3.27553	9.19917	SNARE-like superfamily protein
AT1G68110	Transpotation	3.55276	7.50468	ENTH/ANTH/VHS superfamily protein
AT5G51150	Transpotation	5.13269	12.0728	Mitochondrial import inner membrane translocase subunit Tim17/Tim22/Tim23 family protein
AT5G61880	Transpotation	5.15646	10.4149	Protein Transporter, Pam16
AT5G47450	Transpotation	6.25692	16.062	tonoplast intrinsic protein 2;3
AT4G14455	Transpotation	8.00663	16.9151	Target SNARE coiled-coil domain protein
AT2G30330	Transpotation	8.09655	21.8588	GCN5L1 family protein
AT5G65000	Transpotation	9.96561	20.7755	Nucleotide-sugar transporter family protein
AT1G36050	Transpotation	10.0018	20.5095	Endoplasmic reticulum vesicle transporter protein
AT1G58200	Transpotation	10.0478	22.7183	MSCS-like 3
AT2G24762	Transpotation	10.4458	21.585	glutamine dumper 4
AT1G61890	Transpotation	10.7583	22.1237	MATE efflux family protein
AT3G17440	Transpotation	12.9351	35.1577	novel plant snare 13
AT1G18000	Transpotation	13.0899	27.1498	Major facilitator superfamily protein
AT4G22520	Transpotation	15.1314	36.6678	Bifunctional inhibitor/lipid-transfer protein/seed storage 2S albumin superfamily protein
AT4G14500	Transpotation	23.3343	48.7367	Polyketide cyclase/dehydrase and lipid transport superfamily protein
AT1G75220	Transpotation	31.4266	90.9584	Major facilitator superfamily protein
AT1G22530	Transpotation	35.6322	77.5524	PATELLIN 2
AT1G64200	Transpotation	37.6274	105.666	vacuolar H+-ATPase subunit E isoform 3
AT4G24920	Transpotation	38.1833	77.2058	secE/sec61-gamma protein transport protein
AT4G22513	Transpotation	39.5151	122.045	Bifunctional inhibitor/lipid-transfer protein/seed storage 2S albumin superfamily protein
AT5G43970	Transpotation	41.5021	91.2171	translocase of outer membrane 22-V
AT2G25430	Transpotation	46.608	104.993	epsin N-terminal homology (ENTH) domain-containing protein / clathrin assembly protein-related
AT5G14120	Transpotation	78.2035	221.372	Major facilitator superfamily protein
AT3G01390	Transpotation	95.623	201.07	vacuolar membrane ATPase 10
AT2G36830	Transpotation	137.59	332.878	gamma tonoplast intrinsic protein
AT1G11260	Transpotation	318.027	704.397	sugar transporter 1
AT2G19146	Unknown	0	0.100341	Unknown protein
AT1G55030	Unknown	0	0.10129	Unknown protein
AT1G26530	Unknown	0	0.101356	Unknown protein
AT1G24570	Unknown	0	0.103325	Unknown protein
AT3G03290	Unknown	0	0.103868	Unknown protein
AT3G20850	Unknown	0	0.105791	Unknown protein
AT5G10660	Unknown	0	0.106191	Unknown protein
AT2G10975	Unknown	0	0.106581	Unknown protein
AT2G07721	Unknown	0	0.107382	Unknown protein
AT3G49540	Unknown	0	0.10916	Unknown protein
AT1G62920	Unknown	0	0.109439	Unknown protein
AT3G17675	Unknown	0	0.10986	Unknown protein
AT2G33690	Unknown	0	0.10986	Unknown protein
AT1G19115	Unknown	0	0.110521	Unknown protein
AT3G53550	Unknown	0	0.111143	Unknown protein
AT1G53935	Unknown	0	0.112751	Unknown protein
AT1G47920	Unknown	0	0.112751	Unknown protein
AT1G21395	Unknown	0	0.114255	Unknown protein
AT2G25169	Unknown	0	0.114255	Unknown protein
AT4G05380	Unknown	0	0.114713	Unknown protein
ATMG00680	Unknown	0	0.116112	Unknown protein
AT3G27900	Unknown	0	0.116586	Unknown protein
AT5G05430	Unknown	0	0.117854	Unknown protein
AT1G64320	Unknown	0	0.119764	Unknown protein
AT4G01023	Unknown	0	0.120522	Unknown protein
AT2G20815	Unknown	0	0.120921	Unknown protein
AT2G31930	Unknown	0	0.123474	Unknown protein
AT3G23860	Unknown	0	0.123652	Unknown protein
AT2G38255	Unknown	0	0.124672	Unknown protein
AT2G31850	Unknown	0	0.125279	Unknown protein
AT2G41445	Unknown	0	0.125279	Unknown protein
AT5G24355	Unknown	0	0.125279	Unknown protein
AT3G02242	Unknown	0	0.127516	Unknown protein
AT5G20100	Unknown	0	0.127897	Unknown protein
AT5G55010	Unknown	0	0.129835	Unknown protein
AT2G09970	Unknown	0	0.131982	Unknown protein
AT1G62220	Unknown	0	0.132035	Unknown protein
ATMG01100	Unknown	0	0.134734	Unknown protein
AT1G56270	Unknown	0	0.135159	Unknown protein
AT2G40450	Unknown	0	0.136017	Unknown protein
AT1G12180	Unknown	0	0.139789	Unknown protein
ATMG00260	Unknown	0	0.140018	Unknown protein
AT5G03580	Unknown	0	0.140018	Unknown protein
AT1G31772	Unknown	0	0.141404	Unknown protein
AT5G14900	Unknown	0	0.141872	Unknown protein
AT5G63087	Unknown	0	0.143777	Unknown protein
AT1G30020	Unknown	0	0.144546	Unknown protein
AT5G38650	Unknown	0	0.1462	Unknown protein
AT5G18407	Unknown	0	0.14623	Unknown protein
AT1G44478	Unknown	0	0.147235	Unknown protein
AT5G49370	Unknown	0	0.152747	Unknown protein
AT3G12840	Unknown	0	0.153568	Unknown protein
AT4G31830	Unknown	0	0.15752	Unknown protein
AT2G44220	Unknown	0	0.157636	Unknown protein
AT3G29639	Unknown	0	0.160669	Unknown protein
AT3G29740	Unknown	0	0.162293	Unknown protein
AT2G46375	Unknown	0	0.166068	Unknown protein
AT3G58450	Unknown	0	0.16935	Unknown protein
AT3G49796	Unknown	0	0.174169	Unknown protein
AT1G06340	Unknown	0	0.175836	Unknown protein
AT2G18938	Unknown	0	0.180402	Unknown protein
AT4G29280	Unknown	0	0.1831	Unknown protein
AT2G03821	Unknown	0	0.189582	Unknown protein
AT2G07738	Unknown	0	0.191274	Unknown protein
AT1G78840	Unknown	0	0.194752	Unknown protein
AT3G17190	Unknown	0	0.195196	Unknown protein
AT2G10608	Unknown	0	0.195641	Unknown protein
AT4G29548	Unknown	0	0.198359	Unknown protein
AT1G63570	Unknown	0	0.200447	Unknown protein
AT1G61415	Unknown	0	0.200517	Unknown protein
AT5G03920	Unknown	0	0.205988	Unknown protein
AT5G57400	Unknown	0	0.207988	Unknown protein
AT3G28917	Unknown	0	0.207988	Unknown protein
AT2G38195	Unknown	0	0.209932	Unknown protein
AT3G60647	Unknown	0	0.216391	Unknown protein
AT2G18830	Unknown	0	0.216391	Unknown protein
AT5G12450	Unknown	0	0.223153	Unknown protein
AT5G28560	Unknown	0	0.223153	Unknown protein
AT4G18501	Unknown	0	0.229529	Unknown protein
AT5G20430	Unknown	0	0.232225	Unknown protein
AT5G51105	Unknown	0	0.235847	Unknown protein
AT1G18871	Unknown	0	0.242065	Unknown protein
AT3G62988	Unknown	0	0.246238	Unknown protein
AT3G58210	Unknown	0	0.250768	Unknown protein
AT3G12960	Unknown	0	0.251293	Unknown protein
AT3G16117	Unknown	0	0.255032	Unknown protein
AT1G62333	Unknown	0	0.259146	Unknown protein
AT1G55175	Unknown	0	0.264478	Unknown protein
AT2G07673	Unknown	0	0.26695	Unknown protein
AT3G60286	Unknown	0	0.268624	Unknown protein
AT1G34041	Unknown	0	0.27465	Unknown protein
AT2G22241	Unknown	0	0.27465	Unknown protein
AT3G49460	Unknown	0	0.283745	Unknown protein
AT2G24780	Unknown	0	0.293118	Unknown protein
AT4G38140	Unknown	0	0.293462	Unknown protein
AT1G54950	Unknown	0	0.294471	Unknown protein
AT1G70209	Unknown	0	0.297538	Unknown protein
AT3G19663	Unknown	0	0.297538	Unknown protein
AT1G14642	Unknown	0	0.324587	Unknown protein
AT4G22210	Unknown	0	0.328318	Unknown protein
AT5G17847	Unknown	0	0.332135	Unknown protein
AT2G45161	Unknown	0	0.340043	Unknown protein
AT2G36854	Unknown	0	0.346569	Unknown protein
AT4G25707	Unknown	0	0.348337	Unknown protein
AT4G38401	Unknown	0	0.348337	Unknown protein
AT5G02210	Unknown	0	0.352638	Unknown protein
AT1G41875	Unknown	0	0.366201	Unknown protein
AT2G46995	Unknown	0	0.366201	Unknown protein
AT5G48710	Unknown	0	0.372569	Unknown protein
AT3G26539	Unknown	0	0.375837	Unknown protein
AT3G25011	Unknown	0	0.375837	Unknown protein
AT5G19729	Unknown	0	0.375837	Unknown protein
AT4G38290	Unknown	0	0.382329	Unknown protein
AT2G46567	Unknown	0	0.385995	Unknown protein
AT5G03204	Unknown	0	0.385995	Unknown protein
AT3G21380	Unknown	0	0.386692	Unknown protein
AT5G52270	Unknown	0	0.398562	Unknown protein
AT2G07000	Unknown	0	0.399181	Unknown protein
AT2G22426	Unknown	0	0.402305	Unknown protein
AT3G06985	Unknown	0	0.402305	Unknown protein
AT1G02405	Unknown	0	0.406503	Unknown protein
ATMG00180	Unknown	0	0.413826	Unknown protein
AT2G15029	Unknown	0	0.420054	Unknown protein
AT5G15853	Unknown	0	0.426323	Unknown protein
AT5G53700	Unknown	0	0.438419	Unknown protein
AT1G51055	Unknown	0	0.440797	Unknown protein
AT2G11271	Unknown	0	0.472606	Unknown protein
AT2G07140	Unknown	0	0.473575	Unknown protein
AT4G22510	Unknown	0	0.474345	Unknown protein
AT2G15318	Unknown	0	0.476061	Unknown protein
AT1G58007	Unknown	0	0.485043	Unknown protein
AT1G50760	Unknown	0	0.492477	Unknown protein
AT1G76994	Unknown	0	0.528956	Unknown protein
AT3G53611	Unknown	0	0.560071	Unknown protein
AT1G07485	Unknown	0	0.582491	Unknown protein
AT3G30768	Unknown	0	0.634748	Unknown protein
AT4G00651	Unknown	0	0.682489	Unknown protein
AT2G01310	Unknown	0	0.793434	Unknown protein
AT4G24600	Unknown	0	0.799782	Unknown protein
AT3G47675	Unknown	0	0.982109	Unknown protein
AT1G68526	Unknown	0	1.03065	Unknown protein
AT2G47844	Unknown	0	1.16586	Unknown protein
AT3G28310	Unknown	0	1.23593	Unknown protein
AT1G08005	Unknown	0	1.27516	Unknown protein
ATCG00590	Unknown	0	1.33892	Unknown protein
AT4G31355	Unknown	0	1.36017	Unknown protein
AT4G09649	Unknown	0	1.55237	Unknown protein
AT3G45242	Unknown	0	3.33732	Unknown protein
AT2G32885	Unknown	0.011831	0.167272	Unknown protein
AT1G29560	Unknown	0.0188727	0.133416	Unknown protein
AT4G02000	Unknown	0.0207158	0.114892	Unknown protein
AT3G44710	Unknown	0.0249271	0.302083	Unknown protein
AT1G10417	Unknown	0.0258537	0.104437	Unknown protein
AT2G35075	Unknown	0.0274069	0.193746	Unknown protein
AT3G28630	Unknown	0.0301535	0.18271	Unknown protein
AT3G14710	Unknown	0.0319232	0.483583	Unknown protein
AT5G38565	Unknown	0.0323615	0.163408	Unknown protein
AT2G03460	Unknown	0.0335055	0.135035	Unknown protein
AT5G49200	Unknown	0.0336714	0.23803	Unknown protein
AT3G18720	Unknown	0.0348611	0.105617	Unknown protein
AT2G42480	Unknown	0.0367483	0.111335	Unknown protein
AT1G57570	Unknown	0.0367961	0.14864	Unknown protein
AT3G49980	Unknown	0.0369242	0.111868	Unknown protein
AT4G00695	Unknown	0.0379141	0.114867	Unknown protein
AT2G42560	Unknown	0.0390303	0.157665	Unknown protein
AT1G23965	Unknown	0.0398365	0.122302	Unknown protein
AT1G49610	Unknown	0.0398365	0.482766	Unknown protein
AT3G22700	Unknown	0.0417167	0.126388	Unknown protein
AT1G67020	Unknown	0.0428545	0.23803	Unknown protein
AT1G05510	Unknown	0.0432918	0.262319	Unknown protein
AT3G44790	Unknown	0.0435138	0.307608	Unknown protein
ATMG01040	Unknown	0.0436481	0.132239	Unknown protein
AT5G03010	Unknown	0.0444251	0.358915	Unknown protein
AT4G27980	Unknown	0.0448003	0.158352	Unknown protein
AT5G15430	Unknown	0.0455703	0.230105	Unknown protein
AT4G09110	Unknown	0.0466732	0.141404	Unknown protein
AT2G28490	Unknown	0.0476696	0.50548	Unknown protein
AT3G01311	Unknown	0.0482661	0.14623	Unknown protein
AT1G49110	Unknown	0.049563	0.100106	Unknown protein
AT1G27990	Unknown	0.0499716	0.100932	Unknown protein
AT4G11911	Unknown	0.051613	0.208494	Unknown protein
AT1G68250	Unknown	0.051613	0.416987	Unknown protein
AT5G26730	Unknown	0.0521844	0.105401	Unknown protein
AT1G36675	Unknown	0.0525724	0.106185	Unknown protein
AT4G19850	Unknown	0.0527509	0.1608	Unknown protein
AT2G26790	Unknown	0.0530324	0.142818	Unknown protein
AT5G08360	Unknown	0.0532827	0.547057	Unknown protein
AT1G62225	Unknown	0.0535681	0.270489	Unknown protein
AT1G63230	Unknown	0.053977	0.35432	Unknown protein
AT3G03272	Unknown	0.0543226	0.109719	Unknown protein
AT3G07260	Unknown	0.0546384	0.162899	Unknown protein
AT4G21250	Unknown	0.0556771	0.112455	Unknown protein
AT2G48080	Unknown	0.0558603	0.197445	Unknown protein
AT3G43250	Unknown	0.0565679	0.114255	Unknown protein
AT3G44805	Unknown	0.0567951	0.114713	Unknown protein
AT1G59865	Unknown	0.0571008	0.115331	Unknown protein
AT3G14880	Unknown	0.0577223	0.174879	Unknown protein
AT1G09157	Unknown	0.0579589	0.117064	Unknown protein
AT5G27020	Unknown	0.057993	0.174913	Unknown protein
AT1G20065	Unknown	0.0581974	0.235092	Unknown protein
AT5G36960	Unknown	0.0585185	0.295486	Unknown protein
AT4G25330	Unknown	0.0588432	0.11885	Unknown protein
AT1G26890	Unknown	0.0594201	0.150019	Unknown protein
AT1G43600	Unknown	0.0637026	0.128665	Unknown protein
AT5G19470	Unknown	0.0639908	0.129247	Unknown protein
AT1G03320	Unknown	0.0639908	0.258494	Unknown protein
AT1G19410	Unknown	0.0648714	0.196539	Unknown protein
AT3G52510	Unknown	0.0651704	0.263259	Unknown protein
ATMG00200	Unknown	0.0654721	0.132239	Unknown protein
AT2G07724	Unknown	0.0654721	0.132239	Unknown protein
AT1G13550	Unknown	0.0668125	0.134946	Unknown protein
AT5G07640	Unknown	0.0683738	0.2762	Unknown protein
AT4G09600	Unknown	0.0700098	0.141404	Unknown protein
AT3G23960	Unknown	0.0701835	0.212633	Unknown protein
AT3G46470	Unknown	0.0707099	0.214227	Unknown protein
AT1G62530	Unknown	0.0708279	0.178821	Unknown protein
AT2G40711	Unknown	0.0748253	0.453391	Unknown protein
AT1G21940	Unknown	0.0768586	0.698567	Unknown protein
AT2G44340	Unknown	0.0773809	0.157972	Unknown protein
AT2G07772	Unknown	0.0785665	0.476061	Unknown protein
AT5G28960	Unknown	0.0790054	0.345742	Unknown protein
AT1G26762	Unknown	0.0790054	0.398934	Unknown protein
AT2G10930	Unknown	0.0791528	0.159871	Unknown protein
AT5G53710	Unknown	0.0791528	0.239807	Unknown protein
AT3G58160	Unknown	0.079641	0.172347	Unknown protein
AT1G72620	Unknown	0.0798982	0.161376	Unknown protein
AT1G48060	Unknown	0.0798982	0.242065	Unknown protein
AT5G26300	Unknown	0.0810434	0.245793	Unknown protein
AT2G19960	Unknown	0.0812757	1.14911	Unknown protein
AT1G04445	Unknown	0.0817455	0.165108	Unknown protein
AT2G03110	Unknown	0.0823804	0.16639	Unknown protein
AT3G59190	Unknown	0.0825809	0.229343	Unknown protein
AT4G24420	Unknown	0.0830253	0.167693	Unknown protein
AT1G62490	Unknown	0.0844297	0.55422	Unknown protein
AT4G25190	Unknown	0.0860566	0.318661	Unknown protein
AT3G19920	Unknown	0.089949	0.272515	Unknown protein
AT1G63600	Unknown	0.0929374	0.187713	Unknown protein
AT2G34990	Unknown	0.0933464	0.188539	Unknown protein
AT1G03200	Unknown	0.0964226	1.26589	Unknown protein
AT4G08874	Unknown	0.0975309	0.196991	Unknown protein
AT4G17920	Unknown	0.0975309	0.393981	Unknown protein
AT5G02360	Unknown	0.098249	0.598316	Unknown protein
AT1G04660	Unknown	0.0988181	0.232856	Unknown protein
AT1G77765	Unknown	0.0991878	0.570351	Unknown protein
AT5G50565	Unknown	0.0994746	0.661666	Unknown protein
AT4G33145	Unknown	0.100535	0.507648	Unknown protein
AT4G15720	Unknown	0.101936	0.308833	Unknown protein
AT3G58380	Unknown	0.102976	0.242652	Unknown protein
AT4G10845	Unknown	0.103352	0.208748	Unknown protein
AT1G06540	Unknown	0.103731	0.209513	Unknown protein
AT2G45940	Unknown	0.104155	0.378659	Unknown protein
AT1G53970	Unknown	0.104241	0.421086	Unknown protein
AT4G02482	Unknown	0.104755	0.528956	Unknown protein
AT4G09100	Unknown	0.106331	0.429528	Unknown protein
AT3G27410	Unknown	0.106331	0.429528	Unknown protein
AT2G42885	Unknown	0.106598	0.430608	Unknown protein
AT3G25013	Unknown	0.107272	0.270831	Unknown protein
AT1G74630	Unknown	0.109798	0.354828	Unknown protein
AT4G00305	Unknown	0.111354	0.337366	Unknown protein
AT5G46060	Unknown	0.113136	0.418933	Unknown protein
AT3G08810	Unknown	0.119735	0.443368	Unknown protein
AT1G03170	Unknown	0.120872	0.406889	Unknown protein
AT4G21745	Unknown	0.124782	0.336043	Unknown protein
AT1G69280	Unknown	0.126468	0.536067	Unknown protein
AT3G06435	Unknown	0.127482	0.514969	Unknown protein
AT5G57820	Unknown	0.129152	0.328905	Unknown protein
AT3G20400	Unknown	0.135981	0.411976	Unknown protein
AT2G07827	Unknown	0.136199	0.687728	Unknown protein
ATMG01260	Unknown	0.137301	0.415975	Unknown protein
AT1G22480	Unknown	0.137896	0.928396	Unknown protein
AT3G01329	Unknown	0.138647	0.280036	Unknown protein
AT3G04330	Unknown	0.13933	0.281415	Unknown protein
AT2G40470	Unknown	0.140328	0.566864	Unknown protein
AT3G13404	Unknown	0.141106	0.570006	Unknown protein
AT3G62990	Unknown	0.142369	0.503218	Unknown protein
AT5G35525	Unknown	0.142369	0.86266	Unknown protein
AT1G48530	Unknown	0.14317	0.530146	Unknown protein
AT5G09976	Unknown	0.148863	0.30067	Unknown protein
AT3G21352	Unknown	0.150447	0.911606	Unknown protein
AT2G27229	Unknown	0.150625	0.354933	Unknown protein
AT1G77405	Unknown	0.154052	0.466726	Unknown protein
AT4G29150	Unknown	0.154388	0.31183	Unknown protein
AT4G14695	Unknown	0.154557	0.390214	Unknown protein
AT5G44490	Unknown	0.155066	0.626396	Unknown protein
AT4G09300	Unknown	0.155122	0.352476	Unknown protein
AT5G18362	Unknown	0.158054	0.629448	Unknown protein
AT3G03776	Unknown	0.158899	0.48141	Unknown protein
AT3G48940	Unknown	0.160704	0.405734	Unknown protein
AT3G10116	Unknown	0.165403	0.334078	Unknown protein
AT1G54215	Unknown	0.166376	0.924118	Unknown protein
AT2G32340	Unknown	0.168893	0.375239	Unknown protein
AT1G48510	Unknown	0.172113	0.521446	Unknown protein
AT1G09650	Unknown	0.17223	0.463821	Unknown protein
AT3G49820	Unknown	0.174592	0.440797	Unknown protein
AT5G66660	Unknown	0.177218	0.393734	Unknown protein
AT5G22608	Unknown	0.18028	2.67026	Unknown protein
AT3G15250	Unknown	0.181696	0.779842	Unknown protein
AT1G19397	Unknown	0.182691	0.546071	Unknown protein
AT5G61100	Unknown	0.186079	0.501116	Unknown protein
AT1G76230	Unknown	0.186351	0.50185	Unknown protein
AT1G11070	Unknown	0.187725	0.654919	Unknown protein
AT1G49150	Unknown	0.189825	0.575107	Unknown protein
AT5G39180	Unknown	0.190386	0.391517	Unknown protein
AT1G51000	Unknown	0.193726	0.586924	Unknown protein
AT5G55840	Unknown	0.196225	0.458909	Unknown protein
AT1G52390	Unknown	0.196416	0.991793	Unknown protein
AT3G24929	Unknown	0.198252	0.600637	Unknown protein
AT5G26320	Unknown	0.200311	0.647335	Unknown protein
AT4G12005	Unknown	0.200595	0.405158	Unknown protein
AT5G20045	Unknown	0.201708	0.475306	Unknown protein
AT5G66780	Unknown	0.202995	0.410004	Unknown protein
AT1G54095	Unknown	0.204462	0.929179	Unknown protein
AT2G26267	Unknown	0.204956	0.413966	Unknown protein
AT3G18530	Unknown	0.21027	0.490079	Unknown protein
AT1G11740	Unknown	0.212323	1.32552	Unknown protein
AT1G08035	Unknown	0.220204	0.444763	Unknown protein
AT4G07408	Unknown	0.224476	1.13348	Unknown protein
AT1G44740	Unknown	0.226634	1.05283	Unknown protein
AT5G15254	Unknown	0.2357	1.66621	Unknown protein
AT3G60890	Unknown	0.239694	0.605162	Unknown protein
AT4G19095	Unknown	0.240347	0.488888	Unknown protein
AT3G18900	Unknown	0.24035	0.742332	Unknown protein
AT3G01961	Unknown	0.248105	0.501116	Unknown protein
AT4G03443	Unknown	0.248105	1.12751	Unknown protein
AT1G68862	Unknown	0.254047	1.2828	Unknown protein
AT3G55900	Unknown	0.261888	0.661195	Unknown protein
AT5G53895	Unknown	0.262428	1.27246	Unknown protein
AT5G09430	Unknown	0.271961	0.549301	Unknown protein
AT1G68350	Unknown	0.273363	0.552132	Unknown protein
AT4G28160	Unknown	0.278304	0.999311	Unknown protein
AT4G05497	Unknown	0.286275	0.751675	Unknown protein
AT1G02074	Unknown	0.288612	0.874397	Unknown protein
AT5G52330	Unknown	0.290047	0.745602	Unknown protein
AT2G20080	Unknown	0.29317	0.761321	Unknown protein
AT5G48980	Unknown	0.294001	1.02073	Unknown protein
AT3G50190	Unknown	0.297499	0.97955	Unknown protein
AT2G42370	Unknown	0.307099	1.00161	Unknown protein
AT3G57072	Unknown	0.307434	0.664421	Unknown protein
AT3G44713	Unknown	0.308637	0.863141	Unknown protein
AT3G24065	Unknown	0.311955	1.05013	Unknown protein
AT4G28170	Unknown	0.312075	0.648686	Unknown protein
AT5G07330	Unknown	0.312338	0.630853	Unknown protein
AT2G24683	Unknown	0.314266	0.634748	Unknown protein
AT1G26200	Unknown	0.316274	1.09509	Unknown protein
AT2G23530	Unknown	0.320848	0.947136	Unknown protein
AT3G48131	Unknown	0.321409	0.649174	Unknown protein
AT2G28426	Unknown	0.321409	0.649174	Unknown protein
ATMG00490	Unknown	0.327361	0.749355	Unknown protein
AT1G10110	Unknown	0.333479	0.799868	Unknown protein
AT4G09920	Unknown	0.334899	0.95962	Unknown protein
AT4G20420	Unknown	0.336963	1.26878	Unknown protein
AT1G30160	Unknown	0.344926	0.918343	Unknown protein
AT3G14700	Unknown	0.346688	1.26917	Unknown protein
AT1G02770	Unknown	0.348325	1.93473	Unknown protein
AT1G08270	Unknown	0.370484	0.751772	Unknown protein
AT2G17525	Unknown	0.370532	1.04775	Unknown protein
AT1G49790	Unknown	0.374714	1.09321	Unknown protein
AT3G21310	Unknown	0.374977	0.865565	Unknown protein
AT5G14770	Unknown	0.376517	1.00383	Unknown protein
AT5G22720	Unknown	0.376561	0.76057	Unknown protein
AT4G31470	Unknown	0.380161	0.998192	Unknown protein
AT2G28570	Unknown	0.397743	1.38355	Unknown protein
AT2G41082	Unknown	0.404056	1.63221	Unknown protein
AT5G22870	Unknown	0.407942	0.961276	Unknown protein
AT1G53635	Unknown	0.418402	0.845078	Unknown protein
AT2G28690	Unknown	0.425419	1.24982	Unknown protein
AT3G10986	Unknown	0.428545	0.865565	Unknown protein
AT5G53144	Unknown	0.428545	1.73113	Unknown protein
AT1G28815	Unknown	0.430283	0.869076	Unknown protein
AT5G61412	Unknown	0.441937	1.33892	Unknown protein
AT3G01070	Unknown	0.45134	1.16483	Unknown protein
AT4G09840	Unknown	0.456807	0.924938	Unknown protein
AT5G60290	Unknown	0.459155	2.133	Unknown protein
AT3G50120	Unknown	0.466475	1.05995	Unknown protein
AT1G05950	Unknown	0.474609	0.958605	Unknown protein
AT1G30250	Unknown	0.484868	2.44831	Unknown protein
AT5G26790	Unknown	0.48953	1.23593	Unknown protein
AT5G18404	Unknown	0.493325	0.996406	Unknown protein
AT5G65609	Unknown	0.502454	2.26302	Unknown protein
AT1G63057	Unknown	0.509481	1.20172	Unknown protein
AT4G21300	Unknown	0.510957	1.72612	Unknown protein
AT3G50450	Unknown	0.52102	1.20268	Unknown protein
AT1G27420	Unknown	0.529815	1.07011	Unknown protein
AT5G62760	Unknown	0.543024	1.46828	Unknown protein
AT3G51380	Unknown	0.543922	2.05988	Unknown protein
AT3G11591	Unknown	0.552499	2.41205	Unknown protein
AT3G50140	Unknown	0.55776	1.1382	Unknown protein
AT2G34000	Unknown	0.558236	1.31543	Unknown protein
AT3G07150	Unknown	0.565679	1.64241	Unknown protein
AT1G25422	Unknown	0.57057	1.15242	Unknown protein
AT5G11100	Unknown	0.570975	1.25352	Unknown protein
AT5G64980	Unknown	0.571054	1.32302	Unknown protein
AT1G34160	Unknown	0.573001	1.35022	Unknown protein
AT1G14490	Unknown	0.574735	1.2136	Unknown protein
AT3G51410	Unknown	0.576922	1.29971	Unknown protein
AT5G26080	Unknown	0.597548	1.30749	Unknown protein
AT4G19080	Unknown	0.603621	1.78523	Unknown protein
AT5G23930	Unknown	0.617553	1.40324	Unknown protein
AT1G02700	Unknown	0.617853	2.53745	Unknown protein
AT3G48600	Unknown	0.657374	1.94056	Unknown protein
AT3G55820	Unknown	0.657466	1.75756	Unknown protein
AT4G03940	Unknown	0.660168	2.25019	Unknown protein
AT5G14110	Unknown	0.661756	1.63362	Unknown protein
AT1G01810	Unknown	0.663942	1.94447	Unknown protein
AT1G79170	Unknown	0.665505	1.84824	Unknown protein
AT5G13920	Unknown	0.679903	1.68223	Unknown protein
AT5G60520	Unknown	0.688733	1.49542	Unknown protein
AT5G44980	Unknown	0.692886	1.9636	Unknown protein
AT4G24265	Unknown	0.698944	1.4823	Unknown protein
AT5G52220	Unknown	0.713041	1.89024	Unknown protein
AT3G54160	Unknown	0.715226	2.10123	Unknown protein
AT3G44690	Unknown	0.720916	2.23267	Unknown protein
AT2G22410	Unknown	0.727849	1.47009	Unknown protein
AT5G05810	Unknown	0.743793	1.68257	Unknown protein
AT5G66607	Unknown	0.744314	5.26172	Unknown protein
AT2G11891	Unknown	0.763661	4.89624	Unknown protein
AT1G16650	Unknown	0.76733	1.8498	Unknown protein
AT1G78476	Unknown	0.777947	2.37074	Unknown protein
AT1G61165	Unknown	0.785665	1.98359	Unknown protein
AT2G28140	Unknown	0.799651	2.15349	Unknown protein
AT4G19090	Unknown	0.80865	2.43095	Unknown protein
AT3G13880	Unknown	0.826121	1.66858	Unknown protein
AT1G11710	Unknown	0.833767	1.74879	Unknown protein
AT5G09445	Unknown	0.856296	4.48099	Unknown protein
AT4G03540	Unknown	0.857089	1.73113	Unknown protein
AT4G31351	Unknown	0.857089	1.94752	Unknown protein
AT4G31354	Unknown	0.857089	2.59669	Unknown protein
AT1G16830	Unknown	0.872395	1.92434	Unknown protein
AT3G47680	Unknown	0.876356	1.79607	Unknown protein
AT4G19980	Unknown	0.883873	2.23153	Unknown protein
AT3G17580	Unknown	0.890499	1.79861	Unknown protein
AT1G05090	Unknown	0.890771	1.82075	Unknown protein
AT3G18260	Unknown	0.896322	1.81037	Unknown protein
AT4G12382	Unknown	0.905892	2.13244	Unknown protein
AT3G14780	Unknown	0.908628	1.83523	Unknown protein
AT4G20690	Unknown	0.95103	3.22226	Unknown protein
AT2G19280	Unknown	0.958084	1.95993	Unknown protein
AT3G46150	Unknown	0.988949	2.29708	Unknown protein
AT3G60660	Unknown	0.989938	2.07086	Unknown protein
AT5G64510	Unknown	0.996406	2.3038	Unknown protein
AT2G21350	Unknown	1.01467	2.82712	Unknown protein
AT1G48325	Unknown	1.03249	2.27498	Unknown protein
AT5G10336	Unknown	1.03478	2.43836	Unknown protein
AT1G06420	Unknown	1.03478	2.46623	Unknown protein
AT3G62050	Unknown	1.03985	2.45031	Unknown protein
AT1G11420	Unknown	1.05188	2.76194	Unknown protein
AT2G17975	Unknown	1.08561	2.26787	Unknown protein
AT1G55365	Unknown	1.11354	2.58647	Unknown protein
AT5G04700	Unknown	1.14335	2.36238	Unknown protein
AT3G03341	Unknown	1.14444	2.64172	Unknown protein
AT3G62540	Unknown	1.15077	3.45133	Unknown protein
AT1G50040	Unknown	1.15659	5.65433	Unknown protein
AT5G65560	Unknown	1.18244	3.16445	Unknown protein
AT1G77960	Unknown	1.19188	3.78749	Unknown protein
AT2G07835	Unknown	1.26072	3.09993	Unknown protein
AT2G35420	Unknown	1.26942	2.95216	Unknown protein
AT5G19300	Unknown	1.29545	3.62744	Unknown protein
AT4G28070	Unknown	1.2966	2.76585	Unknown protein
AT2G39580	Unknown	1.31355	2.93733	Unknown protein
AT5G36925	Unknown	1.34491	3.3338	Unknown protein
AT2G44510	Unknown	1.35196	3.05575	Unknown protein
AT1G78930	Unknown	1.39168	3.47228	Unknown protein
AT2G01580	Unknown	1.42732	2.88287	Unknown protein
AT3G25440	Unknown	1.4313	3.43636	Unknown protein
AT3G13780	Unknown	1.44933	3.94746	Unknown protein
AT3G27997	Unknown	1.45945	3.11915	Unknown protein
AT3G59370	Unknown	1.46296	3.36526	Unknown protein
AT5G65570	Unknown	1.47352	3.42068	Unknown protein
AT1G15900	Unknown	1.48863	3.75837	Unknown protein
AT1G53200	Unknown	1.51383	3.64559	Unknown protein
AT5G28442	Unknown	1.51624	3.15128	Unknown protein
AT3G56030	Unknown	1.5224	3.65319	Unknown protein
AT5G24830	Unknown	1.55438	3.30277	Unknown protein
AT1G02060	Unknown	1.55906	3.32608	Unknown protein
AT4G36791	Unknown	1.63965	6.20949	Unknown protein
AT3G27550	Unknown	1.66718	3.44271	Unknown protein
AT5G04780	Unknown	1.71216	3.61537	Unknown protein
AT2G40240	Unknown	1.72807	4.09578	Unknown protein
AT2G40960	Unknown	1.75509	5.11282	Unknown protein
AT2G01023	Unknown	1.76775	4.28455	Unknown protein
AT5G54165	Unknown	1.78386	4.80256	Unknown protein
AT1G74440	Unknown	1.78666	3.77199	Unknown protein
AT2G41990	Unknown	1.79347	4.0381	Unknown protein
AT3G14450	Unknown	1.81086	3.87525	Unknown protein
AT5G46720	Unknown	1.82556	5.60457	Unknown protein
AT3G07580	Unknown	1.83681	4.75055	Unknown protein
AT4G18425	Unknown	1.84003	3.76955	Unknown protein
AT4G39600	Unknown	1.90974	4.01466	Unknown protein
AT5G15280	Unknown	1.91793	3.87379	Unknown protein
AT3G47630	Unknown	1.94495	4.55691	Unknown protein
AT1G65985	Unknown	1.95229	4.76715	Unknown protein
AT5G35753	Unknown	1.98149	4.26898	Unknown protein
AT1G53250	Unknown	2.00513	4.62847	Unknown protein
AT2G03480	Unknown	2.03741	4.62468	Unknown protein
AT1G52270	Unknown	2.06498	8.02562	Unknown protein
AT3G59310	Unknown	2.09862	5.24444	Unknown protein
AT3G22415	Unknown	2.11019	4.71076	Unknown protein
AT1G30845	Unknown	2.1533	4.9957	Unknown protein
AT5G52410	Unknown	2.15404	4.5247	Unknown protein
AT5G04270	Unknown	2.18558	4.977	Unknown protein
AT3G50570	Unknown	2.22723	5.70541	Unknown protein
AT2G46200	Unknown	2.23436	4.75759	Unknown protein
AT4G17960	Unknown	2.24409	4.48979	Unknown protein
AT5G52280	Unknown	2.26132	5.05132	Unknown protein
AT1G09995	Unknown	2.26966	5.62199	Unknown protein
AT5G01445	Unknown	2.30835	4.74274	Unknown protein
AT3G58720	Unknown	2.32276	5.25815	Unknown protein
AT1G02710	Unknown	2.3327	5.4477	Unknown protein
AT3G04710	Unknown	2.35806	4.85019	Unknown protein
AT5G57640	Unknown	2.40808	7.91469	Unknown protein
AT1G74055	Unknown	2.47424	5.51185	Unknown protein
AT2G41080	Unknown	2.50998	5.16803	Unknown protein
AT3G21680	Unknown	2.5927	5.23667	Unknown protein
AT5G52380	Unknown	2.62921	5.71273	Unknown protein
AT1G75770	Unknown	2.65777	8.00246	Unknown protein
AT3G17890	Unknown	2.70269	9.07689	Unknown protein
AT5G60030	Unknown	2.70501	6.51788	Unknown protein
AT1G31835	Unknown	2.71092	6.91277	Unknown protein
AT1G61450	Unknown	2.72616	6.10849	Unknown protein
AT1G79540	Unknown	2.76406	5.54976	Unknown protein
AT3G01890	Unknown	2.81647	5.71122	Unknown protein
AT4G37022	Unknown	2.82839	5.99836	Unknown protein
AT5G50390	Unknown	2.84048	6.51023	Unknown protein
AT5G40710	Unknown	2.86017	6.25833	Unknown protein
AT3G04750	Unknown	2.88394	6.4937	Unknown protein
AT3G11745	Unknown	2.89441	6.84604	Unknown protein
AT4G16510	Unknown	2.98641	7.1808	Unknown protein
AT5G53800	Unknown	3.0233	8.99184	Unknown protein
AT1G08710	Unknown	3.03042	6.42346	Unknown protein
AT5G26770	Unknown	3.03226	6.95493	Unknown protein
AT1G75730	Unknown	3.09122	6.51504	Unknown protein
AT5G61770	Unknown	3.14732	7.50113	Unknown protein
AT2G25580	Unknown	3.268	6.62015	Unknown protein
AT4G32790	Unknown	3.28388	8.68038	Unknown protein
AT4G03500	Unknown	3.29167	7.184	Unknown protein
AT3G13674	Unknown	3.32904	6.80211	Unknown protein
AT4G04990	Unknown	3.34942	7.28185	Unknown protein
AT4G17240	Unknown	3.38043	8.33106	Unknown protein
AT5G67245	Unknown	3.42354	9.87814	Unknown protein
AT1G05210	Unknown	3.47121	7.34494	Unknown protein
AT1G33055	Unknown	3.60504	7.41621	Unknown protein
AT2G40085	Unknown	3.6851	8.20648	Unknown protein
AT4G00670	Unknown	3.70337	8.69014	Unknown protein
AT1G27470	Unknown	3.71726	7.55458	Unknown protein
AT1G72790	Unknown	3.74042	8.76527	Unknown protein
AT5G03120	Unknown	3.76955	22.617	Unknown protein
AT1G66590	Unknown	3.80215	8.83566	Unknown protein
AT1G67910	Unknown	3.8268	9.21568	Unknown protein
AT5G61360	Unknown	3.8328	7.92568	Unknown protein
AT5G19480	Unknown	3.83837	7.93788	Unknown protein
AT3G29810	Unknown	4.00032	8.3358	Unknown protein
AT2G04800	Unknown	4.0368	8.3133	Unknown protein
AT4G02220	Unknown	4.08656	9.2044	Unknown protein
AT2G19385	Unknown	4.42843	9.86284	Unknown protein
AT4G28820	Unknown	4.44346	9.03627	Unknown protein
AT2G05810	Unknown	4.49618	10.0439	Unknown protein
AT3G60260	Unknown	4.61268	10.5895	Unknown protein
AT1G07840	Unknown	4.6832	9.48701	Unknown protein
AT1G23100	Unknown	4.696	10.3025	Unknown protein
AT5G05990	Unknown	4.79892	12.5729	Unknown protein
AT1G05780	Unknown	4.80179	10.4965	Unknown protein
AT1G53760	Unknown	4.96398	11.2523	Unknown protein
AT1G64330	Unknown	5.01567	13.2074	Unknown protein
AT5G43680	Unknown	5.05247	10.1674	Unknown protein
AT5G14440	Unknown	5.12207	10.4075	Unknown protein
AT5G23200	Unknown	5.21906	11.2781	Unknown protein
AT2G40650	Unknown	5.34231	11.479	Unknown protein
AT1G53541	Unknown	5.35102	16.2118	Unknown protein
AT2G01860	Unknown	5.40413	22.5751	Unknown protein
AT1G16040	Unknown	5.45333	10.9135	Unknown protein
AT1G61667	Unknown	5.46665	13.9218	Unknown protein
AT3G09690	Unknown	5.53778	11.1044	Unknown protein
AT5G44585	Unknown	5.5878	23.6173	Unknown protein
AT2G41160	Unknown	5.97504	13.9519	Unknown protein
AT1G59710	Unknown	6.00832	12.4983	Unknown protein
AT3G56930	Unknown	6.06649	12.2729	Unknown protein
AT5G57000	Unknown	6.17283	12.7646	Unknown protein
AT5G25080	Unknown	6.2378	15.9554	Unknown protein
AT2G28150	Unknown	6.28002	13.1387	Unknown protein
AT5G14080	Unknown	6.2952	12.7563	Unknown protein
AT2G24330	Unknown	6.3155	12.8331	Unknown protein
AT1G22882	Unknown	6.44537	18.3438	Unknown protein
AT3G05760	Unknown	6.49517	13.4444	Unknown protein
AT5G13470	Unknown	6.58131	14.2423	Unknown protein
AT5G19151	Unknown	6.60199	15.6298	Unknown protein
AT1G58150	Unknown	6.60984	14.9028	Unknown protein
AT4G39235	Unknown	6.75886	15.8974	Unknown protein
AT1G31660	Unknown	6.81891	14.3163	Unknown protein
AT4G26240	Unknown	6.86096	15.3706	Unknown protein
AT1G79260	Unknown	6.99865	14.3549	Unknown protein
AT1G03080	Unknown	7.05619	16.5302	Unknown protein
AT1G78190	Unknown	7.3148	16.7241	Unknown protein
AT1G23280	Unknown	7.34453	18.8122	Unknown protein
AT1G17455	Unknown	7.43763	19.4127	Unknown protein
AT1G30070	Unknown	7.55112	16.9266	Unknown protein
AT5G40450	Unknown	7.6307	16.5221	Unknown protein
AT1G23050	Unknown	7.68809	15.5023	Unknown protein
AT2G20940	Unknown	7.72532	23.4691	Unknown protein
AT5G04790	Unknown	7.97137	19.3609	Unknown protein
AT1G15420	Unknown	8.05024	17.5697	Unknown protein
AT2G14460	Unknown	8.20345	17.2386	Unknown protein
AT4G36515	Unknown	8.27354	21.7628	Unknown protein
AT4G38280	Unknown	8.55589	17.138	Unknown protein
AT5G58570	Unknown	8.60817	18.3763	Unknown protein
AT3G13230	Unknown	8.61851	22.2643	Unknown protein
AT4G28200	Unknown	8.83144	22.0612	Unknown protein
AT1G26580	Unknown	9.1304	21.1922	Unknown protein
AT3G59040	Unknown	9.16096	20.1813	Unknown protein
AT4G25225	Unknown	9.1885	18.5587	Unknown protein
AT4G24275	Unknown	9.20268	19.9263	Unknown protein
AT5G47090	Unknown	9.28934	18.5874	Unknown protein
AT5G25070	Unknown	9.49225	20.8386	Unknown protein
AT1G14060	Unknown	9.86874	20.812	Unknown protein
AT1G01940	Unknown	9.9724	24.1006	Unknown protein
AT2G14900	Unknown	10.0018	22.7761	Unknown protein
AT4G38100	Unknown	10.1533	23.3904	Unknown protein
AT1G20770	Unknown	10.5372	21.8028	Unknown protein
AT5G19570	Unknown	10.6065	21.2527	Unknown protein
AT4G27380	Unknown	10.6924	22.0552	Unknown protein
AT4G19190	Unknown	10.6942	24.7899	Unknown protein
AT4G00950	Unknown	11.0676	22.6646	Unknown protein
AT5G14105	Unknown	11.2694	25.5139	Unknown protein
AT5G25240	Unknown	11.4471	32.2244	Unknown protein
AT1G70350	Unknown	11.5028	23.1577	Unknown protein
AT2G18440	Unknown	12.3325	25.6416	Unknown protein
AT3G11600	Unknown	12.7673	26.757	Unknown protein
AT3G50770	Unknown	13.0938	37.275	Unknown protein
AT1G26470	Unknown	13.4079	28.3238	Unknown protein
AT5G51960	Unknown	14.0519	39.2977	Unknown protein
AT1G11240	Unknown	14.3377	28.8107	Unknown protein
AT5G26740	Unknown	14.8007	30.827	Unknown protein
AT5G18850	Unknown	15.3293	33.5955	Unknown protein
AT1G16916	Unknown	15.5106	36.672	Unknown protein
AT2G35240	Unknown	15.5562	31.7532	Unknown protein
AT1G47278	Unknown	15.5999	32.6126	Unknown protein
AT1G04985	Unknown	15.7228	34.9495	Unknown protein
AT4G24370	Unknown	16.0145	36.9487	Unknown protein
AT2G39500	Unknown	16.334	35.8831	Unknown protein
AT5G02050	Unknown	16.3349	33.2194	Unknown protein
AT1G21550	Unknown	16.4564	33.4592	Unknown protein
AT3G05810	Unknown	16.5368	33.6509	Unknown protein
AT1G19530	Unknown	16.7279	42.9679	Unknown protein
AT2G03350	Unknown	16.7291	43.3221	Unknown protein
AT2G38465	Unknown	16.866	37.1386	Unknown protein
AT4G19390	Unknown	16.888	39.4345	Unknown protein
AT3G17780	Unknown	18.1578	36.6748	Unknown protein
AT3G07090	Unknown	21.0002	42.468	Unknown protein
AT5G16120	Unknown	21.2808	51.7819	Unknown protein
AT1G52000	Unknown	21.3082	65.151	Unknown protein
AT5G47680	Unknown	23.3062	47.2397	Unknown protein
AT1G27300	Unknown	23.9807	49.9627	Unknown protein
AT1G73940	Unknown	24.7292	49.5983	Unknown protein
AT3G63390	Unknown	25.0963	66.2157	Unknown protein
AT4G12340	Unknown	25.5983	65.6071	Unknown protein
AT4G25670	Unknown	25.6958	71.5116	Unknown protein
AT1G61570	Unknown	26.8669	56.0683	Unknown protein
AT1G69840	Unknown	27.2145	57.2557	Unknown protein
AT3G12650	Unknown	28.2769	58.0944	Unknown protein
AT1G52720	Unknown	28.5974	77.2559	Unknown protein
AT4G21570	Unknown	28.8373	59.7974	Unknown protein
AT4G32480	Unknown	32.718	66.8314	Unknown protein
AT2G30930	Unknown	39.7037	137.406	Unknown protein
AT1G55805	Unknown	41.1242	84.3165	Unknown protein
AT1G71730	Unknown	43.4741	95.5706	Unknown protein
AT5G25265	Unknown	45.2642	92.3491	Unknown protein
AT5G17280	Unknown	45.6239	92.7959	Unknown protein
AT3G07470	Unknown	46.0847	113.424	Unknown protein
AT2G22080	Unknown	53.4146	123.518	Unknown protein
AT5G67490	Unknown	54.0959	121.855	Unknown protein
AT2G29180	Unknown	61.4771	141.482	Unknown protein
AT3G07460	Unknown	77.6133	160.051	Unknown protein
AT1G62480	Unknown	79.4098	228.64	Unknown protein
AT5G66052	Unknown	128.021	281.954	Unknown protein
AT1G28330	Unknown	619.3	1313.03	Unknown protein
AT2G15960	Unknown	1428.86	2889.7	Unknown protein
AT3G22492	Unknown	0	0.100106	Unknown protein
AT1G35200	Unknown	0	0.104757	Unknown protein
AT5G27043	Unknown	0	0.107114	Unknown protein
AT2G11983	Unknown	0	0.112161	Unknown protein
AT3G46186	Unknown	0	0.113348	Unknown protein
AT3G61185	Unknown	0	0.114867	Unknown protein
AT2G20555	Unknown	0	0.118358	Unknown protein
AT2G29280	Unknown	0	0.120138	Unknown protein
AT5G39995	Unknown	0	0.121375	Unknown protein
AT3G19025	Unknown	0	0.127643	Unknown protein
AT3G06437	Unknown	0	0.128448	Unknown protein
AT5G39473	Unknown	0	0.132813	Unknown protein
AT1G47630	Unknown	0	0.146511	Unknown protein
AT2G25687	Unknown	0	0.152475	Unknown protein
AT5G54045	Unknown	0	0.162293	Unknown protein
AT5G27037	Unknown	0	0.182063	Unknown protein
AT4G03376	Unknown	0	0.189582	Unknown protein
AT3G43200	Unknown	0	0.207736	Unknown protein
AT2G17064	Unknown	0	0.219158	Unknown protein
AT1G46048	Unknown	0	0.224322	Unknown protein
AT1G75394	Unknown	0	0.27465	Unknown protein
AT2G04610	Unknown	0	0.293462	Unknown protein
AT1G63040	Unknown	0	0.34414	Unknown protein
AT3G49832	Unknown	0	0.346226	Unknown protein
AT5G64501	Unknown	0	0.366201	Unknown protein
AT3G53403	Unknown	0	0.383691	Unknown protein
AT4G08991	Unknown	0	0.446307	Unknown protein
AT1G61665	Unknown	0	0.500142	Unknown protein
AT1G04457	Unknown	0	0.560018	Unknown protein
AT3G04717	Unknown	0	0.705275	Unknown protein
AT4G08093	Unknown	0	0.969089	Unknown protein
AT1G50130	Unknown	0.0152462	0.107544	Unknown protein
AT1G67610	Unknown	0.0175895	0.106581	Unknown protein
AT3G30122	Unknown	0.0182571	0.12912	Unknown protein
AT3G30120	Unknown	0.0189359	0.105177	Unknown protein
AT1G57840	Unknown	0.0308552	0.124641	Unknown protein
AT1G30940	Unknown	0.0341661	0.608873	Unknown protein
AT5G28280	Unknown	0.0374291	0.151197	Unknown protein
AT2G07664	Unknown	0.0437832	0.132648	Unknown protein
AT2G18115	Unknown	0.0476161	0.240435	Unknown protein
AT1G50550	Unknown	0.0547686	0.266147	Unknown protein
AT2G24750	Unknown	0.0607386	0.143187	Unknown protein
AT4G17914	Unknown	0.0737842	0.149028	Unknown protein
AT2G27440	Unknown	0.075491	0.30495	Unknown protein
AT2G35590	Unknown	0.0838288	0.199964	Unknown protein
AT3G18145	Unknown	0.0923507	0.317097	Unknown protein
AT1G56470	Unknown	0.0947007	0.286912	Unknown protein
AT3G60164	Unknown	0.0955539	0.521645	Unknown protein
AT3G26134	Unknown	0.116555	0.823951	Unknown protein
AT1G16140	Unknown	0.117577	0.400569	Unknown protein
AT3G44410	Unknown	0.11785	0.357045	Unknown protein
[truncated: 105 more rows]
