# Supplementary material for: Genome-Wide Analysis of Gene Regulatory Networks of the FVE-HDA6-FLD Complex in Arabidopsis
Source: Front Plant Sci. 2016 Apr 28;7:555. doi: 10.3389/fpls.2016.00555 (PMC4848314; doi:10.3389/fpls.2016.00555)
Supplement: Supplementary file 9 [file Table_4.XLSX]

## Sheet: fve vs Col 0.5X
AGI	AGI code	Classify	Col RPKM	fve RRPKM	Description
AT2G36792	AT2G36792	Antisense RNA and other RNA	11.742	3.73575	Other RNA
AT1G28685	AT1G28685	Antisense RNA and other RNA	0.144581	0	Other RNA
AT4G28162	AT4G28162	Antisense RNA and other RNA	0.386471	0	Other RNA
AT2G35744	AT2G35744	Antisense RNA and other RNA	1.07407	0.542348	SnoRNA
AT5G09585	AT5G09585	Antisense RNA and other RNA	0.939113	0	SnoRNA
AT5G49152	AT5G49152	Antisense RNA and other RNA	0.160005	0.0124298	Other RNA
AT5G41612	AT5G41612	Antisense RNA and other RNA	0.24347	0	Other RNA
AT5G23155	AT5G23155	Antisense RNA and other RNA	1.52886	0.385995	Other RNA
AT3G57157	AT3G57157	Antisense RNA and other RNA	22.7346	9.94304	Other RNA
AT1G74205	AT1G74205	Antisense RNA and other RNA	0.260491	0.107348	Other RNA
AT5G45475	AT5G45475	Antisense RNA and other RNA	0.302571	0.120563	Other RNA
AT1G21529	AT1G21529	Antisense RNA and other RNA	0.393353	0.113498	Other RNA
AT5G49615	AT5G49615	Antisense RNA and other RNA	0.262971	0	Other RNA
AT3G13525	AT3G13525	Antisense RNA and other RNA	0.493325	0	SnoRNA
AT2G20723	AT2G20723	Antisense RNA and other RNA	3.43994	1.73698	SnoRNA
AT4G31398	AT4G31398	Antisense RNA and other RNA	0.108969	0	Other RNA
AT3G58795	AT3G58795	Antisense RNA and other RNA	0.112208	0	Other RNA
AT1G06265	AT1G06265	Antisense RNA and other RNA	0.127241	0.0275356	Other RNA
AT3G60972	AT3G60972	Antisense RNA and other RNA	0.15428	0	Other RNA
AT5G01732	AT5G01732	Antisense RNA and other RNA	0.169169	0	Other RNA
AT5G19221	AT5G19221	Antisense RNA and other RNA	0.171632	0	Other RNA
AT5G24206	AT5G24206	Antisense RNA and other RNA	0.181696	0	Other RNA
AT3G19002	AT3G19002	Antisense RNA and other RNA	0.184533	0.0863211	Other RNA
AT5G44562	AT5G44562	Antisense RNA and other RNA	0.210842	0.0864878	Other RNA
AT4G04221	AT4G04221	Antisense RNA and other RNA	0.479189	0.138891	Other RNA
AT1G04295	AT1G04295	Antisense RNA and other RNA	0.667261	0	Other RNA
AT4G00975	AT4G00975	Antisense RNA and other RNA	0.69387	0.282245	Other RNA
AT4G13505	AT4G13505	Antisense RNA and other RNA	2.75723	0	Other RNA
AT2G21187	AT2G21187	Antisense RNA and other RNA	15.8797	5.88864	Other RNA
AT4G27852	AT4G27852	Antisense RNA and other RNA	0.116987	0	Other RNA
AT1G07128	AT1G07128	Antisense RNA and other RNA	4.62887	0.657209	Other RNA
AT5G58595	AT5G58595	Antisense RNA and other RNA	0.505071	0	SnoRNA
AT4G13245	AT4G13245	Antisense RNA and other RNA	1.03478	0	SnoRNA
AT2G35742	AT2G35742	Antisense RNA and other RNA	1.06065	0.535568	SnoRNA
AT1G19373	AT1G19373	Antisense RNA and other RNA	1.11647	0.563756	SnoRNA
AT5G12910	AT5G12910	Chromatin and DNA repair	0.107136	0	Histone superfamily protein
AT3G53830	AT3G53830	Chromatin and DNA repair	0.495752	0.158101	Regulator of chromosome condensation (RCC1) family protein
AT4G11400	AT4G11400	Chromatin and DNA repair	0.320289	0.0497624	ARID/BRIGHT DNA-binding domain;ELM2 domain protein
AT5G65350	AT5G65350	Chromatin and DNA repair	1.93298	0.487672	Histone 3 11
AT4G35520	AT4G35520	Chromatin and DNA repair	0.158517	0.0800422	MUTL protein homolog 3
AT2G40020	AT2G40020	Chromatin and DNA repair	8.86679	2.68256	Nucleolar histone methyltransferase-related protein
AT2G37100	AT2G37100	Chromatin and DNA repair	5.74694	2.47514	Protamine P1 family protein
AT3G55580	AT3G55580	Chromatin and DNA repair	0.517089	0.174067	Regulator of chromosome condensation (RCC1) family protein
AT3G26100	AT3G26100	Chromatin and DNA repair	8.31521	3.98836	Regulator of chromosome condensation (RCC1) family protein
AT5G58760	AT5G58760	Chromatin and DNA repair	2.34643	1.17414	Damaged DNA binding 2
AT1G05900	AT1G05900	Chromatin and DNA repair	4.09939	1.44614	Endonuclease III 2
AT1G19025	AT1G19025	Chromatin and DNA repair	2.10301	0.784884	DNA repair metallo-beta-lactamase family protein
AT2G23840	AT2G23840	Chromatin and DNA repair	53.7837	19.7081	HNH endonuclease
AT3G05480	AT3G05480	Chromatin and DNA repair	0.692982	0.207359	cell cycle checkpoint control protein family
AT4G34060	AT4G34060	Chromatin and DNA repair	0.166728	0.0518083	demeter-like protein 3
AT1G07270	AT1G07270	Chromatin and DNA repair	0.167691	0.0846748	Cell division control, Cdc6
AT1G35530	AT1G35530	Chromatin and DNA repair	0.118315	0.0398285	DEAD/DEAH box RNA helicase family protein
AT4G37610	AT4G37610	Development	73.8004	28.4196	BTB and TAZ domain protein 5
AT4G01160	AT4G01160	Development	0.139743	0	BTB/POZ/Kelch-associated protein
AT5G27420	AT5G27420	Development	25.8827	9.69055	carbon/nitrogen insensitive 1
AT5G01770	AT5G01770	Development	0.658136	0.298608	HEAT repeat ;WD domain, G-beta repeat protein protein
AT2G42830	AT2G42830	Development	0.148732	0.0751016	K-box region and MADS-box transcription factor family protein
AT2G28500	AT2G28500	Development	2.27381	0.728093	LOB domain-containing protein 11
AT3G11090	AT3G11090	Development	31.239	11.5818	LOB domain-containing protein 21
AT1G73687	AT1G73687	Development	0.233109	0	MIR159/MIR159A; miRNA
AT2G25890	AT2G25890	Development	0.511156	0.114713	Oleosin family protein
AT3G47430	AT3G47430	Development	18.8078	8.00891	peroxin 11B
AT5G11820	AT5G11820	Development	0.160704	0	Plant self-incompatibility protein S1 family
AT2G41850	AT2G41850	Development	0.101802	0.0257021	polygalacturonase abscission zone A. thaliana
AT1G68765	AT1G68765	Development	0.158306	0.0799356	Putative membrane lipoprotein
AT5G51451	AT5G51451	Development	0.237016	0.0797867	root meristem growth factor 5 (RGF5)
AT4G04900	AT4G04900	Development	0.72061	0.181934	ROP-interactive CRIB motif-containing protein 10
AT1G80730	AT1G80730	Development	1.05491	0.370555	zinc-finger protein 1
AT5G10250	AT5G10250	Development	0.697795	0.164429	Phototropic-responsive NPH3 family protein
AT3G24560	AT3G24560	Development	1.26992	0.582039	Adenine nucleotide alpha hydrolases-like superfamily protein
AT3G59900	AT3G59900	Development	7.92257	3.18877	auxin-regulated gene involved in organ size
AT4G03400	AT4G03400	Development	22.2576	8.27245	Auxin-responsive GH3 family protein
AT2G36640	AT2G36640	Development	0.186546	0.0807389	embryonic cell protein 63
AT5G52340	AT5G52340	Development	0.201389	0.0677934	exocyst subunit exo70 family protein A2
AT3G55150	AT3G55150	Development	1.32129	0.66718	exocyst subunit exo70 family protein H1
AT3G16130	AT3G16130	Development	0.297544	0.139718	RHO guanyl-nucleotide exchange factor 13
AT5G57810	AT5G57810	Development	0.105362	0	tetraspanin15
AT4G23990	AT4G23990	Development	3.92542	0.647882	cellulose synthase like G3
AT2G32530	AT2G32530	Development	1.69904	0.250419	cellulose synthase-like B3
AT2G32540	AT2G32540	Development	4.76901	1.64104	cellulose synthase-like B4
AT3G22840	AT3G22840	Development	2.97557	0.0969354	Chlorophyll A-B binding family protein
AT4G17090	AT4G17090	Development	148.314	49.1617	chloroplast beta-amylase
AT3G59400	AT3G59400	Development	119.296	31.078	enzyme binding;tetrapyrrole binding
AT1G64500	AT1G64500	Development	13.4685	1.5642	Glutaredoxin family protein
AT5G44190	AT5G44190	Development	42.0935	12.9391	GOLDEN2-like 2
AT1G75100	AT1G75100	Development	6.66454	1.72961	J-domain protein required for chloroplast accumulation response 1
AT5G48910	AT5G48910	Development	14.19	6.50055	Pentatricopeptide repeat (PPR) superfamily protein
AT2G05100	AT2G05100	Development	3717.24	593.643	photosystem II light harvesting complex gene 2.1
AT2G05070	AT2G05070	Development	2876.4	500.327	photosystem II light harvesting complex gene 2.2
AT3G27690	AT3G27690	Development	547.411	50.9073	photosystem II light harvesting complex gene 2.3
AT4G00760	AT4G00760	Development	0.244582	0.114734	pseudo-response regulator 8, PRR8
AT5G59540	AT5G59540	Development	147.452	65.9932	2-oxoglutarate (2OG) and Fe(II)-dependent oxygenase superfamily protein
AT2G45660	AT2G45660	Development	51.2004	17.3329	SOC1, AGAMOUS-like 20
AT2G45650	AT2G45650	Development	0.155264	0.0391999	AGAMOUS-like 6
AT5G60910	AT5G60910	Development	2.66806	1.32825	AGAMOUS-like 8
AT5G26950	AT5G26950	Development	0.146296	0.0246238	AGAMOUS-like 93
AT2G46830	AT2G46830	Development	3.27606	0.329018	circadian clock associated 1
AT5G15850	AT5G15850	Development	13.7422	0	CONSTANS-like 1
AT3G02380	AT3G02380	Development	4.83946	0.847135	CONSTANS-like 2
AT1G15990	AT1G15990	Development	0.11972	0	cyclic nucleotide gated channel 7
AT5G62430	AT5G62430	Development	7.84659	2.7443	cycling DOF factor 1
AT3G47500	AT3G47500	Development	30.5407	6.03879	cycling DOF factor 3
AT1G49010	AT1G49010	Development	8.25862	3.91182	Duplicated homeodomain-like superfamily protein
AT1G68050	AT1G68050	Development	76.3546	31.4494	flavin-binding, kelch repeat, f box 1
AT5G61850	AT5G61850	Development	0.201548	0.0339236	floral meristem identity control protein LEAFY (LFY)
AT1G22770	AT1G22770	Development	44.7339	15.5594	gigantea protein (GI)
AT3G09600	AT3G09600	Development	1.22153	0.391145	Homeodomain-like superfamily protein
AT1G69120	AT1G69120	Development	0.103646	0	K-box region and MADS-box transcription factor family protein
AT2G25095	AT2G25095	Development	2.58695	1.04501	MIR156A; miRNA
AT1G65480	AT1G65480	Development	0.694694	0.0501116	PEBP (phosphatidylethanolamine-binding protein) family protein
AT5G03840	AT5G03840	Development	0.443918	0.192132	PEBP (phosphatidylethanolamine-binding protein) family protein
AT5G41050	AT5G41050	Development	24.3334	6.59876	Pollen Ole e 1 allergen and extensin family protein
AT5G24470	AT5G24470	Development	65.0581	19.7997	pseudo-response regulator 5
AT2G46790	AT2G46790	Development	2.59977	0.39889	pseudo-response regulator 9
AT1G13260	AT1G13260	Development	94.1451	26.7954	related to ABI3/VP1 1
AT1G68840	AT1G68840	Development	253.134	68.6656	related to ABI3/VP1 2
AT2G46340	AT2G46340	Development	23.7983	4.96236	SPA (suppressor of phyA-105) protein family
AT3G15354	AT3G15354	Development	3.05505	0.957582	SPA1-related 3
AT1G53090	AT1G53090	Development	2.74455	1.317	SPA1-related 4
AT2G42200	AT2G42200	Development	2.11988	0.627981	squamosa promoter binding protein-like 9
AT1G50650	AT1G50650	Development	0.323245	0.0816104	Stigma-specific Stig1 family protein
AT2G19520	AT2G19520	Development	20.8527	0.227418	Transducin family protein / WD-40 repeat family protein
AT1G66400	AT1G66400	Development	9.635	4.89202	calmodulin like 23
AT2G39250	AT2G39250	Development	3.61507	1.34323	Integrase-type DNA-binding superfamily protein
AT5G01370	AT5G01370	Development	3.13743	1.22742	ALC-interacting protein 1
AT2G45760	AT2G45760	Development	0.520563	0.262856	BON association protein 2
AT1G14760	AT1G14760	Development	0.289399	0.0584522	KNATM, KNOX Arabidopsis thaliana meinox
AT3G02150	AT3G02150	Development	6.73427	1.77414	plastid transcription factor 1, TCP13
ATCG01060	ATCG01060	Development	3.2768	1.39335	iron-sulfur cluster binding;electron carriers;4 iron, 4 sulfur cluster binding
ATCG00730	ATCG00730	Development	4.04056	1.59673	photosynthetic electron transfer D
ATCG00350	ATCG00350	Development	11.4942	4.28825	Photosystem I, PsaA/PsaB protein
ATCG00340	ATCG00340	Development	12.0179	4.30408	Photosystem I, PsaA/PsaB protein
ATCG00020	ATCG00020	Development	322.182	67.3747	photosystem II reaction center protein A
ATCG00280	ATCG00280	Development	25.9148	7.04184	photosystem II reaction center protein C
ATCG00270	ATCG00270	Development	15.0371	4.32845	photosystem II reaction center protein D
ATCG00580	ATCG00580	Development	10.3887	4.33463	photosystem II reaction center protein E
ATCG00710	ATCG00710	Development	4.9688	2.12297	photosystem II reaction center protein H
ATCG00700	ATCG00700	Development	16.3918	3.57045	photosystem II reaction center protein N
ATCG00510	ATCG00510	Development	0.744314	0	photsystem I subunit I
ATCG00300	ATCG00300	Development	5.16294	0.453391	YCF9
AT1G29920	AT1G29920	Development	3894.3	933.606	chlorophyll A/B-binding protein 2
AT4G14690	AT4G14690	Development	0.579014	0.159474	Chlorophyll A-B binding family protein
ATCG00720	ATCG00720	Development	6.94004	2.31418	photosynthetic electron transfer B
AT4G37230	AT4G37230	Development	1.09841	0.445701	Photosystem II manganese-stabilising protein (PsbO) family
ATCG00680	ATCG00680	Development	12.0026	4.99443	photosystem II reaction center protein B
ATCG00570	ATCG00570	Development	10.7227	5.25413	photosystem II reaction center protein F
ATCG00550	ATCG00550	Development	22.0753	9.4051	photosystem II reaction center protein J
ATCG00560	ATCG00560	Development	8.32737	2.85265	photosystem II reaction center protein L
AT4G24580	AT4G24580	Development	1.19616	0.244656	Rho GTPase activation protein (RhoGAP) with PH domain
AT2G47750	AT2G47750	Development	2.20497	0.576575	putative indole-3-acetic acid-amido synthetase GH3.9
AT2G26420	AT2G26420	Development	0.500778	0.141604	1-phosphatidylinositol-4-phosphate 5-kinase 3, Essential for root hair growth.
AT5G48490	AT5G48490	Development	91.7805	30.0014	Bifunctional inhibitor/lipid-transfer protein/seed storage 2S albumin superfamily protein
AT5G45830	AT5G45830	Development	6.62531	3.02296	delay of germination 1
AT1G07430	AT1G07430	Development	1.26087	0.282964	highly ABA-induced PP2C gene 2
AT4G22920	AT4G22920	Development	15.9131	7.77777	non-yellowing 1
AT1G66330	AT1G66330	Development	27.7097	9.84153	senescence-associated family protein
AT5G65890	AT5G65890	Development	5.76753	1.70077	ACT domain repeat 1
AT1G56650	AT1G56650	Development	1.94955	0.234384	production of anthocyanin pigment 1
AT1G07900	AT1G07900	Development	0.810217	0.223153	LOB domain-containing protein 1
AT1G55850	AT1G55850	Development	51.2545	20.9129	cellulose synthase like E1
AT4G24010	AT4G24010	Development	0.419318	0.092042	cellulose synthase like G1
AT1G20190	AT1G20190	Development	22.2373	10.0061	expansin 11
AT1G69530	AT1G69530	Development	97.5493	41.101	expansin A1
AT1G26770	AT1G26770	Development	13.768	5.48201	expansin A10
AT2G40610	AT2G40610	Development	49.6825	7.79361	expansin A8
AT4G28250	AT4G28250	Development	32.323	13.3024	expansin B3
AT4G19720	AT4G19720	Development	0.702783	0.261481	Glycosyl hydrolase family protein with chitinase insertion domain
AT5G03350	AT5G03350	Development	7.88218	3.47983	Legume lectin family protein
AT1G07450	AT1G07450	Development	1.30541	0.615217	NAD(P)-binding Rossmann-fold superfamily protein
AT1G66130	AT1G66130	Development	18.4542	5.47767	NAD(P)-binding Rossmann-fold superfamily protein
AT3G61220	AT3G61220	Development	36.506	12.2521	NAD(P)-binding Rossmann-fold superfamily protein
AT1G06920	AT1G06920	Development	0.134259	0.0451956	ovate family protein 4
AT1G02460	AT1G02460	Development	0.893177	0.237371	Pectin lyase-like superfamily protein
AT1G48100	AT1G48100	Development	1.97878	0.594745	Pectin lyase-like superfamily protein
AT1G60590	AT1G60590	Development	9.11879	0.778222	Pectin lyase-like superfamily protein
AT1G10640	AT1G10640	Development	14.5758	2.91531	Pectin lyase-like superfamily protein
AT3G17220	AT3G17220	Development	0.731481	0.164159	pectin methylesterase inhibitor 2
AT1G57590	AT1G57590	Development	5.69858	1.35241	Pectinacetylesterase family protein
AT4G02320	AT4G02320	Development	0.19074	0.0550359	Plant invertase/pectin methylesterase inhibitor superfamily
AT2G45220	AT2G45220	Development	22.662	8.0845	Plant invertase/pectin methylesterase inhibitor superfamily
AT2G47050	AT2G47050	Development	0.308713	0	Plant invertase/pectin methylesterase inhibitor superfamily protein
AT5G46960	AT5G46960	Development	0.349472	0	Plant invertase/pectin methylesterase inhibitor superfamily protein
AT3G17130	AT3G17130	Development	1.3066	0.54333	Plant invertase/pectin methylesterase inhibitor superfamily protein
AT1G23205	AT1G23205	Development	6.19598	2.91368	Plant invertase/pectin methylesterase inhibitor superfamily protein
AT1G69730	AT1G69730	Development	5.29891	1.52145	Wall-associated kinase family protein
AT2G36870	AT2G36870	Development	10.1092	4.18245	xyloglucan endotransglucosylase/hydrolase 32
AT3G44990	AT3G44990	Development	9.23172	3.36571	xyloglucan endo-transglycosylase-related 8
AT5G19730	AT5G19730	Development	2.28643	0.737609	Pectin lyase-like superfamily protein
AT1G49450	AT1G49450	Development	1.11481	0.0637265	Transducin/WD40 repeat-like superfamily protein
AT3G18950	AT3G18950	Development	2.46612	0.881594	Transducin/WD40 repeat-like superfamily protein
AT1G78070	AT1G78070	Development	9.60047	2.90862	Transducin/WD40 repeat-like superfamily protein
AT1G71890	AT1G71890	Development	0.188142	0.095001	Major facilitator superfamily protein
AT3G63060	AT3G63060	Development	0.465825	0.180935	EID1-like 3
AT2G29380	AT2G29380	Development	0.231114	0.0333428	highly ABA-induced PP2C gene 3
AT4G27920	AT4G27920	Development	0.145543	0	PYR1-like 10
AT4G12980	AT4G12980	Development	29.3389	6.10433	Auxin-responsive family protein
AT3G18485	AT3G18485	Development	0.401968	0.147616	iaa-leucine resistant 2
AT4G15550	AT4G15550	Development	51.8839	6.09548	indole-3-acetate beta-D-glucosyltransferase
AT3G55980	AT3G55980	Development	248.329	23.164	salt-inducible zinc finger 1
AT1G79130	AT1G79130	Development	0.278203	0	SAUR-like auxin-responsive protein family
AT3G09870	AT3G09870	Development	1.13078	0	SAUR-like auxin-responsive protein family
AT1G29420	AT1G29420	Development	2.44075	1.0968	SAUR-like auxin-responsive protein family
AT5G18050	AT5G18050	Development	2.78203	1.22917	SAUR-like auxin-responsive protein family
AT3G61900	AT3G61900	Development	4.43872	1.35521	SAUR-like auxin-responsive protein family
AT1G20470	AT1G20470	Development	4.5208	0.983338	SAUR-like auxin-responsive protein family
AT2G46990	AT2G46990	Development	0.129545	0.0654129	indole-3-acetic acid inducible 20
AT3G07390	AT3G07390	Development	78.8924	32.9939	auxin-responsive family protein
AT4G29740	AT4G29740	Development	0.804592	0.197647	cytokinin oxidase 4
AT2G41510	AT2G41510	Development	0.864072	0.130892	cytokinin oxidase/dehydrogenase 1
AT3G61630	AT3G61630	Development	22.7237	9.47177	cytokinin response factor 6
AT1G75450	AT1G75450	Development	0.375435	0.158967	cytokinin oxidase 5
AT5G19040	AT5G19040	Development	1.34515	0.570548	Encodes cytokinin synthase
AT1G74890	AT1G74890	Development	0.273275	0.137989	response regulator 15
AT4G11280	AT4G11280	Development	46.9033	4.57051	1-aminocyclopropane-1-carboxylic acid (acc) synthase 6
AT5G61600	AT5G61600	Development	223.66	24.8873	ethylene response factor 104
AT4G17500	AT4G17500	Development	163.858	25.3446	ethylene responsive element binding factor 1
AT5G47220	AT5G47220	Development	185.536	43.5135	ethylene responsive element binding factor 2
AT5G47230	AT5G47230	Development	110.144	9.56918	ethylene responsive element binding factor 5
AT4G17490	AT4G17490	Development	99.7253	19.8632	ethylene responsive element binding factor 6
AT2G44840	AT2G44840	Development	11.3348	0.459715	ethylene-responsive element binding factor 13
AT2G38210	AT2G38210	Development	15.6552	7.32043	putative PDX1-like protein 4
AT4G11370	AT4G11370	Development	7.55693	2.52386	RING-H2 finger A1A
AT2G22810	AT2G22810	Development	0.148863	0.060134	1-aminocyclopropane-1-carboxylate synthase 4
AT4G26200	AT4G26200	Development	0.96301	0.351192	1-amino-cyclopropane-1-carboxylate synthase 7
AT1G78440	AT1G78440	Development	0.693234	0.245031	Arabidopsis thaliana gibberellin 2-oxidase 1
AT5G56300	AT5G56300	Development	0.177267	0.0298367	gibberellic acid methyltransferase 2
AT1G02400	AT1G02400	Development	2.66152	1.27992	gibberellin 2-oxidase 6
AT5G35735	AT5G35735	Development	66.543	25.3976	Auxin-responsive family protein
AT2G34600	AT2G34600	Development	9.08679	3.79723	jasmonate-zim-domain protein 7
AT1G19640	AT1G19640	Development	0.186898	0.0269638	jasmonic acid carboxyl methyltransferase
AT1G72520	AT1G72520	Development	1.53414	0.661978	PLAT/LH2 domain-containing lipoxygenase family protein
AT1G19180	AT1G19180	Development	81.9345	30.6961	jasmonate-zim-domain protein 1, JAZ1
AT5G43890	AT5G43890	Development	0.598954	0.201626	Flavin-binding monooxygenase family protein
AT3G25250	AT3G25250	Kinase	2.96192	1.05404	AGC (cAMP-dependent, cGMP-dependent and protein kinase C) kinase family protein
AT4G21940	AT4G21940	Kinase	0.508704	0.226043	calcium-dependent protein kinase 15
AT5G45810	AT5G45810	Kinase	0.379846	0.0590446	CBL-interacting protein kinase 19
AT5G45820	AT5G45820	Kinase	38.1399	7.53357	CBL-interacting protein kinase 20
AT5G10930	AT5G10930	Kinase	7.08312	2.91516	CBL-interacting protein kinase 5
AT5G42120	AT5G42120	Kinase	0.286109	0.103192	Concanavalin A-like lectin protein kinase family protein
AT3G08870	AT3G08870	Kinase	1.16209	0.327065	Concanavalin A-like lectin protein kinase family protein
AT3G45430	AT3G45430	Kinase	1.8856	0.48664	Concanavalin A-like lectin protein kinase family protein
AT4G02420	AT4G02420	Kinase	5.06578	1.42818	Concanavalin A-like lectin protein kinase family protein
AT4G28350	AT4G28350	Kinase	6.07017	2.15326	Concanavalin A-like lectin protein kinase family protein
AT4G02410	AT4G02410	Kinase	17.1577	2.6672	Concanavalin A-like lectin protein kinase family protein
AT4G23180	AT4G23180	Kinase	15.9406	6.50969	cysteine-rich RLK (RECEPTOR-like protein kinase) 10
AT4G00970	AT4G00970	Kinase	3.52351	1.52254	cysteine-rich RLK (RECEPTOR-like protein kinase) 41
AT4G23150	AT4G23150	Kinase	0.425821	0.0643182	cysteine-rich RLK (RECEPTOR-like protein kinase) 7
AT2G32390	AT2G32390	Kinase	4.96412	1.60306	glutamate receptor 3.5
AT4G35290	AT4G35290	Kinase	1.30188	0.48981	glutamate receptor 2
AT1G24159	AT1G24159	Kinase	0.300893	0	Interleukin-1 receptor-associated kinase 4 protein
AT2G26380	AT2G26380	Kinase	1.11725	0.534455	Leucine-rich repeat (LRR) family protein
AT3G17640	AT3G17640	Kinase	6.55447	2.37431	Leucine-rich repeat (LRR) family protein
AT4G16880	AT4G16880	Kinase	53.2862	4.44672	Leucine-rich repeat (LRR) family protein
AT5G37450	AT5G37450	Kinase	0.166198	0.0762918	Leucine-rich repeat protein kinase family protein
AT3G47090	AT3G47090	Kinase	0.378053	0.174006	Leucine-rich repeat protein kinase family protein
AT1G01560	AT1G01560	Kinase	1.31496	0.375837	MAP kinase 11
AT1G73500	AT1G73500	Kinase	75.5942	13.1008	MAP kinase kinase 9
AT3G50310	AT3G50310	Kinase	1.9186	0.906286	mitogen-activated protein kinase kinase kinase 20
AT3G25882	AT3G25882	Kinase	1.27119	0.561645	NIM1-interacting 2
AT1G06020	AT1G06020	Kinase	0.286109	0	pfkB-like carbohydrate kinase family protein
AT1G26150	AT1G26150	Kinase	5.31434	2.19759	proline-rich extensin-like receptor kinase 10
AT3G25490	AT3G25490	Kinase	0.247842	0	Protein kinase family protein
AT1G21590	AT1G21590	Kinase	16.11	7.23579	Protein kinase protein with adenine nucleotide alpha hydrolases-like domain
AT3G56600	AT3G56600	Kinase	0.150781	0.0380679	Protein kinase superfamily protein
AT3G01840	AT3G01840	Kinase	0.380633	0.0681814	Protein kinase superfamily protein
AT2G18530	AT2G18530	Kinase	0.528672	0.133475	Protein kinase superfamily protein
AT2G33580	AT2G33580	Kinase	5.32456	1.20557	Protein kinase superfamily protein
AT5G45430	AT5G45430	Kinase	9.41833	4.75972	Protein kinase superfamily protein
AT1G54820	AT1G54820	Kinase	10.4749	3.88995	Protein kinase superfamily protein
AT2G05940	AT2G05940	Kinase	13.336	5.94097	Protein kinase superfamily protein
AT1G11050	AT1G11050	Kinase	22.4214	9.74443	Protein kinase superfamily protein
AT4G13190	AT4G13190	Kinase	0.108784	0.0366201	Protein kinase superfamily protein
AT5G52975	AT5G52975	Kinase	0.146549	0	Protein of unknown function (DUF1278)
AT3G49160	AT3G49160	Kinase	8.1902	3.90779	pyruvate kinase family protein
AT1G65800	AT1G65800	Kinase	17.8751	8.1215	receptor kinase 2
AT3G05370	AT3G05370	Kinase	4.26454	1.75752	receptor like protein 31
AT3G05650	AT3G05650	Kinase	0.219899	0.0592197	receptor like protein 32
AT4G13810	AT4G13810	Kinase	4.35043	1.66966	receptor like protein 47
AT1G45616	AT1G45616	Kinase	0.170556	0.0717679	receptor like protein 6
AT5G67280	AT5G67280	Kinase	6.94553	3.12703	receptor-like kinase
AT1G63580	AT1G63580	Kinase	1.03226	0.312741	Receptor-like protein kinase-related family protein
AT5G01820	AT5G01820	Kinase	28.4639	8.22311	serine/threonine protein kinase 1
AT1G11410	AT1G11410	Kinase	8.99902	3.92404	S-locus lectin protein kinase family protein
AT1G21240	AT1G21240	Kinase	3.89632	0.526142	wall associated kinase 3
AT3G18750	AT3G18750	Kinase	5.76129	2.71382	with no lysine (K) kinase 6
AT4G23250	AT4G23250	Kinase	3.26551	1.32925	kinases;protein kinases
AT1G08650	AT1G08650	Kinase	48.0669	18.1996	phosphoenolpyruvate carboxylase kinase 1
AT2G02800	AT2G02800	Kinase	25.4356	12.7931	protein kinase 2B
AT1G03920	AT1G03920	Kinase	0.211601	0.106847	Protein kinase family protein
AT3G46760	AT3G46760	Kinase	0.209201	0.0845078	Protein kinase superfamily protein
AT2G46850	AT2G46850	Kinase	0.408355	0.151934	Protein kinase superfamily protein
AT5G28080	AT5G28080	Kinase	0.674251	0.340459	Protein kinase superfamily protein
AT3G14370	AT3G14370	Kinase	0.996754	0.438779	Protein kinase superfamily protein
AT5G11410	AT5G11410	Kinase	1.13304	0.254276	Protein kinase superfamily protein
AT3G57640	AT3G57640	Kinase	2.66427	1.12393	Protein kinase superfamily protein
AT1G69790	AT1G69790	Kinase	2.69837	0.917346	Protein kinase superfamily protein
AT2G42800	AT2G42800	Kinase	1.38933	0.545637	receptor like protein 29
AT3G59700	AT3G59700	Kinase	4.82973	2.31709	lectin-receptor kinase
AT1G61610	AT1G61610	Kinase	0.335515	0.0847083	S-locus lectin protein kinase family protein
AT4G23170	AT4G23170	Kinase	21.3785	10.6547	receptor-like protein kinase-related family protein
AT1G61380	AT1G61380	Kinase	6.66627	3.13961	S-domain-1 29
AT1G61950	AT1G61950	Kinase	0.127712	0.05159	calcium-dependent protein kinase 19
AT5G07070	AT5G07070	Kinase	2.04432	0.892083	CBL-interacting protein kinase 2
AT5G47850	AT5G47850	Kinase	0.124677	0.0539615	CRINKLY4 related 4
AT4G21400	AT4G21400	Kinase	0.26719	0.0983597	cysteine-rich RLK (RECEPTOR-like protein kinase) 28
AT1G70530	AT1G70530	Kinase	31.0162	14.3922	cysteine-rich RLK (RECEPTOR-like protein kinase) 3
AT4G11470	AT4G11470	Kinase	0.212024	0.0642361	cysteine-rich RLK (RECEPTOR-like protein kinase) 31
AT4G04490	AT4G04490	Kinase	0.87985	0.238392	cysteine-rich RLK (RECEPTOR-like protein kinase) 36
AT5G20480	AT5G20480	Kinase	3.21931	1.23853	EF-TU receptor
AT4G20450	AT4G20450	Kinase	0.141577	0.0635454	Leucine-rich repeat protein kinase family protein
AT1G66830	AT1G66830	Kinase	0.467718	0.177129	Leucine-rich repeat protein kinase family protein
AT1G51805	AT1G51805	Kinase	22.0698	8.29212	Leucine-rich repeat protein kinase family protein
AT5G39000	AT5G39000	Kinase	0.113358	0.0577432	Malectin/receptor-like protein kinase family protein
AT5G38990	AT5G38990	Kinase	22.9114	10.2378	Malectin/receptor-like protein kinase family protein
AT1G07150	AT1G07150	Kinase	2.36406	1.10387	mitogen-activated protein kinase kinase kinase 13
AT2G30040	AT2G30040	Kinase	6.04424	2.02489	mitogen-activated protein kinase kinase kinase 14
AT5G67080	AT5G67080	Kinase	3.15632	0.952121	mitogen-activated protein kinase kinase kinase 19
AT4G04540	AT4G04540	Kinase	0.13633	0	cysteine-rich RLK (RECEPTOR-like protein kinase) 39
AT3G19230	AT3G19230	Kinase	0.435138	0.192255	Leucine-rich repeat (LRR) family protein
AT1G06030	AT1G06030	Kinase	0.108175	0.0419642	pfkB-like carbohydrate kinase family protein
AT1G21245	AT1G21245	Kinase	0.132145	0	Protein kinase superfamily protein
AT4G21390	AT4G21390	Kinase	1.36709	0.651524	S-locus lectin protein kinase family protein
ATMG00516	ATMG00516	Metabolism	1.40086	0.269468	NADH dehydrogenase 1C
ATMG00580	ATMG00580	Metabolism	0.199584	0.086382	NADH dehydrogenase subunit 4
ATMG00060	ATMG00060	Metabolism	0.782766	0.395253	NADH dehydrogenase subunit 5C
AT5G51900	AT5G51900	Metabolism	0.116395	0	Cytochrome P450 family protein
AT3G26830	AT3G26830	Metabolism	29.9339	11.3824	Cytochrome P450 superfamily protein
AT5G44620	AT5G44620	Metabolism	0.322914	0.0752555	cytochrome P450, family 706, subfamily A, polypeptide 3
AT2G30770	AT2G30770	Metabolism	10.5493	3.97451	cytochrome P450, family 71, subfamily A, polypeptide 13
AT2G42250	AT2G42250	Metabolism	0.501192	0	cytochrome P450, family 712, subfamily A, polypeptide 1
AT5G52400	AT5G52400	Metabolism	0.271961	0	cytochrome P450, family 715, subfamily A, polypeptide 1
AT4G31970	AT4G31970	Metabolism	0.253222	0.0272554	cytochrome P450, family 82, subfamily C, polypeptide 2
AT4G31950	AT4G31950	Metabolism	1.12462	0.0272901	cytochrome P450, family 82, subfamily C, polypeptide 3
AT1G64940	AT1G64940	Metabolism	4.09001	0.305044	cytochrome P450, family 87, subfamily A, polypeptide 6
AT5G06900	AT5G06900	Metabolism	0.250547	0.0843415	cytochrome P450, family 93, subfamily D, polypeptide 1
AT1G76680	AT1G76680	Metabolism	377.244	62.439	12-oxophytodienoate reductase 1
AT1G76690	AT1G76690	Metabolism	71.9768	18.7165	12-oxophytodienoate reductase 2
AT3G03480	AT3G03480	Metabolism	0.903881	0.199679	acetyl CoA:(Z)-3-hexen-1-ol acetyltransferase
AT1G65890	AT1G65890	Metabolism	0.198252	0.0667375	acyl activating enzyme 12
AT3G22560	AT3G22560	Metabolism	2.63204	0.949309	Acyl-CoA N-acyltransferases (NAT) superfamily protein
AT2G32020	AT2G32020	Metabolism	4.20059	0.848425	Acyl-CoA N-acyltransferases (NAT) superfamily protein
AT2G32030	AT2G32030	Metabolism	5.96309	1.23403	Acyl-CoA N-acyltransferases (NAT) superfamily protein
AT2G39030	AT2G39030	Metabolism	6.65079	2.80954	Acyl-CoA N-acyltransferases (NAT) superfamily protein
AT1G72030	AT1G72030	Metabolism	28.5116	10.3611	Acyl-CoA N-acyltransferases (NAT) superfamily protein
AT3G62550	AT3G62550	Metabolism	657.442	324.777	Adenine nucleotide alpha hydrolases-like superfamily protein
AT5G16970	AT5G16970	Metabolism	232.379	112.491	alkenal reductase
AT3G52720	AT3G52720	Metabolism	13.5075	5.33243	alpha carbonic anhydrase 1
AT2G28210	AT2G28210	Metabolism	6.34083	0.698567	alpha carbonic anhydrase 2
AT5G14980	AT5G14980	Metabolism	0.172463	0	alpha/beta-Hydrolases superfamily protein
AT1G06250	AT1G06250	Metabolism	0.424259	0.214227	alpha/beta-Hydrolases superfamily protein
AT2G26750	AT2G26750	Metabolism	1.15358	0.0524066	alpha/beta-Hydrolases superfamily protein
AT4G16820	AT4G16820	Metabolism	1.47426	0.0275711	alpha/beta-Hydrolases superfamily protein
AT1G73480	AT1G73480	Metabolism	9.98747	2.47953	alpha/beta-Hydrolases superfamily protein
AT1G07180	AT1G07180	Metabolism	24.9857	9.0819	alternative NAD(P)H dehydrogenase 1
AT3G22370	AT3G22370	Metabolism	136.345	43.2198	alternative oxidase 1A
AT1G32350	AT1G32350	Metabolism	5.07335	0.960661	alternative oxidase 1D
AT5G16340	AT5G16340	Metabolism	11.2091	2.20596	AMP-dependent synthetase and ligase family protein
AT4G04610	AT4G04610	Metabolism	100.602	39.1431	APS reductase 1
AT1G26761	AT1G26761	Metabolism	27.856	7.08563	Arabinanase/levansucrase/invertase
AT4G27830	AT4G27830	Metabolism	43.0477	14.1364	beta glucosidase 10
AT3G60120	AT3G60120	Metabolism	1.10228	0.236846	beta glucosidase 27
AT1G26560	AT1G26560	Metabolism	4.46463	1.01267	beta glucosidase 40
AT4G27820	AT4G27820	Metabolism	12.4916	4.92076	beta glucosidase 9
AT3G01620	AT3G01620	Metabolism	0.142083	0.0573951	beta-1,4-N-acetylglucosaminyltransferase family protein
AT3G27540	AT3G27540	Metabolism	4.21386	2.05523	beta-1,4-N-acetylglucosaminyltransferase family protein
AT2G32290	AT2G32290	Metabolism	4.48758	2.15037	beta-amylase 6
AT5G52570	AT5G52570	Metabolism	4.11291	1.01033	beta-carotene hydroxylase 2
AT2G28470	AT2G28470	Metabolism	17.173	8.49374	beta-galactosidase 8
AT4G22490	AT4G22490	Metabolism	247.227	107.962	Bifunctional inhibitor/lipid-transfer protein/seed storage 2S albumin superfamily protein
AT3G61190	AT3G61190	Metabolism	8.49238	1.78068	BON association protein 1
AT5G16080	AT5G16080	Metabolism	1.88704	0.788567	carboxyesterase 17
AT4G35090	AT4G35090	Metabolism	448.038	212.717	catalase 2
AT5G43860	AT5G43860	Metabolism	8.77129	2.28104	chlorophyllase 2
AT4G12290	AT4G12290	Metabolism	54.1194	15.4916	Copper amine oxidase family protein
AT1G51770	AT1G51770	Metabolism	0.251227	0.0634278	Core-2/I-branching beta-1,6-N-acetylglucosaminyltransferase family protein
AT1G53100	AT1G53100	Metabolism	1.70097	0.755602	Core-2/I-branching beta-1,6-N-acetylglucosaminyltransferase family protein
AT1G34480	AT1G34480	Metabolism	0.140716	0.0236846	Cysteine/Histidine-rich C1 domain family protein
AT1G58037	AT1G58037	Metabolism	0.155406	0.0784715	Cysteine/Histidine-rich C1 domain family protein
AT5G26190	AT5G26190	Metabolism	0.228506	0.0769218	Cysteine/Histidine-rich C1 domain family protein
AT2G02700	AT2G02700	Metabolism	0.424259	0.0571273	Cysteine/Histidine-rich C1 domain family protein
AT2G19650	AT2G19650	Metabolism	1.91449	0.474237	Cysteine/Histidine-rich C1 domain family protein
AT5G59920	AT5G59920	Metabolism	7.28241	2.33731	Cysteine/Histidine-rich C1 domain family protein
AT3G50930	AT3G50930	Metabolism	11.7707	3.01807	cytochrome BC1 synthesis
AT1G06080	AT1G06080	Metabolism	28.794	10.5358	delta 9 desaturase 1
AT2G39800	AT2G39800	Metabolism	82.3071	34.7211	delta1-pyrroline-5-carboxylate synthase 1
AT1G74090	AT1G74090	Metabolism	75.8714	36.0102	desulfo-glucosinolate sulfotransferase 18
AT4G24570	AT4G24570	Metabolism	61.6457	2.22854	dicarboxylate carrier 2
AT2G36800	AT2G36800	Metabolism	116.898	6.49556	don-glucosyltransferase 1
AT1G73390	AT1G73390	Metabolism	13.3965	6.16903	Endosomal targeting BRO1-like domain-containing protein
AT5G40310	AT5G40310	Metabolism	0.405214	0.163688	Exonuclease family protein
AT5G24150	AT5G24150	Metabolism	13.2851	1.14867	FAD/NAD(P)-binding oxidoreductase family protein
AT5G24155	AT5G24155	Metabolism	23.745	5.56877	FAD/NAD(P)-binding oxidoreductase family protein
AT4G27030	AT4G27030	Metabolism	18.7496	4.52088	fatty acid desaturase A
AT1G06100	AT1G06100	Metabolism	1.22564	0.571273	Fatty acid desaturase family protein
AT1G01580	AT1G01580	Metabolism	0.581177	0.266784	ferric reduction oxidase 2
AT5G11320	AT5G11320	Metabolism	0.135981	0.027465	Flavin-binding monooxygenase family protein
AT4G13260	AT4G13260	Metabolism	1.35818	0.581192	Flavin-binding monooxygenase family protein
AT1G65860	AT1G65860	Metabolism	7.723	3.5834	flavin-monooxygenase glucosinolate S-oxygenase 1
AT1G62560	AT1G62560	Metabolism	11.118	2.82737	flavin-monooxygenase glucosinolate S-oxygenase 3
AT5G08640	AT5G08640	Metabolism	5.28194	2.03616	flavonol synthase 1
AT1G56600	AT1G56600	Metabolism	16.2288	3.89783	galactinol synthase 2
AT1G09350	AT1G09350	Metabolism	0.586984	0.0658654	galactinol synthase 3
AT2G24540	AT2G24540	Metabolism	3.03524	0	Galactose oxidase/kelch repeat superfamily protein
AT3G28340	AT3G28340	Metabolism	6.39295	1.28056	galacturonosyltransferase-like 10
AT1G56670	AT1G56670	Metabolism	0.904901	0.386628	GDSL-like Lipase/Acylhydrolase superfamily protein
AT2G02010	AT2G02010	Metabolism	7.27234	2.39001	glutamate decarboxylase 4
AT2G48150	AT2G48150	Metabolism	0.115602	0	glutathione peroxidase 4
AT1G02390	AT1G02390	Metabolism	2.15564	0.885138	glycerol-3-phosphate acyltransferase 2
AT1G23210	AT1G23210	Metabolism	0.202028	0.0582931	glycosyl hydrolase 9B6
AT3G60140	AT3G60140	Metabolism	1.84747	0.577492	Glycosyl hydrolase superfamily protein
AT2G41640	AT2G41640	Metabolism	11.619	5.8117	Glycosyltransferase family 61 protein
AT1G32780	AT1G32780	Metabolism	3.45919	0.488048	GroES-like zinc-binding dehydrogenase family protein
AT1G29780	AT1G29780	Metabolism	0.445918	0.0643325	Haloacid dehalogenase-like hydrolase (HAD) superfamily protein
AT1G29770	AT1G29770	Metabolism	0.588288	0.139789	Haloacid dehalogenase-like hydrolase (HAD) superfamily protein
AT5G02230	AT5G02230	Metabolism	14.5398	6.68433	Haloacid dehalogenase-like hydrolase (HAD) superfamily protein
AT4G11570	AT4G11570	Metabolism	140.474	59.822	Haloacid dehalogenase-like hydrolase (HAD) superfamily protein
AT1G58300	AT1G58300	Metabolism	0.198484	0.0501116	heme oxygenase 4
AT3G22740	AT3G22740	Metabolism	11.7714	5.32472	homocysteine S-methyltransferase 3
AT1G55110	AT1G55110	Metabolism	21.8843	10.0063	indeterminate(ID)-domain 7
AT3G58990	AT3G58990	Metabolism	61.4257	24.1393	isopropylmalate isomerase 1
AT3G44830	AT3G44830	Metabolism	0.382216	0.0857767	Lecithin:cholesterol acyltransferase family protein
AT1G58520	AT1G58520	Metabolism	1.86705	0.543471	lipases;hydrolases, acting on ester bonds
AT4G28680	AT4G28680	Metabolism	0.304909	0.0439892	L-tyrosine decarboxylase
AT4G26850	AT4G26850	Metabolism	71.5988	21.5461	mannose-1-phosphate guanylyltransferase (GDP)s;GDP-galactose:mannose-1-phosphate guanylyltransferases;GDP-galactose:glucose-1-phosphate guanylyltransferases;GDP-galactose:myoinositol-1-phosphate guanylyltransferases;glucose-1-phosphate guanylyltransferase
AT5G28520	AT5G28520	Metabolism	0.436096	0.0943733	Mannose-binding lectin superfamily protein
AT5G55350	AT5G55350	Metabolism	0.245237	0.0825539	MBOAT (membrane bound O-acyl transferase) family protein
AT5G15940	AT5G15940	Metabolism	0.135222	0	NAD(P)-binding Rossmann-fold superfamily protein
AT1G14345	AT1G14345	Metabolism	94.5565	39.8694	NAD(P)-linked oxidoreductase superfamily protein
ATMG00665	ATMG00665	Metabolism	3.8569	1.94752	NADH dehydrogenase 5B
AT1G09240	AT1G09240	Metabolism	47.2795	6.05649	nicotianamine synthase 3
AT3G14440	AT3G14440	Metabolism	6.86302	2.16822	nine-cis-epoxycarotenoid dioxygenase 3
AT4G19170	AT4G19170	Metabolism	259.49	39.8057	nine-cis-epoxycarotenoid dioxygenase 4
AT3G44310	AT3G44310	Metabolism	492.263	238.018	nitrilase 1
AT3G48610	AT3G48610	Metabolism	22.017	11.1293	non-specific phospholipase C6
AT1G73540	AT1G73540	Metabolism	43.8162	5.70669	nudix hydrolase homolog 21
AT1G18300	AT1G18300	Metabolism	17.1297	5.35065	nudix hydrolase homolog 4
AT5G37300	AT5G37300	Metabolism	0.179771	0	O-acyltransferase (WSD1-like) family protein
AT5G18220	AT5G18220	Metabolism	0.13322	0.0315325	O-Glycosyl hydrolases family 17 protein
AT1G21120	AT1G21120	Metabolism	5.19396	1.16948	O-methyltransferase family protein
AT3G09405	AT3G09405	Metabolism	1.12484	0.469201	Pectinacetylesterase family protein
AT1G26500	AT1G26500	Metabolism	1.34153	0.508049	Pentatricopeptide repeat (PPR) superfamily protein
AT5G13770	AT5G13770	Metabolism	53.4151	23.8672	Pentatricopeptide repeat (PPR-like) superfamily protein
AT5G03555	AT5G03555	Metabolism	5.43865	1.54056	permease, cytosine/purines, uracil, thiamine, allantoin family protein
AT5G21100	AT5G21100	Metabolism	11.6094	2.75652	Plant L-ascorbate oxidase
AT2G18190	AT2G18190	Metabolism	0.179686	0	P-loop containing nucleoside triphosphate hydrolases superfamily protein
AT2G30630	AT2G30630	Metabolism	0.256738	0	P-loop containing nucleoside triphosphate hydrolases superfamily protein
AT1G55550	AT1G55550	Metabolism	0.894934	0.428914	P-loop containing nucleoside triphosphate hydrolases superfamily protein
AT5G40000	AT5G40000	Metabolism	0.990839	0.424513	P-loop containing nucleoside triphosphate hydrolases superfamily protein
AT2G18193	AT2G18193	Metabolism	20.1932	4.16588	P-loop containing nucleoside triphosphate hydrolases superfamily protein
AT3G10420	AT3G10420	Metabolism	32.2624	11.4626	P-loop containing nucleoside triphosphate hydrolases superfamily protein
ATMG00710	ATMG00710	Metabolism	0.350627	0.118032	Polynucleotidyl transferase, ribonuclease H-like superfamily protein
AT3G62510	AT3G62510	Metabolism	0.150447	0	protein disulfide isomerase-related
AT1G07160	AT1G07160	Metabolism	0.552118	0.117385	Protein phosphatase 2C family protein
AT5G01700	AT5G01700	Metabolism	1.20736	0.368624	Protein phosphatase 2C family protein
AT5G57050	AT5G57050	Metabolism	7.91026	3.82953	Protein phosphatase 2C family protein
AT3G16560	AT3G16560	Metabolism	9.28434	4.41114	Protein phosphatase 2C family protein
AT2G30020	AT2G30020	Metabolism	18.671	5.50084	Protein phosphatase 2C family protein
AT5G54190	AT5G54190	Metabolism	4.00543	0.931423	protochlorophyllide oxidoreductase A
AT3G10150	AT3G10150	Metabolism	1.7819	0.382086	purple acid phosphatase 16
AT1G34060	AT1G34060	Metabolism	6.98718	1.6037	Pyridoxal phosphate (PLP)-dependent transferases superfamily protein
AT5G40390	AT5G40390	Metabolism	6.94351	2.84728	Raffinose synthase family protein
AT2G17850	AT2G17850	Metabolism	0.503074	0.0846748	Rhodanese/Cell cycle control phosphatase superfamily protein
ATCG00490	ATCG00490	Metabolism	63.5111	19.2209	ribulose-bisphosphate carboxylases
AT3G13640	AT3G13640	Metabolism	0.270352	0.117011	RNAse l inhibitor protein 1
AT3G24460	AT3G24460	Metabolism	1.03059	0.346927	Serinc-domain containing serine and sphingolipid biosynthesis protein
AT2G23000	AT2G23000	Metabolism	5.24294	1.91569	serine carboxypeptidase-like 10
AT4G15100	AT4G15100	Metabolism	5.98648	3.00824	serine carboxypeptidase-like 30
AT1G17050	AT1G17050	Metabolism	16.1597	8.05204	solanesyl diphosphate synthase 2
AT5G58840	AT5G58840	Metabolism	0.351392	0.149417	Subtilase family protein
AT1G32960	AT1G32960	Metabolism	2.79139	0.642929	Subtilase family protein
AT4G21650	AT4G21650	Metabolism	32.8571	8.57227	Subtilase family protein
AT2G39850	AT2G39850	Metabolism	7.89245	3.88765	Subtilisin-like serine endopeptidase family protein
AT4G10120	AT4G10120	Metabolism	21.8428	9.13971	Sucrose-phosphate synthase family protein
AT2G03760	AT2G03760	Metabolism	59.1789	17.8227	sulphotransferase 12
AT4G16740	AT4G16740	Metabolism	4.39837	0.161943	terpene synthase 03
AT1G61120	AT1G61120	Metabolism	0.395136	0.133015	terpene synthase 04
AT1G48820	AT1G48820	Metabolism	0.100655	0	Terpenoid cyclases/Protein prenyltransferases superfamily protein
AT4G13300	AT4G13300	Metabolism	0.866355	0.349122	terpenoid synthase 13
AT2G18620	AT2G18620	Metabolism	1.06757	0.399305	Terpenoid synthases superfamily protein
AT2G17210	AT2G17210	Metabolism	0.13826	0	Tetratricopeptide repeat (TPR)-like superfamily protein
AT5G11930	AT5G11930	Metabolism	0.420654	0.121375	Thioredoxin superfamily protein
AT4G15680	AT4G15680	Metabolism	0.922303	0.332651	Thioredoxin superfamily protein
AT1G03020	AT1G03020	Metabolism	3.43252	0.415975	Thioredoxin superfamily protein
AT4G33040	AT4G33040	Metabolism	7.43831	2.39267	Thioredoxin superfamily protein
AT3G02030	AT3G02030	Metabolism	0.557527	0.26419	transferases, transferring acyl groups other than amino-acyl groups;acyltransferases
AT1G01420	AT1G01420	Metabolism	6.61509	3.32616	UDP-glucosyl transferase 72B3
AT4G34138	AT4G34138	Metabolism	108.172	37.4653	UDP-glucosyl transferase 73B1
AT2G36750	AT2G36750	Metabolism	15.6331	0.51621	UDP-glucosyl transferase 73C1
AT2G36760	AT2G36760	Metabolism	0.547298	0.0275888	UDP-glucosyl transferase 73C2
AT2G36790	AT2G36790	Metabolism	30.9733	0.658117	UDP-glucosyl transferase 73C6
AT3G53160	AT3G53160	Metabolism	1.17152	0.450708	UDP-glucosyl transferase 73C7
AT2G31750	AT2G31750	Metabolism	27.1857	7.69781	UDP-glucosyl transferase 74D1
AT3G46670	AT3G46670	Metabolism	21.0145	6.45491	UDP-glucosyl transferase 76E11
AT5G59590	AT5G59590	Metabolism	0.723626	0.324792	UDP-glucosyl transferase 76E2
AT4G34135	AT4G34135	Metabolism	40.2425	11.9745	UDP-glucosyltransferase 73B2
AT1G05560	AT1G05560	Metabolism	172.081	31.7628	UDP-glucosyltransferase 75B1
AT3G22250	AT3G22250	Metabolism	0.288969	0.0795891	UDP-Glycosyltransferase superfamily protein
AT4G15480	AT4G15480	Metabolism	0.620449	0.076298	UDP-Glycosyltransferase superfamily protein
AT1G01390	AT1G01390	Metabolism	1.65982	0.330167	UDP-Glycosyltransferase superfamily protein
AT3G46650	AT3G46650	Metabolism	1.79771	0.78671	UDP-Glycosyltransferase superfamily protein
AT2G16890	AT2G16890	Metabolism	1.96568	0.578993	UDP-Glycosyltransferase superfamily protein
AT1G05675	AT1G05675	Metabolism	2.20822	0.145297	UDP-Glycosyltransferase superfamily protein
AT4G09500	AT4G09500	Metabolism	8.58962	2.39935	UDP-Glycosyltransferase superfamily protein
AT3G11670	AT3G11670	Metabolism	14.6587	7.28559	UDP-Glycosyltransferase superfamily protein
AT3G21560	AT3G21560	Metabolism	19.2018	6.77016	UDP-Glycosyltransferase superfamily protein
AT3G21760	AT3G21760	Metabolism	36.4583	13.8508	UDP-Glycosyltransferase superfamily protein
AT4G15490	AT4G15490	Metabolism	71.3297	26.4538	UDP-Glycosyltransferase superfamily protein
AT5G58770	AT5G58770	Metabolism	7.84802	3.68816	Undecaprenyl pyrophosphate synthetase family protein
AT1G05680	AT1G05680	Metabolism	169.097	11.3729	Uridine diphosphate glycosyltransferase 74E2
AT5G16960	AT5G16960	Metabolism	0.256544	0.12954	Zinc-binding dehydrogenase family protein
AT5G35970	AT5G35970	Metabolism	69.2795	34.1915	P-loop containing nucleoside triphosphate hydrolases superfamily protein
AT3G14510	AT3G14510	Metabolism	0.184021	0.0494905	Polyprenyl synthetase family protein
AT1G78480	AT1G78480	Metabolism	2.25026	1.03406	Prenyltransferase family protein
AT4G00890	AT4G00890	Metabolism	0.518505	0.184811	proline-rich family protein
AT3G16800	AT3G16800	Metabolism	7.29822	3.5907	Protein phosphatase 2C family protein
AT4G33920	AT4G33920	Metabolism	28.0157	13.0582	Protein phosphatase 2C family protein
AT4G15280	AT4G15280	Metabolism	0.797147	0.327975	UDP-glucosyl transferase 71B5
AT4G34131	AT4G34131	Metabolism	24.7496	9.71753	UDP-glucosyl transferase 73B3
AT2G15480	AT2G15480	Metabolism	24.7857	12.377	UDP-glucosyl transferase 73B5
AT1G05530	AT1G05530	Metabolism	0.20256	0.0714979	UDP-glucosyl transferase 75B2
AT5G17050	AT5G17050	Metabolism	8.85847	4.10731	UDP-glucosyl transferase 78D2
AT2G15490	AT2G15490	Metabolism	16.6004	8.07603	UDP-glycosyltransferase 73B4
AT2G22590	AT2G22590	Metabolism	0.220394	0.0278217	UDP-Glycosyltransferase superfamily protein
AT2G36970	AT2G36970	Metabolism	6.11545	2.0954	UDP-Glycosyltransferase superfamily protein
AT2G36770	AT2G36770	Metabolism	9.37012	4.52718	UDP-Glycosyltransferase superfamily protein
AT2G36780	AT2G36780	Metabolism	10.8917	2.3412	UDP-Glycosyltransferase superfamily protein
AT5G03490	AT5G03490	Metabolism	14.8677	7.29284	UDP-Glycosyltransferase superfamily protein
AT2G31790	AT2G31790	Metabolism	39.708	17.8859	UDP-Glycosyltransferase superfamily protein
AT5G42250	AT5G42250	Metabolism	23.1984	6.00017	Zinc-binding alcohol dehydrogenase family protein
AT5G37980	AT5G37980	Metabolism	0.18347	0	Zinc-binding dehydrogenase family protein
AT5G17000	AT5G17000	Metabolism	27.0319	10.0957	Zinc-binding dehydrogenase family protein
AT1G55920	AT1G55920	Metabolism	91.2858	38.5995	serine acetyltransferase 2;1
AT1G23550	AT1G23550	Metabolism	1.82511	0.866333	similar to RCD one 2
AT5G20150	AT5G20150	Metabolism	149.858	46.4751	SPX domain gene 1
AT2G45130	AT2G45130	Metabolism	11.0233	4.25648	SPX domain gene 3
AT4G37760	AT4G37760	Metabolism	42.405	21.296	squalene epoxidase 3
AT1G18590	AT1G18590	Metabolism	31.3448	12.6996	sulfotransferase 17
AT5G48850	AT5G48850	Metabolism	2.42434	1.07114	Tetratricopeptide repeat (TPR)-like superfamily protein
AT5G53970	AT5G53970	Metabolism	17.0406	6.6	Tyrosine transaminase family protein
AT1G01480	AT1G01480	Metabolism	1.81581	0.496196	1-amino-cyclopropane-1-carboxylate synthase 2
AT4G22870	AT4G22870	Metabolism	0.103207	0	2-oxoglutarate (2OG) and Fe(II)-dependent oxygenase superfamily protein
AT2G36690	AT2G36690	Metabolism	1.98545	0.879422	2-oxoglutarate (2OG) and Fe(II)-dependent oxygenase superfamily protein
AT4G34250	AT4G34250	Metabolism	23.301	11.7178	3-ketoacyl-CoA synthase 16
AT1G65060	AT1G65060	Metabolism	1.18246	0.432366	4-coumarate:CoA ligase 3
ATCG00500	ATCG00500	Metabolism	0.607324	0.146031	acetyl-CoA carboxylase carboxyl transferase subunit beta
AT5G43590	AT5G43590	Metabolism	0.386969	0.177635	Acyl transferase/acyl hydrolase/lysophospholipase superfamily protein
AT3G06690	AT3G06690	Metabolism	0.512063	0.151459	acyl-CoA oxidases;oxidoreductases, acting on the CH-CH group of donors;FAD binding;oxidoreductases;acyl-CoA oxidases
AT3G03240	AT3G03240	Metabolism	0.102396	0	alpha/beta-Hydrolases superfamily protein
AT1G49640	AT1G49640	Metabolism	0.106777	0	alpha/beta-Hydrolases superfamily protein
AT5G41900	AT5G41900	Metabolism	0.78373	0.316592	alpha/beta-Hydrolases superfamily protein
AT5G22460	AT5G22460	Metabolism	1.27247	0.156713	alpha/beta-Hydrolases superfamily protein
AT1G30370	AT1G30370	Metabolism	1.89449	0.51199	alpha/beta-Hydrolases superfamily protein
AT3G62590	AT3G62590	Metabolism	3.12521	1.56756	alpha/beta-Hydrolases superfamily protein
AT4G24160	AT4G24160	Metabolism	22.584	9.11284	alpha/beta-Hydrolases superfamily protein
AT5G38120	AT5G38120	Metabolism	0.196303	0.049561	AMP-dependent synthetase and ligase family protein
AT4G21990	AT4G21990	Metabolism	63.7449	20.9352	APS reductase 3
AT5G13320	AT5G13320	Metabolism	1.63177	0.52039	Auxin-responsive GH3 family protein
AT2G44460	AT2G44460	Metabolism	2.39326	0.527329	beta glucosidase 28
AT4G23000	AT4G23000	Metabolism	0.876404	0.291602	Calcineurin-like metallo-phosphoesterase superfamily protein
AT1G02800	AT1G02800	Metabolism	0.625325	0.19431	cellulase 2
AT1G80820	AT1G80820	Metabolism	5.1255	2.47121	cinnamoyl coa reductase
AT2G21730	AT2G21730	Metabolism	0.454236	0.149536	cinnamyl alcohol dehydrogenase homolog 2
AT3G54600	AT3G54600	Metabolism	40.1621	20.1183	Class I glutamine amidotransferase-like superfamily protein
AT1G31690	AT1G31690	Metabolism	1.12635	0.54768	Copper amine oxidase family protein
AT1G68390	AT1G68390	Metabolism	0.787827	0.265206	Core-2/I-branching beta-1,6-N-acetylglucosaminyltransferase family protein
AT1G73810	AT1G73810	Metabolism	4.06143	1.71146	Core-2/I-branching beta-1,6-N-acetylglucosaminyltransferase family protein
AT1G71040	AT1G71040	Metabolism	31.345	13.4987	Cupredoxin superfamily protein
AT2G17740	AT2G17740	Metabolism	0.834464	0.310474	Cysteine/Histidine-rich C1 domain family protein
AT4G29610	AT4G29610	Metabolism	6.83048	2.57461	Cytidine/deoxycytidylate deaminase family protein
AT4G22340	AT4G22340	Metabolism	5.05287	2.43649	cytidinediphosphate diacylglycerol synthase 2
AT2G46650	AT2G46650	Metabolism	59.1526	26.8483	cytochrome B5 isoform C
AT3G48300	AT3G48300	Metabolism	0.204533	0.0590158	cytochrome P450, family 71, subfamily A, polypeptide 23
AT2G34500	AT2G34500	Metabolism	6.20545	2.68895	cytochrome P450, family 710, subfamily A, polypeptide 1
AT2G28860	AT2G28860	Metabolism	0.101497	0.0512505	cytochrome P450, family 710, subfamily A, polypeptide 4
AT2G45570	AT2G45570	Metabolism	4.81832	0.873379	cytochrome P450, family 76, subfamily C, polypeptide 2
AT1G16400	AT1G16400	Metabolism	12.0861	5.75899	cytochrome P450, family 79, subfamily F, polypeptide 2
AT4G37370	AT4G37370	Metabolism	26.4301	6.15759	cytochrome P450, family 81, subfamily D, polypeptide 8
AT5G67310	AT5G67310	Metabolism	0.819829	0.29337	cytochrome P450, family 81, subfamily G, polypeptide 1
AT1G74540	AT1G74540	Metabolism	0.121844	0.0492194	cytochrome P450, family 98, subfamily A, polypeptide 8
AT4G37990	AT4G37990	Metabolism	3.16924	0.754853	elicitor-activated gene 3-2
AT5G62210	AT5G62210	Metabolism	3.23751	0.975979	Embryo-specific protein 3, (ATS3)
AT5G22140	AT5G22140	Metabolism	18.1986	5.55037	FAD/NAD(P)-binding oxidoreductase family protein
AT4G20860	AT4G20860	Metabolism	68.9124	33.2734	FAD-binding Berberine family protein
AT1G02205	AT1G02205	Metabolism	12.4688	6.19755	Fatty acid hydroxylase superfamily
AT4G39710	AT4G39710	Metabolism	63.4381	3.01855	FK506-binding protein 16-2
AT4G37690	AT4G37690	Metabolism	0.524212	0.265096	Galactosyl transferase GMA12/MNN10 family protein
AT3G50760	AT3G50760	Metabolism	2.64525	1.20097	galacturonosyltransferase-like 2
AT2G27360	AT2G27360	Metabolism	4.42705	1.98704	GDSL-like Lipase/Acylhydrolase superfamily protein
AT1G28600	AT1G28600	Metabolism	42.1511	12.7371	GDSL-like Lipase/Acylhydrolase superfamily protein
AT1G69930	AT1G69930	Metabolism	3.15765	0.776778	glutathione S-transferase TAU 11
AT1G17170	AT1G17170	Metabolism	104.204	37.9846	glutathione S-transferase TAU 24
AT2G29470	AT2G29470	Metabolism	3.37028	1.65175	glutathione S-transferase tau 3
AT4G01950	AT4G01950	Metabolism	10.328	5.15646	glycerol-3-phosphate acyltransferase 3
AT1G72770	AT1G72770	Metabolism	3.07802	1.47411	homology to ABI1
AT3G50290	AT3G50290	Metabolism	0.154839	0.0521234	HXXXD-type acyl-transferase family protein
AT1G18870	AT1G18870	Metabolism	2.54995	1.02119	isochorismate synthase 2
AT2G43100	AT2G43100	Metabolism	90.8244	46.2565	isopropylmalate isomerase 2
AT2G29130	AT2G29130	Metabolism	0.102478	0.0413966	laccase 2
AT5G48100	AT5G48100	Metabolism	0.390738	0.186917	Laccase/Diphenol oxidase family protein
AT1G21670	AT1G21670	Metabolism	69.144	32.4575	LOCATED IN: cell wall, plant-type cell wall
AT5G55380	AT5G55380	Metabolism	1.43084	0.47046	MBOAT (membrane bound O-acyl transferase) family protein
AT3G03780	AT3G03780	Metabolism	40.938	17.3456	methionine synthase 2
AT1G62260	AT1G62260	Metabolism	0.538127	0.239117	mitochondrial editing factor 9
AT2G11810	AT2G11810	Metabolism	7.07531	2.12003	monogalactosyldiacylglycerol synthase type C
AT4G15760	AT4G15760	Metabolism	204.679	85.6368	monooxygenase 1
AT5G51030	AT5G51030	Metabolism	0.105888	0	NAD(P)-binding Rossmann-fold superfamily protein
AT2G29370	AT2G29370	Metabolism	0.916574	0.363097	NAD(P)-binding Rossmann-fold superfamily protein
AT5G15910	AT5G15910	Metabolism	12.8049	6.11522	NAD(P)-binding Rossmann-fold superfamily protein
AT2G29170	AT2G29170	Metabolism	26.4186	10.6457	NAD(P)-binding Rossmann-fold superfamily protein
ATCG01110	ATCG01110	Metabolism	0.5384	0.0392907	NAD(P)H dehydrogenase subunit H
ATMG01275	ATMG01275	Metabolism	0.438511	0.110712	NADH dehydrogenase 1A
ATMG01320	ATMG01320	Metabolism	0.782257	0.371761	NADH dehydrogenase 2B
AT2G07785	AT2G07785	Metabolism	0.705531	0.332504	NADH dehydrogenase family protein
AT3G17225	AT3G17225	Metabolism	0.679578	0.153568	Plant invertase/pectin methylesterase inhibitor superfamily protein
AT1G62760	AT1G62760	Metabolism	1.7621	0.730061	Plant invertase/pectin methylesterase inhibitor superfamily protein
AT5G43300	AT5G43300	Metabolism	0.304625	0.055934	PLC-like phosphodiesterases superfamily protein
AT5G08030	AT5G08030	Metabolism	1.18698	0.034249	PLC-like phosphodiesterases superfamily protein
AT2G46880	AT2G46880	Metabolism	5.76313	1.76682	purple acid phosphatase 14
AT4G24890	AT4G24890	Metabolism	1.34828	0.521952	purple acid phosphatase 24
AT4G36350	AT4G36350	Metabolism	0.938761	0.428149	purple acid phosphatase 25
AT3G48790	AT3G48790	Metabolism	0.165195	0.0828789	Pyridoxal phosphate (PLP)-dependent transferases superfamily protein
ATMG00280	ATMG00280	Metabolism	0.170463	0.0643325	Ribulose bisphosphate carboxylase large chain, catalytic domain
ATCG01100	ATCG01100	Metabolism	0.979361	0.43186	NADH dehydrogenase family protein
ATMG00650	ATMG00650	Metabolism	2.66037	0.848425	NADH dehydrogenase subunit 4L
ATCG00440	ATCG00440	Metabolism	2.10376	0.236063	NADH:ubiquinone/plastoquinone oxidoreductase, chain 3 protein
ATCG01080	ATCG01080	Metabolism	0.559287	0	NADH:ubiquinone/plastoquinone oxidoreductase, chain 6
AT1G77760	AT1G77760	Metabolism	99.2548	35.0785	nitrate reductase 1
AT1G37130	AT1G37130	Metabolism	271.811	99.1195	nitrate reductase 2
AT1G75300	AT1G75300	Metabolism	0.258784	0	NmrA-like negative transcriptional regulator family protein
AT3G03530	AT3G03530	Metabolism	5.33432	1.94026	non-specific phospholipase C4
AT5G03760	AT5G03760	Metabolism	8.98714	4.34232	Nucleotide-diphospho-sugar transferases superfamily protein
AT4G25434	AT4G25434	Metabolism	1.02707	0.47872	nudix hydrolase homolog 10
AT5G20070	AT5G20070	Metabolism	14.7798	6.88888	nudix hydrolase homolog 19
AT2G38995	AT2G38995	Metabolism	0.897767	0.336754	O-acyltransferase (WSD1-like) family protein
AT5G63130	AT5G63130	Metabolism	4.11712	1.58394	Octicosapeptide/Phox/Bem1p family protein
AT3G04010	AT3G04010	Metabolism	8.15224	3.46126	O-Glycosyl hydrolases family 17 protein
AT1G75260	AT1G75260	Metabolism	0.75343	0.28861	oxidoreductases, acting on NADH or NADPH
AT3G59850	AT3G59850	Metabolism	0.58034	0.123385	Pectin lyase-like superfamily protein
AT5G58400	AT5G58400	Metabolism	0.14213	0	Peroxidase superfamily protein
AT2G34060	AT2G34060	Metabolism	4.63923	1.28751	Peroxidase superfamily protein
AT1G56250	AT1G56250	Metabolism	1.0281	0.186935	phloem protein 2-B14
AT1G73010	AT1G73010	Metabolism	36.4892	12.1737	phosphate starvation-induced gene 2
AT2G05140	AT2G05140	Metabolism	0.108524	0	phosphoribosylaminoimidazole carboxylase family protein / AIR carboxylase family protein
AT3G45080	AT3G45080	Metabolism	0.17802	0	P-loop containing nucleoside triphosphate hydrolases superfamily protein
AT3G28600	AT3G28600	Metabolism	0.190495	0.0549653	P-loop containing nucleoside triphosphate hydrolases superfamily protein
AT3G28540	AT3G28540	Metabolism	3.10618	1.32617	P-loop containing nucleoside triphosphate hydrolases superfamily protein
AT1G50140	AT1G50140	Metabolism	3.34925	1.40881	P-loop containing nucleoside triphosphate hydrolases superfamily protein
AT2G46860	AT2G46860	Metabolism	1.49519	0.660613	pyrophosphorylase 3
AT3G05740	AT3G05740	Metabolism	0.638448	0.228786	RECQ helicase l1
ATMG01280	ATMG01280	Metabolism	0.664346	0.244552	Cytochrome C oxidase subunit II-like, transmembrane domain
AT1G52790	AT1G52790	Metabolism	0.136418	0.0459223	2-oxoglutarate (2OG) and Fe(II)-dependent oxygenase superfamily protein
AT1G14130	AT1G14130	Metabolism	21.6978	9.97687	2-oxoglutarate (2OG) and Fe(II)-dependent oxygenase superfamily protein
AT5G43450	AT5G43450	Metabolism	40.6892	20.7024	2-oxoglutarate (2OG) and Fe(II)-dependent oxygenase superfamily protein
AT1G04350	AT1G04350	Metabolism	57.4983	27.1493	2-oxoglutarate (2OG) and Fe(II)-dependent oxygenase superfamily protein
AT5G39090	AT5G39090	Metabolism	1.20496	0.282995	HXXXD-type acyl-transferase family protein
AT5G02890	AT5G02890	Metabolism	18.4158	8.14099	HXXXD-type acyl-transferase family protein
AT5G39080	AT5G39080	Metabolism	27.9831	13.3607	HXXXD-type acyl-transferase family protein
AT5G39050	AT5G39050	Metabolism	55.5837	18.0646	HXXXD-type acyl-transferase family protein
AT5G15950	AT5G15950	Metabolism	1.37424	0.563481	Adenosylmethionine decarboxylase family protein
AT5G49730	AT5G49730	Metabolism	105.91	36.3471	ferric reduction oxidase 6
AT5G49740	AT5G49740	Metabolism	24.1082	2.96334	ferric reduction oxidase 7
AT4G36220	AT4G36220	Metabolism	69.7147	31.5865	ferulic acid 5-hydroxylase 1
AT3G52160	AT3G52160	Metabolism	0.287244	0.116034	3-ketoacyl-CoA synthase 15
AT1G24480	AT1G24480	Metabolism	0.265162	0	S-adenosyl-L-methionine-dependent methyltransferases superfamily protein
AT1G66700	AT1G66700	Metabolism	0.828272	0.402215	S-adenosyl-L-methionine-dependent methyltransferases superfamily protein
AT2G32160	AT2G32160	Metabolism	1.93963	0.662132	S-adenosyl-L-methionine-dependent methyltransferases superfamily protein
AT3G56080	AT3G56080	Metabolism	2.30532	0.571817	S-adenosyl-L-methionine-dependent methyltransferases superfamily protein
AT1G33170	AT1G33170	Metabolism	26.8761	13.3318	S-adenosyl-L-methionine-dependent methyltransferases superfamily protein
AT1G73600	AT1G73600	Metabolism	27.7889	5.76055	S-adenosyl-L-methionine-dependent methyltransferases superfamily protein
AT1G50830	AT1G50830	Metabolism	0.301681	0.0962099	Aminotransferase-like, plant mobile domain family protein
AT4G27480	AT4G27480	Metabolism	0.844822	0.186632	Core-2/I-branching beta-1,6-N-acetylglucosaminyltransferase family protein
AT5G10945	AT5G10945	Antisense RNA and other RNA	0.986649	0.498203	MIR156D; miRNA
AT1G66725	AT1G66725	Antisense RNA and other RNA	2.96779	0.817401	MIR163; miRNA
AT2G46685	AT2G46685	Antisense RNA and other RNA	0.623911	0.31504	MIR166/MIR166A; miRNA
AT3G61897	AT3G61897	Antisense RNA and other RNA	0.757606	0	MIR166/MIR166B; miRNA
AT5G41905	AT5G41905	Antisense RNA and other RNA	0.314266	0	MIR166/MIR166E; miRNA
AT3G63375	AT3G63375	Antisense RNA and other RNA	0.932438	0	MIR167B; miRNA
AT5G41663	AT5G41663	Antisense RNA and other RNA	0.493325	0	MIR319/MIR319B; miRNA
AT1G20375	AT1G20375	Antisense RNA and other RNA	0.362615	0	MIR394A; miRNA
AT2G10606	AT2G10606	Antisense RNA and other RNA	0.561933	0	MIR396A; miRNA
AT1G63005	AT1G63005	Antisense RNA and other RNA	0.314266	0	MIR399B; miRNA
AT1G62355	AT1G62355	Antisense RNA and other RNA	0.689852	0.348337	MIR413; miRNA
AT2G22496	AT2G22496	Antisense RNA and other RNA	0.260282	0	MIR779a; miRNA
AT3G59884	AT3G59884	Antisense RNA and other RNA	0.407942	0	MIR827a; miRNA
AT1G66783	AT1G66783	Antisense RNA and other RNA	0.466219	0	MIR157A; miRNA
AT5G66045	AT5G66045	Antisense RNA and other RNA	0.662905	0	MIR170; miRNA
AT3G51375	AT3G51375	Antisense RNA and other RNA	0.461151	0	MIR171A; miRNA
AT2G03445	AT2G03445	Antisense RNA and other RNA	0.404056	0	MIR398A; miRNA
AT1G07051	AT1G07051	Antisense RNA and other RNA	0.184461	0	MIR847a; miRNA
AT4G13493	AT4G13493	Antisense RNA and other RNA	2.1117	0.581613	MIR850a; miRNA
AT5G64660	AT5G64660	Proteolysis	17.4663	6.28771	CYS, MET, PRO, and GLY protein 2
AT5G58870	AT5G58870	Proteolysis	22.84	10.0144	FTSH protease 9
AT5G45650	AT5G45650	Proteolysis	4.65467	1.26363	subtilase family protein
AT5G59130	AT5G59130	Proteolysis	11.1972	3.34099	Subtilase family protein
AT4G02950	AT4G02950	Proteolysis	0.177329	0	Ubiquitin family protein
AT4G02890	AT4G02890	Proteolysis	268.773	124.793	Ubiquitin family protein
AT5G06890	AT5G06890	Proteolysis	0.211074	0	Ubiquitin-like superfamily protein
AT5G25340	AT5G25340	Proteolysis	0.27266	0	Ubiquitin-like superfamily protein
AT5G02190	AT5G02190	Proteolysis	1.88616	0.685731	Eukaryotic aspartyl protease family protein
AT3G18490	AT3G18490	Proteolysis	154.963	55.4484	Eukaryotic aspartyl protease family protein
AT4G33290	AT4G33290	Proteolysis	0.165026	0.0331986	F-box and associated interaction domains-containing protein
AT3G10430	AT3G10430	Proteolysis	0.228711	0.0384955	F-box and associated interaction domains-containing protein
AT2G43440	AT2G43440	Proteolysis	0.347236	0.0318791	F-box and associated interaction domains-containing protein
AT4G11590	AT4G11590	Proteolysis	0.390984	0	F-box associated ubiquitination effector family protein
AT5G48550	AT5G48550	Proteolysis	0.478713	0.120862	F-box associated ubiquitination effector family protein
AT2G16365	AT2G16365	Proteolysis	76.0294	30.5436	F-box family protein
AT2G17690	AT2G17690	Proteolysis	0.966973	0.0915501	F-box family protein with a domain of unknown function (DUF295)
AT5G67140	AT5G67140	Proteolysis	2.67624	0.756653	F-box/RNI-like superfamily protein
AT1G66160	AT1G66160	Proteolysis	9.33791	3.42642	CYS, MET, PRO, and GLY protein 1
AT3G30460	AT3G30460	Proteolysis	1.08132	0	RING/U-box superfamily protein
AT4G10150	AT4G10150	Proteolysis	2.93231	1.36151	RING/U-box superfamily protein
AT5G47610	AT5G47610	Proteolysis	22.2648	10.9179	RING/U-box superfamily protein
AT2G39320	AT2G39320	Proteolysis	0.123871	0	Cysteine proteinases superfamily protein
AT2G27420	AT2G27420	Proteolysis	0.388931	0.0981943	Cysteine proteinases superfamily protein
AT1G24140	AT1G24140	Proteolysis	4.89651	1.46753	Matrixin family protein
AT5G25640	AT5G25640	Proteolysis	1.23571	0.415975	Rhomboid-related intramembrane serine protease family protein
AT2G24000	AT2G24000	Proteolysis	0.121651	0.0614272	serine carboxypeptidase-like 22
AT2G12480	AT2G12480	Proteolysis	0.101619	0.025656	serine carboxypeptidase-like 43
AT1G51330	AT1G51330	Proteolysis	0.145794	0	Serine protease inhibitor (SERPIN) family protein
AT4G34210	AT4G34210	Proteolysis	1.10917	0.233363	SKP1-like 11
AT1G05820	AT1G05820	Proteolysis	0.291016	0.146947	SIGNAL PEPTIDE PEPTIDASE-LIKE 5
AT1G32970	AT1G32970	Proteolysis	0.134685	0.0388621	Subtilisin-like serine endopeptidase family protein
AT3G59080	AT3G59080	Proteolysis	12.8192	4.36428	Eukaryotic aspartyl protease family protein
AT1G77860	AT1G77860	Proteolysis	0.241056	0	Rhomboid-related intramembrane serine protease family protein
AT2G21430	AT2G21430	Proteolysis	0.98747	0.427386	Papain family cysteine protease
AT1G66650	AT1G66650	Proteolysis	0.814235	0.173113	Protein with RING/U-box and TRAF-like domains
AT1G49780	AT1G49780	Proteolysis	14.672	7.06011	plant U-box 26
AT5G02880	AT5G02880	Proteolysis	4.36837	1.56136	ubiquitin-protein ligase 4
AT4G05490	AT4G05490	Proteolysis	0.137747	0	RNI-like superfamily protein
AT1G60190	AT1G60190	Proteolysis	1.17436	0.225899	ARM repeat superfamily protein
AT2G19430	AT2G19430	Proteolysis	7.49054	0.403033	DWD (DDB1-binding WD40 protein) hypersensitive to ABA 1
AT3G02840	AT3G02840	Stress	2.88815	0.301729	ARM repeat superfamily protein
AT5G51990	AT5G51990	Stress	0.125706	0	C-repeat-binding factor 4
AT3G61750	AT3G61750	Stress	5.84819	2.93511	Cytochrome b561/ferric reductase transmembrane with DOMON related domain
AT3G61880	AT3G61880	Stress	1.39283	0.245597	cytochrome p450 78a9
AT1G16410	AT1G16410	Stress	138.993	31.9657	cytochrome p450 79f1
AT1G66540	AT1G66540	Stress	2.73716	0.620949	Cytochrome P450 superfamily protein
AT3G28740	AT3G28740	Stress	329.418	17.1106	Cytochrome P450 superfamily protein
AT4G12320	AT4G12320	Stress	33.1484	4.58497	cytochrome P450, family 706, subfamily A, polypeptide 6
AT2G29090	AT2G29090	Stress	2.01926	0.10847	cytochrome P450, family 707, subfamily A, polypeptide 2
AT5G45340	AT5G45340	Stress	4.19352	0.450531	cytochrome P450, family 707, subfamily A, polypeptide 3
AT3G19270	AT3G19270	Stress	0.755358	0.305131	cytochrome P450, family 707, subfamily A, polypeptide 4
AT4G13310	AT4G13310	Stress	4.93648	2.44509	cytochrome P450, family 71, subfamily A, polypeptide 20
AT3G48320	AT3G48320	Stress	7.89038	1.84089	cytochrome P450, family 71, subfamily A, polypeptide 21
AT3G48290	AT3G48290	Stress	0.544239	0.274811	cytochrome P450, family 71, subfamily A, polypeptide 24
AT1G13080	AT1G13080	Stress	14.1504	5.3303	cytochrome P450, family 71, subfamily B, polypeptide 2
AT3G26180	AT3G26180	Stress	37.0806	12.6048	cytochrome P450, family 71, subfamily B, polypeptide 20
AT3G26290	AT3G26290	Stress	81.7632	14.2378	cytochrome P450, family 71, subfamily B, polypeptide 26
AT3G26310	AT3G26310	Stress	7.51089	2.05248	cytochrome P450, family 71, subfamily B, polypeptide 35
AT3G14630	AT3G14630	Stress	2.69503	0.701465	cytochrome P450, family 72, subfamily A, polypeptide 9
AT2G45560	AT2G45560	Stress	63.2348	18.4491	cytochrome P450, family 76, subfamily C, polypeptide 1
AT5G57220	AT5G57220	Stress	4.72767	1.76554	cytochrome P450, family 81, subfamily F, polypeptide 2
AT4G37310	AT4G37310	Stress	12.7592	5.97844	cytochrome P450, family 81, subfamily H, polypeptide 1
AT3G03470	AT3G03470	Stress	50.5848	12.2139	cytochrome P450, family 87, subfamily A, polypeptide 9
AT1G64900	AT1G64900	Stress	92.9447	14.54	cytochrome P450, family 89, subfamily A, polypeptide 2
AT1G64950	AT1G64950	Stress	157.792	34.3038	cytochrome P450, family 89, subfamily A, polypeptide 5
AT4G39510	AT4G39510	Stress	8.78331	3.84451	cytochrome P450, family 96, subfamily A, polypeptide 12
AT4G39480	AT4G39480	Stress	1.45622	0.548738	cytochrome P450, family 96, subfamily A, polypeptide 9
AT2G40130	AT2G40130	Stress	1.80209	0.620744	Double Clp-N motif-containing P-loop nucleoside triphosphate hydrolases superfamily protein
AT3G03190	AT3G03190	Stress	11.8559	4.40267	glutathione S-transferase F11
AT2G29490	AT2G29490	Stress	49.6168	16.7452	glutathione S-transferase TAU 1
AT1G59700	AT1G59700	Stress	36.405	15.9865	glutathione S-transferase TAU 16
AT2G29420	AT2G29420	Stress	90.5885	29.7061	glutathione S-transferase tau 7
AT4G32208	AT4G32208	Stress	0.5298	0.120507	heat shock protein 70 (Hsp 70) family protein
AT2G03020	AT2G03020	Stress	0.13367	0.0408513	Heat shock protein HSP20/alpha crystallin family
AT3G20600	AT3G20600	Stress	7.32238	3.09105	Late embryogenesis abundant (LEA) hydroxyproline-rich glycoprotein family
AT1G02820	AT1G02820	Stress	7.9333	2.09002	Late embryogenesis abundant 3 (LEA3) family protein
AT5G06760	AT5G06760	Stress	1.13995	0.500531	Late Embryogenesis Abundant 4-5
AT1G32560	AT1G32560	Stress	0.426698	0.184679	Late embryogenesis abundant protein, group 1 protein
AT3G24600	AT3G24600	Stress	0.139467	0	Late embryogenesis abundant protein, group 2
AT5G52310	AT5G52310	Stress	82.5778	11.2255	low-temperature-responsive protein 78 (LTI78) / desiccation-responsive protein 29A (RD29A)
AT2G40000	AT2G40000	Stress	307.567	55.0306	ortholog of sugar beet HS1 PRO-1 2
AT2G24800	AT2G24800	Stress	0.257127	0.129835	Peroxidase superfamily protein
AT5G58390	AT5G58390	Stress	13.6319	6.07563	Peroxidase superfamily protein
AT1G35140	AT1G35140	Stress	29.8331	10.4464	Phosphate-responsive 1 family protein
AT3G52450	AT3G52450	Stress	5.41608	2.65668	plant U-box 22
AT5G45870	AT5G45870	Stress	0.176775	0	PYR1-like 12
AT1G09950	AT1G09950	Stress	0.413105	0.166876	RESPONSE TO ABA AND SALT 1
AT5G61750	AT5G61750	Stress	0.201071	0.0676863	RmlC-like cupins superfamily protein
AT2G31380	AT2G31380	Stress	19.3185	5.23243	salt tolerance homologue
AT1G27730	AT1G27730	Stress	178.116	6.10766	salt tolerance zinc finger
AT4G25380	AT4G25380	Stress	0.971586	0.436086	stress-associated protein 10
AT5G02830	AT5G02830	Stress	5.35757	2.29145	Tetratricopeptide repeat (TPR)-like superfamily protein
AT1G80130	AT1G80130	Stress	7.15841	1.9631	Tetratricopeptide repeat (TPR)-like superfamily protein
AT3G56880	AT3G56880	Stress	166.595	25.6828	VQ motif-containing protein
AT5G25120	AT5G25120	Stress	17.0523	7.51318	ytochrome p450, family 71, subfamily B, polypeptide 11
AT2G29350	AT2G29350	Stress	7.78429	3.25726	senescence-associated gene 13
AT5G13170	AT5G13170	Stress	3.22346	1.61123	senescence-associated gene 29
AT2G41010	AT2G41010	Stress	11.5214	5.3842	calmodulin (CAM)-binding protein of 25 kDa
AT5G37770	AT5G37770	Stress	89.3381	23.8279	EF hand calcium-binding protein family
AT1G61340	AT1G61340	Stress	2.18651	0.736043	F-box family protein
AT1G10370	AT1G10370	Stress	9.61419	3.78572	Glutathione S-transferase family protein
AT4G18010	AT4G18010	Stress	15.8142	7.6084	myo-inositol polyphosphate 5-phosphatase 2
AT2G02990	AT2G02990	Stress	12.9511	4.42805	ribonuclease 1
AT1G27760	AT1G27760	Stress	19.2845	8.87989	interferon-related developmental regulator family protein / IFRD protein family
AT5G37760	AT5G37760	Stress	0.611912	0.0686626	Chaperone DnaJ-domain superfamily protein
AT3G05345	AT3G05345	Stress	13.6706	5.90445	Chaperone DnaJ-domain superfamily protein
AT4G09350	AT4G09350	Stress	21.161	6.35331	Chaperone DnaJ-domain superfamily protein
AT1G20870	AT1G20870	Stress	0.699476	0.298859	HSP20-like chaperones superfamily protein
AT4G25480	AT4G25480	Stress	4.43415	0.108233	dehydration response element B1A
AT4G22710	AT4G22710	Stress	5.98707	2.77333	cytochrome P450, family 706, subfamily A, polypeptide 2
AT4G18880	AT4G18880	Stress	19.6532	9.13616	heat shock transcription factor A4A
AT5G54070	AT5G54070	Stress	0.364773	0	heat shock transcription factor A9
AT1G67970	AT1G67970	Stress	38.2102	18.0863	heat shock transcription factor A8
AT5G42380	AT5G42380	Stress	3.32542	0.162499	calmodulin like 37
AT1G76650	AT1G76650	Stress	34.6638	15.6241	calmodulin-like 38
AT1G01310	AT1G01310	Stress	1.13416	0.0438541	CAP (Cysteine-rich secretory proteins, Antigen 5, and Pathogenesis-related 1 protein) superfamily protein
AT4G25780	AT4G25780	Stress	7.21432	3.18446	CAP (Cysteine-rich secretory proteins, Antigen 5, and Pathogenesis-related 1 protein) superfamily protein
AT1G76954	AT1G76954	Stress	0.597548	0	Defensin-like (DEFL) family protein
AT5G43740	AT5G43740	Stress	6.49963	2.81016	Disease resistance protein (CC-NBS-LRR class) family
AT1G62630	AT1G62630	Stress	11.133	5.56637	Disease resistance protein (CC-NBS-LRR class) family
AT1G72950	AT1G72950	Stress	1.03953	0.360873	Disease resistance protein (TIR-NBS class)
AT1G66090	AT1G66090	Stress	5.34758	0.909261	Disease resistance protein (TIR-NBS class)
AT4G09430	AT4G09430	Stress	0.127669	0	Disease resistance protein (TIR-NBS-LRR class) family
AT4G14370	AT4G14370	Stress	0.843248	0.399181	Disease resistance protein (TIR-NBS-LRR class) family
AT5G58120	AT5G58120	Stress	1.49424	0.70625	Disease resistance protein (TIR-NBS-LRR class) family
AT5G41750	AT5G41750	Stress	2.19055	0.731395	Disease resistance protein (TIR-NBS-LRR class) family
AT3G44630	AT3G44630	Stress	5.11891	2.19698	Disease resistance protein (TIR-NBS-LRR class) family
AT5G41740	AT5G41740	Stress	6.10091	0.31868	Disease resistance protein (TIR-NBS-LRR class) family
AT4G16860	AT4G16860	Stress	15.8827	3.92552	Disease resistance protein (TIR-NBS-LRR class) family
AT1G65870	AT1G65870	Stress	1.86079	0	Disease resistance-responsive (dirigent-like protein) family protein
AT5G64905	AT5G64905	Stress	2.2697	0.440797	elicitor peptide 3 precursor
AT1G35310	AT1G35310	Stress	4.61268	1.46249	MLP-like protein 168
AT3G11660	AT3G11660	Stress	61.2479	23.8374	NDR1/HIN1-like 1
AT2G35960	AT2G35960	Stress	28.4181	9.14633	NDR1/HIN1-like 12
AT5G36970	AT5G36970	Stress	1.59026	0.114713	NDR1/HIN1-like 25
AT2G14610	AT2G14610	Stress	1.39559	0.451005	pathogenesis-related gene 1
AT1G19320	AT1G19320	Stress	0.196416	0.0495897	Pathogenesis-related thaumatin superfamily protein
AT3G18710	AT3G18710	Stress	8.43355	1.91197	plant U-box 29
AT5G10380	AT5G10380	Stress	26.9165	12.9736	RING/U-box superfamily protein
AT3G56710	AT3G56710	Stress	28.4399	6.19579	sigma factor binding protein 1
AT1G72930	AT1G72930	Stress	54.2656	22.6566	toll/interleukin-1 receptor-like
AT4G19925	AT4G19925	Stress	0.226272	0.114255	Toll-Interleukin-Resistance (TIR) domain family protein
AT1G47370	AT1G47370	Stress	1.67062	0.392358	Toll-Interleukin-Resistance (TIR) domain family protein
AT1G72920	AT1G72920	Stress	17.1116	1.83527	Toll-Interleukin-Resistance (TIR) domain family protein
AT1G72910	AT1G72910	Stress	42.6546	2.72006	Toll-Interleukin-Resistance (TIR) domain-containing protein
AT1G72900	AT1G72900	Stress	73.9263	35.4897	Toll-Interleukin-Resistance (TIR) domain-containing protein
AT3G16720	AT3G16720	Stress	55.7336	17.6314	TOXICOS EN LEVADURA 2
AT2G15130	AT2G15130	Stress	0.247691	0	Plant basic secretory protein (BSP) family protein
AT2G35930	AT2G35930	Stress	15.461	7.013	plant U-box 23
AT3G05660	AT3G05660	Stress	0.292785	0.09856	receptor like protein 33
AT3G24900	AT3G24900	Stress	0.121256	0.0174982	receptor like protein 39
AT5G24770	AT5G24770	Stress	277.765	92.7247	vegetative storage protein 2
AT1G79680	AT1G79680	Stress	2.11381	0.773202	WALL ASSOCIATED KINASE (WAK)-LIKE 10
AT5G06320	AT5G06320	Stress	161.429	60.9429	NDR1/HIN1-like 3
AT1G02450	AT1G02450	Stress	0.705792	0.0791968	NIM1-interacting 1
AT3G45290	AT3G45290	Stress	1.16006	0.379327	Seven transmembrane MLO family protein
AT3G52430	AT3G52430	Stress	9.75006	3.77005	alpha/beta-Hydrolases superfamily protein
AT5G26920	AT5G26920	Stress	10.1525	5.10675	Cam-binding protein 60-like G
AT1G56510	AT1G56510	Stress	6.68378	3.03017	Disease resistance protein (TIR-NBS-LRR class)
AT1G56540	AT1G56540	Stress	0.502768	0.221323	Disease resistance protein (TIR-NBS-LRR class) family
AT5G46490	AT5G46490	Stress	3.72126	1.82736	Disease resistance protein (TIR-NBS-LRR class) family
AT1G31540	AT1G31540	Stress	4.16603	2.06392	Disease resistance protein (TIR-NBS-LRR class) family
AT4G16950	AT4G16950	Stress	26.2405	11.9713	Disease resistance protein (TIR-NBS-LRR class) family
AT2G31957	AT2G31957	Stress	0.135114	0	low-molecular-weight cysteine-rich 75
AT2G18660	AT2G18660	Stress	3.97573	1.37501	plant natriuretic peptide A
AT4G36010	AT4G36010	Stress	9.19176	3.69412	Pathogenesis-related thaumatin superfamily protein
AT5G49480	AT5G49480	Signal transduction	111.084	26.7306	Ca2+-binding protein 1
AT1G07010	AT1G07010	Signal transduction	15.9998	8.02201	Calcineurin-like metallo-phosphoesterase superfamily protein
AT3G01830	AT3G01830	Signal transduction	1.67454	0.398862	Calcium-binding EF-hand family protein
AT4G27280	AT4G27280	Signal transduction	162.494	16.7516	Calcium-binding EF-hand family protein
AT4G34150	AT4G34150	Signal transduction	31.8104	16.0991	Calcium-dependent lipid-binding (CaLB domain) family protein
AT5G61900	AT5G61900	Signal transduction	0.168073	0	Calcium-dependent phospholipid-binding Copine family protein
AT3G57020	AT3G57020	Signal transduction	39.0195	12.0718	Calcium-dependent phosphotriesterase superfamily protein
AT2G33380	AT2G33380	Signal transduction	20.1755	9.49644	Caleosin-related family protein
AT5G54490	AT5G54490	Signal transduction	27.0787	5.0311	pinoid-binding protein 1
AT2G31082	AT2G31082	Signal transduction	0.162551	0	CLAVATA3/ESR-RELATED 7
AT5G01480	AT5G01480	Signal transduction	0.239116	0	Cysteine/Histidine-rich C1 domain family protein
AT4G10370	AT4G10370	Signal transduction	0.244178	0.102747	Cysteine/Histidine-rich C1 domain family protein
AT5G39471	AT5G39471	Signal transduction	0.311955	0.15752	Cysteine/Histidine-rich C1 domain family protein
AT1G26390	AT1G26390	Signal transduction	14.1525	1.79839	FAD-binding Berberine family protein
AT1G26380	AT1G26380	Signal transduction	19.461	4.1124	FAD-binding Berberine family protein
AT4G13820	AT4G13820	Signal transduction	0.184661	0.0466218	Leucine-rich repeat (LRR) family protein
AT1G52770	AT1G52770	Signal transduction	0.812568	0.298401	Phototropic-responsive NPH3 family protein
AT2G40670	AT2G40670	Signal transduction	0.928067	0.33473	response regulator 16
AT1G57630	AT1G57630	Signal transduction	5.64044	2.1464	Toll-Interleukin-Resistance (TIR) domain family protein
AT2G02680	AT2G02680	Signal transduction	0.587436	0.285636	Cysteine/Histidine-rich C1 domain family protein
AT3G13590	AT3G13590	Signal transduction	0.852921	0.416956	Cysteine/Histidine-rich C1 domain family protein
AT5G64890	AT5G64890	Signal transduction	0.944413	0.440193	elicitor peptide 2 precursor
AT3G04110	AT3G04110	Signal transduction	4.55082	2.15124	glutamate receptor 1.1
AT1G33600	AT1G33600	Signal transduction	68.715	23.0686	Leucine-rich repeat (LRR) family protein
AT5G45090	AT5G45090	Signal transduction	0.339747	0.171553	phloem protein 2-A7
AT5G64990	AT5G64990	Signal transduction	0.349801	0.151397	RAB GTPase homolog H1A
AT2G37820	AT2G37820	Signal transduction	0.424684	0.214442	Cysteine/Histidine-rich C1 domain family protein
AT3G50840	AT3G50840	Signal transduction	10.6909	4.35478	Phototropic-responsive NPH3 family protein
AT2G30520	AT2G30520	Signal transduction	153.281	60.9265	Phototropic-responsive NPH3 family protein
AT5G46830	AT5G46830	Signal transduction	0.828631	0.0557884	NACL-inducible gene 1
AT3G60270	AT3G60270	Development	0.150447	0	Cupredoxin superfamily protein
AT1G26250	AT1G26250	Development	4.27649	2.02772	Proline-rich extensin-like family protein
AT5G49790	AT5G49790	Transposon	0.115918	0	transposable element gene
AT4G06619	AT4G06619	Transposon	0.132168	0	transposable element gene
AT5G34460	AT5G34460	Transposon	0.132168	0	transposable element gene
AT1G32390	AT1G32390	Transposon	0.146549	0	transposable element gene
AT5G13655	AT5G13655	Transposon	0.214272	0.0721304	transposable element gene
AT1G58889	AT1G58889	Transposon	0.343567	0	transposable element gene
AT4G12200	AT4G12200	Transposon	0.35179	0.0710538	transposable element gene
AT1G20390	AT1G20390	Transposon	0.475439	0.211827	transposable element gene
AT3G21050	AT3G21050	Transposon	0.604645	0.205888	transposable element gene
AT2G06045	AT2G06045	Transposon	0.665627	0	transposable element gene
AT1G54750	AT1G54750	Transposon	0.733589	0.123474	transposable element gene
AT1G30390	AT1G30390	Transposon	1.49291	0.274123	transposable element gene
AT4G16870	AT4G16870	Transposon	1.75977	0.475493	transposable element gene
AT2G03540	AT2G03540	Transposon	2.45579	0.34208	transposable element gene
AT2G07784	AT2G07784	Transposon	0.101376	0	transposable element gene
AT1G03420	AT1G03420	Transposon	0.785308	0	transposable element gene
AT1G58561	AT1G58561	Transposon	0.18559	0.0749702	transposable element gene
AT3G21250	AT3G21250	Transpotation	7.57668	2.91531	multidrug resistance-associated protein 6
AT3G55110	AT3G55110	Transpotation	2.23363	1.02266	ABC-2 type transporter family protein
AT1G51460	AT1G51460	Transpotation	2.30233	0.675027	ABC-2 type transporter family protein
AT1G64780	AT1G64780	Transpotation	12.6981	3.22319	ammonium transporter 1;2
AT4G28700	AT4G28700	Transpotation	0.560078	0.0565617	ammonium transporter 1;4
AT3G47750	AT3G47750	Transpotation	0.764312	0.301304	ATP binding cassette subfamily A4
AT1G76530	AT1G76530	Transpotation	0.147268	0.0297779	Auxin efflux carrier family protein
AT5G16530	AT5G16530	Transpotation	0.883873	0.324587	Auxin efflux carrier family protein
AT4G33355	AT4G33355	Transpotation	0.105399	0.0525939	Bifunctional inhibitor/lipid-transfer protein/seed storage 2S albumin superfamily protein
AT1G12480	AT1G12480	Transpotation	3.6727	1.74092	C4-dicarboxylate transporter/malic acid transport protein
AT5G17860	AT5G17860	Transpotation	20.3482	7.05106	calcium exchanger 7
AT5G52680	AT5G52680	Transpotation	0.177514	0.0597566	Copper transport protein family
AT3G20180	AT3G20180	Transpotation	0.23768	0	Copper transport protein family
AT5G52770	AT5G52770	Transpotation	0.252535	0.127516	Copper transport protein family
AT5G52740	AT5G52740	Transpotation	0.35652	0	Copper transport protein family
AT5G52760	AT5G52760	Transpotation	1.26149	0.603457	Copper transport protein family
AT4G05110	AT4G05110	Transpotation	0.66164	0.0923488	equilibrative nucleoside transporter 6
AT3G09520	AT3G09520	Transpotation	0.786914	0.340584	exocyst subunit exo70 family protein H4
AT5G59730	AT5G59730	Transpotation	43.2212	8.92769	exocyst subunit exo70 family protein H7
AT1G61800	AT1G61800	Transpotation	5.78658	0.464227	glucose-6-phosphate/phosphate translocator 2
AT4G39670	AT4G39670	Transpotation	8.44424	2.1707	Glycolipid transfer protein (GLTP) family protein
AT3G21260	AT3G21260	Transpotation	10.754	4.90317	Glycolipid transfer protein (GLTP) family protein
AT1G06330	AT1G06330	Transpotation	0.176775	0.0892614	Heavy metal transport/detoxification superfamily protein
AT1G29000	AT1G29000	Transpotation	0.196416	0.0991793	Heavy metal transport/detoxification superfamily protein
AT4G27590	AT4G27590	Transpotation	0.548611	0.25855	Heavy metal transport/detoxification superfamily protein
AT1G51090	AT1G51090	Transpotation	8.07586	2.17858	Heavy metal transport/detoxification superfamily protein
AT1G22990	AT1G22990	Transpotation	12.8793	6.12078	Heavy metal transport/detoxification superfamily protein
AT2G36950	AT2G36950	Transpotation	34.1258	16.8849	Heavy metal transport/detoxification superfamily protein
ATMG00640	ATMG00640	Transpotation	2.05169	1.03599	hydrogen ion transporting ATP synthases, rotational mechanism;zinc ion binding
AT2G38460	AT2G38460	Transpotation	3.79731	1.8946	iron regulated 1
AT5G59320	AT5G59320	Transpotation	24.4837	10.8844	lipid transfer protein 3
AT1G04570	AT1G04570	Transpotation	0.833171	0.287851	Major facilitator superfamily protein
AT3G45660	AT3G45660	Transpotation	0.938747	0.421805	Major facilitator superfamily protein
AT1G68570	AT1G68570	Transpotation	8.60634	4.02929	Major facilitator superfamily protein
AT2G40460	AT2G40460	Transpotation	9.21237	3.77502	Major facilitator superfamily protein
AT3G21670	AT3G21670	Transpotation	39.0594	5.05	Major facilitator superfamily protein
AT1G66780	AT1G66780	Transpotation	0.145494	0	MATE efflux family protein
AT1G33110	AT1G33110	Transpotation	33.534	14.1795	MATE efflux family protein
AT3G21690	AT3G21690	Transpotation	45.7296	22.8055	MATE efflux family protein
AT3G14810	AT3G14810	Transpotation	4.35274	1.87625	mechanosensitive channel of small conductance-like 5
AT2G25680	AT2G25680	Transpotation	3.0162	0.689665	molybdate transporter 1
AT3G59140	AT3G59140	Transpotation	6.68582	1.85366	multidrug resistance-associated protein 14
AT1G27080	AT1G27080	Transpotation	0.343133	0	nitrate transporter 1.6
AT1G80760	AT1G80760	Transpotation	5.06937	1.68207	NOD26-like intrinsic protein 6;1
AT1G70260	AT1G70260	Transpotation	0.173996	0.029286	nodulin MtN21 /EamA-like transporter family protein
AT4G08300	AT4G08300	Transpotation	1.49842	0.504413	nodulin MtN21 /EamA-like transporter family protein
AT5G50800	AT5G50800	Transpotation	1.79599	0.273773	Nodulin MtN3 family protein
AT5G55950	AT5G55950	Transpotation	0.303584	0.153293	Nucleotide/sugar transporter family protein
AT4G10770	AT4G10770	Transpotation	19.5402	7.72034	oligopeptide transporter 7
AT1G79410	AT1G79410	Transpotation	24.43	5.86255	organic cation/carnitine transporter5
AT1G44446	AT1G44446	Transpotation	66.2572	19.038	Pheophorbide a oxygenase family protein with Rieske [2Fe-2S] domain
AT3G26570	AT3G26570	Transpotation	62.861	24.594	phosphate transporter 2;1
AT1G15520	AT1G15520	Transpotation	10.0992	1.20321	pleiotropic drug resistance 12
AT1G23910	AT1G23910	Transpotation	0.191108	0	Polyketide cyclase/dehydrase and lipid transport superfamily protein
AT1G30990	AT1G30990	Transpotation	0.73945	0.280036	Polyketide cyclase/dehydrase and lipid transport superfamily protein
AT1G55960	AT1G55960	Transpotation	36.5656	13.7513	Polyketide cyclase/dehydrase and lipid transport superfamily protein
AT3G12410	AT3G12410	Transpotation	0.321061	0.0463194	Polynucleotidyl transferase, ribonuclease H-like superfamily protein
AT4G22200	AT4G22200	Transpotation	5.98434	1.56834	potassium transport 2/3
AT1G55640	AT1G55640	Transpotation	0.300893	0.151934	prenylated RAB acceptor 1.G1
AT4G22470	AT4G22470	Transpotation	1.06306	0.325326	protease inhibitor/seed storage/lipid transfer protein (LTP) family protein
AT1G75470	AT1G75470	Transpotation	0.555313	0.037387	purine permease 15
AT1G09860	AT1G09860	Transpotation	0.264897	0.134029	purine permease 16
AT1G57990	AT1G57990	Transpotation	207.54	85.4377	purine permease 18
AT2G42360	AT2G42360	Transpotation	2.00807	0.949245	RING/U-box superfamily protein
AT1G66570	AT1G66570	Transpotation	1.86632	0.424738	sucrose-proton symporter 7
AT3G51895	AT3G51895	Transpotation	5.75993	2.52254	sulfate transporter 3;1
AT2G36630	AT2G36630	Transpotation	11.2311	3.14793	Sulfite exporter TauE/SafE family protein
AT5G07880	AT5G07880	Transpotation	0.561189	0.0566739	synaptosomal-associated protein SNAP25-like 29
AT4G18270	AT4G18270	Transpotation	1.83076	0.88424	translocase 11
AT3G09340	AT3G09340	Transpotation	0.170996	0	Transmembrane amino acid transporter family protein
AT5G02180	AT5G02180	Transpotation	3.02287	0.448308	Transmembrane amino acid transporter family protein
AT2G33260	AT2G33260	Transpotation	0.22653	0.0980445	Tryptophan/tyrosine permease
AT3G08560	AT3G08560	Transpotation	0.119847	0	vacuolar H+-ATPase subunit E isoform 2
AT3G55130	AT3G55130	Transpotation	15.8805	8.0907	white-brown complex homolog 19
AT1G55910	AT1G55910	Transpotation	10.2872	4.40635	zinc transporter 11 precursor
AT4G33020	AT4G33020	Transpotation	0.245947	0.12419	ZIP metal ion transporter family
AT1G76430	AT1G76430	Transpotation	1.02715	0.428455	phosphate transporter 1;9
AT2G29650	AT2G29650	Transpotation	40.8678	14.5216	phosphate transporter 4;1
AT1G22150	AT1G22150	Transpotation	0.12915	0.0434759	sulfate transporter 1;3
AT3G15990	AT3G15990	Transpotation	2.2745	1.06307	sulfate transporter 3;4
AT2G20510	AT2G20510	Transpotation	0.149492	0	translocase inner membrane subunit 44-1
AT3G54830	AT3G54830	Transpotation	10.3156	3.89029	Transmembrane amino acid transporter family protein
AT2G22500	AT2G22500	Transpotation	14.9657	5.13136	uncoupling protein 5
AT4G25950	AT4G25950	Transpotation	0.424259	0.214227	vacuolar ATP synthase G3
AT5G09930	AT5G09930	Transpotation	0.270759	0.0631008	ABC transporter family protein
AT5G52690	AT5G52690	Transpotation	0.238348	0.0802349	Copper transport protein family
AT4G15540	AT4G15540	Transpotation	11.9312	5.90377	EamA-like transporter family
AT5G52750	AT5G52750	Transpotation	7.42454	3.01257	Heavy metal transport/detoxification superfamily protein
AT3G45060	AT3G45060	Transpotation	0.554889	0.0700471	high affinity nitrate transporter 2.6
AT4G35180	AT4G35180	Transpotation	0.375451	0.10111	LYS/HIS transporter 7
AT2G47490	AT2G47490	Transpotation	3.09299	1.29918	NAD+ transporter 1
AT4G18205	AT4G18205	Transpotation	50.3723	25.0886	Nucleotide-sugar transporter family protein
AT1G78720	AT1G78720	Transpotation	0.11884	0	SecY protein transport family protein
AT1G60970	AT1G60970	Transpotation	0.203726	0.0514351	SNARE-like superfamily protein
AT3G05030	AT3G05030	Transpotation	6.95319	3.4531	sodium hydrogen exchanger 2
AT1G09070	AT1G09070	Transpotation	277.444	90.1244	soybean gene regulated by cold-2
AT5G64940	AT5G64940	Transpotation	19.5754	9.10674	ABC2 homolog 13
ATCG00140	ATCG00140	Transpotation	15.5217	7.83758	ATP synthase subunit C family protein
ATMG00410	ATMG00410	Transpotation	0.765444	0.340558	ATPase subunit 6-1
AT2G34960	AT2G34960	Transpotation	1.82927	0.623207	cationic amino acid transporter 5
AT2G46450	AT2G46450	Transpotation	3.57752	1.3724	cyclic nucleotide-gated channel 12
AT5G09470	AT5G09470	Transpotation	0.585762	0.21127	dicarboxylate carrier 3
AT4G05130	AT4G05130	Transpotation	0.371269	0.136342	equilibrative nucleoside transporter 4
AT1G68740	AT1G68740	Transpotation	1.77553	0.707799	EXS (ERD1/XPR1/SYG1) family protein
AT1G12090	AT1G12090	Transpotation	1651.17	632.543	extensin-like protein
AT5G11210	AT5G11210	Transpotation	0.289655	0.103242	glutamate receptor 2.5
AT1G42540	AT1G42540	Transpotation	5.89597	2.65414	glutamate receptor 3.3
AT5G48400	AT5G48400	Transpotation	0.939194	0.469584	Glutamate receptor family protein
AT3G30725	AT3G30725	Transpotation	0.631338	0.255032	glutamine dumper 6
AT3G09922	AT3G09922	Transpotation	55.5068	17.4702	induced by phosphate starvation1
AT4G19960	AT4G19960	Transpotation	6.03707	2.35314	K+ uptake permease 9
AT5G60780	AT5G60780	Transpotation	0.392833	0.0528956	nitrate transporter 2.3
AT1G60050	AT1G60050	Transpotation	0.150848	0.0380849	Nodulin MtN21 /EamA-like transporter family protein
AT2G39510	AT2G39510	Transpotation	0.301749	0.152366	nodulin MtN21 /EamA-like transporter family protein
AT1G21890	AT1G21890	Transpotation	0.377469	0.174287	nodulin MtN21 /EamA-like transporter family protein
AT5G40210	AT5G40210	Transpotation	0.919106	0.259894	nodulin MtN21 /EamA-like transporter family protein
AT1G73220	AT1G73220	Transpotation	8.17426	3.64848	organic cation/carnitine transporter1
AT1G30560	AT1G30560	Transpotation	0.940953	0.307436	Major facilitator superfamily protein
AT1G19450	AT1G19450	Transpotation	9.75384	4.2999	Major facilitator superfamily protein
AT1G18010	AT1G18010	Transpotation	13.8078	0	Major facilitator superfamily protein
AT3G47960	AT3G47960	Transpotation	46.3398	16.6853	Major facilitator superfamily protein
AT5G26340	AT5G26340	Transpotation	124.255	42.394	Major facilitator superfamily protein
AT2G04070	AT2G04070	Transpotation	0.215879	0.0548123	MATE efflux family protein
AT5G52050	AT5G52050	Transpotation	3.09505	0.793434	MATE efflux family protein
AT2G29410	AT2G29410	Transpotation	1.1487	0.463703	metal tolerance protein B1
AT5G26200	AT5G26200	Transpotation	4.44992	1.74101	Mitochondrial substrate carrier family protein
AT5G50790	AT5G50790	Transpotation	0.474411	0.136886	Nodulin MtN3 family protein
AT1G71480	AT1G71480	Transpotation	39.8802	20.0491	Nuclear transport factor 2 (NTF2) family protein
AT3G47420	AT3G47420	Transpotation	37.4804	17.2359	phosphate starvation-induced gene 3
AT3G01550	AT3G01550	Transpotation	4.21412	1.32275	phosphoenolpyruvate (pep)/phosphate translocator 2
AT3G05630	AT3G05630	Transpotation	2.82033	1.35687	phospholipase D P2
AT3G09910	AT3G09910	Transpotation	1.00645	0.469111	RAB GTPase homolog C2B
AT1G61470	AT1G61470	Transcription	8.71835	1.63806	Polynucleotidyl transferase, ribonuclease H-like superfamily protein
AT3G44260	AT3G44260	Transcription	155.507	11.0409	Polynucleotidyl transferase, ribonuclease H-like superfamily protein
AT5G43620	AT5G43620	Transcription	6.78908	0.664943	Pre-mRNA cleavage complex II
AT3G56790	AT3G56790	Transcription	0.54655	0.0689943	RNA splicing factor-related
AT3G12910	AT3G12910	Transcription	0.355773	0.134734	NAC (No Apical Meristem) domain transcriptional regulator superfamily protein
AT1G02230	AT1G02230	Transcription	1.37364	0.435985	NAC domain containing protein 4
AT3G55210	AT3G55210	Transcription	0.100655	0	NAC domain containing protein 63
AT2G03880	AT2G03880	Transcription	0.841862	0.276805	Pentatricopeptide repeat (PPR) superfamily protein
AT5G22250	AT5G22250	Transcription	9.69638	3.53896	Polynucleotidyl transferase, ribonuclease H-like superfamily protein
AT5G42290	AT5G42290	Transcription	0.64649	0.0816104	transcription activator-related
AT3G56825	AT3G56825	Transcription	1.08972	0.246217	U2.4; snRNA
AT2G24350	AT2G24350	Transcription	0.894231	0.386809	RNA binding (RRM/RBD/RNP motifs) family protein
AT2G34620	AT2G34620	Transcription	49.7953	18.5005	Mitochondrial transcription termination factor family protein
AT1G70030	AT1G70030	Transcription	0.230263	0	Paired amphipathic helix (PAH2) superfamily protein
AT1G76420	AT1G76420	Transcription	0.192146	0.0776186	NAC (No Apical Meristem) domain transcriptional regulator superfamily protein
AT5G08790	AT5G08790	Transcription	111.125	54.1967	NAC (No Apical Meristem) domain transcriptional regulator superfamily protein
AT3G44350	AT3G44350	Transcription	0.116876	0	NAC domain containing protein 61
AT2G18060	AT2G18060	Transcription	0.579589	0.27315	vascular related NAC-domain protein 1
AT1G71930	AT1G71930	Transcription	0.363236	0.146731	vascular related NAC-domain protein 7
AT3G61120	AT3G61120	Transcription	0.139101	0	AGAMOUS-like 13
AT1G25560	AT1G25560	Transcription	148.351	73.0099	AP2/B3 transcription factor family protein
AT4G01500	AT4G01500	Transcription	0.142273	0.0574721	AP2/B3-like transcriptional factor family protein
AT2G24681	AT2G24681	Transcription	0.197101	0	AP2/B3-like transcriptional factor family protein
AT5G06250	AT5G06250	Transcription	0.602773	0.140477	AP2/B3-like transcriptional factor family protein
AT1G01030	AT1G01030	Transcription	1.46987	0.719714	AP2/B3-like transcriptional factor family protein
AT3G28857	AT3G28857	Transcription	0.11482	0	basic helix-loop-helix (bHLH) DNA-binding family protein
AT5G39860	AT5G39860	Transcription	2.83644	1.03609	basic helix-loop-helix (bHLH) DNA-binding family protein
AT2G40200	AT2G40200	Transcription	0.871064	0.258729	basic helix-loop-helix (bHLH) DNA-binding superfamily protein
AT5G10570	AT5G10570	Transcription	1.83593	0.644899	basic helix-loop-helix (bHLH) DNA-binding superfamily protein
AT3G20640	AT3G20640	Transcription	2.08165	1.00106	basic helix-loop-helix (bHLH) DNA-binding superfamily protein
AT4G00050	AT4G00050	Transcription	8.12048	2.24442	basic helix-loop-helix (bHLH) DNA-binding superfamily protein
AT4G01460	AT4G01460	Transcription	9.43462	4.6735	basic helix-loop-helix (bHLH) DNA-binding superfamily protein
AT1G02340	AT1G02340	Transcription	11.9863	2.90652	basic helix-loop-helix (bHLH) DNA-binding superfamily protein
AT3G56660	AT3G56660	Transcription	0.204956	0.0229981	basic region/leucine zipper motif protein 49
AT3G21150	AT3G21150	Transcription	0.891695	0.0473954	B-box 32
AT3G21890	AT3G21890	Transcription	0.273275	0	B-box type zinc finger family protein
AT5G54470	AT5G54470	Transcription	2.34613	0.118467	B-box type zinc finger family protein
AT4G27310	AT4G27310	Transcription	38.7258	5.15161	B-box type zinc finger family protein
AT1G73870	AT1G73870	Transcription	7.89534	1.8615	B-box type zinc finger protein with CCT domain
AT2G21320	AT2G21320	Transcription	4.47059	0.541776	B-box zinc finger family protein
AT1G06040	AT1G06040	Transcription	155.799	44.5802	B-box zinc finger family protein
AT2G27990	AT2G27990	Transcription	0.916741	0.301425	BEL1-like homeodomain 8
AT1G05690	AT1G05690	Transcription	4.88154	1.34215	BTB and TAZ domain protein 3
AT2G37430	AT2G37430	Transcription	2.93267	0.197445	C2H2 and C2HC zinc fingers superfamily protein
AT3G46090	AT3G46090	Transcription	3.87512	1.0121	C2H2 and C2HC zinc fingers superfamily protein
AT3G57670	AT3G57670	Transcription	1.18006	0.56749	C2H2-type zinc finger family protein
AT3G46080	AT3G46080	Transcription	11.9135	1.90424	C2H2-type zinc finger family protein
AT5G59820	AT5G59820	Transcription	41.958	5.30318	C2H2-type zinc finger family protein
AT4G25490	AT4G25490	Transcription	0.908738	0.362329	C-repeat/DRE binding factor 1
AT4G25470	AT4G25470	Transcription	2.59938	0.258992	C-repeat/DRE binding factor 2
AT1G51700	AT1G51700	Transcription	39.5091	5.27917	DOF zinc finger protein 1
AT3G11020	AT3G11020	Transcription	6.58725	3.32853	DRE/CRT-binding protein 2B
AT2G35700	AT2G35700	Transcription	1.37794	0.512681	ERF family protein 38
AT4G36620	AT4G36620	Transcription	1.06509	0.239026	GATA transcription factor 19
AT5G59450	AT5G59450	Transcription	20.4071	7.87578	GRAS family transcription factor
AT3G46600	AT3G46600	Transcription	227.712	97.4619	GRAS family transcription factor
AT2G18550	AT2G18550	Transcription	0.703899	0.258494	homeobox protein 21
AT1G01520	AT1G01520	Transcription	0.392833	0.0991793	Homeodomain-like superfamily protein
AT1G32240	AT1G32240	Transcription	2.27843	1.08436	Homeodomain-like superfamily protein
AT3G17609	AT3G17609	Transcription	4.40863	0.578211	HY5-homolog
AT5G43410	AT5G43410	Transcription	0.107136	0	Integrase-type DNA-binding superfamily protein
AT5G65130	AT5G65130	Transcription	0.152611	0.0513735	Integrase-type DNA-binding superfamily protein
AT1G33760	AT1G33760	Transcription	0.353059	0.11885	Integrase-type DNA-binding superfamily protein
AT5G07310	AT5G07310	Transcription	0.428545	0.108196	Integrase-type DNA-binding superfamily protein
AT1G19210	AT1G19210	Transcription	0.84185	0.0604308	Integrase-type DNA-binding superfamily protein
AT1G44830	AT1G44830	Transcription	1.76775	0.416553	Integrase-type DNA-binding superfamily protein
AT2G22200	AT2G22200	Transcription	2.02964	0.793434	Integrase-type DNA-binding superfamily protein
AT2G40350	AT2G40350	Transcription	2.77787	0.404721	Integrase-type DNA-binding superfamily protein
AT1G71520	AT1G71520	Transcription	4.4467	0.0736176	Integrase-type DNA-binding superfamily protein
AT1G01250	AT1G01250	Transcription	6.61642	0.816104	Integrase-type DNA-binding superfamily protein
AT2G40340	AT2G40340	Transcription	10.2449	4.3534	Integrase-type DNA-binding superfamily protein
AT1G21910	AT1G21910	Transcription	16.6205	5.55813	Integrase-type DNA-binding superfamily protein
AT5G51190	AT5G51190	Transcription	79.8606	4.16625	Integrase-type DNA-binding superfamily protein
AT1G74930	AT1G74930	Transcription	146.407	5.64739	Integrase-type DNA-binding superfamily protein
AT3G29020	AT3G29020	Transcription	0.107226	0	myb domain protein 110
AT1G48000	AT1G48000	Transcription	2.90653	1.13623	myb domain protein 112
AT5G61420	AT5G61420	Transcription	11.5878	5.76811	myb domain protein 28
AT5G07690	AT5G07690	Transcription	6.33064	1.07449	myb domain protein 29
AT1G22640	AT1G22640	Transcription	49.9499	24.4661	myb domain protein 3
AT3G50060	AT3G50060	Transcription	30.2989	4.67268	myb domain protein 77
AT4G22680	AT4G22680	Transcription	0.581596	0.247304	myb domain protein 85
AT1G71030	AT1G71030	Transcription	155.719	38.4132	MYB-like 2
AT1G70000	AT1G70000	Transcription	7.44837	2.82828	myb-like transcription factor family protein
AT4G39800	AT4G39800	Transcription	67.2719	23.2628	myo-inositol-1-phosphate synthase 1
AT1G52880	AT1G52880	Transcription	8.70896	3.93946	NAC (No Apical Meristem) domain transcriptional regulator superfamily protein
AT1G01720	AT1G01720	Transcription	46.3475	17.2959	NAC (No Apical Meristem) domain transcriptional regulator superfamily protein
AT5G63790	AT5G63790	Transcription	108.73	26.0697	NAC domain containing protein 102
AT1G52890	AT1G52890	Transcription	10.3413	3.7155	NAC domain containing protein 19
AT1G77450	AT1G77450	Transcription	21.9156	6.13722	NAC domain containing protein 32
AT3G04060	AT3G04060	Transcription	6.59071	3.05422	NAC domain containing protein 46
AT1G32870	AT1G32870	Transcription	13.6077	6.62443	NAC domain protein 13
AT1G69490	AT1G69490	Transcription	14.6562	5.45306	NAC-like, activated by AP3/PI
AT1G75280	AT1G75280	Transcription	175.794	54.4074	NmrA-like negative transcriptional regulator family protein
AT5G06510	AT5G06510	Transcription	1.45105	0.534987	nuclear factor Y, subunit A10
AT3G05690	AT3G05690	Transcription	6.69425	2.63394	nuclear factor Y, subunit A2
AT2G34720	AT2G34720	Transcription	11.3372	5.54576	nuclear factor Y, subunit A4
AT3G18090	AT3G18090	Transcription	0.696578	0.353874	nuclear RNA polymerase D2B
AT4G35270	AT4G35270	Transcription	6.69883	2.82879	Plant regulator RWP-RK family protein
AT5G46710	AT5G46710	Transcription	26.4563	9.0931	PLATZ transcription factor family protein
AT4G34410	AT4G34410	Transcription	2.14801	0.10522	redox responsive transcription factor 1
AT5G63780	AT5G63780	Transcription	54.6633	22.719	RING/FYVE/PHD zinc finger superfamily protein
AT5G37250	AT5G37250	Transcription	0.293098	0	RING/U-box superfamily protein
AT4G35590	AT4G35590	Transcription	0.26683	0.0769909	RWP-RK domain-containing protein
AT5G24120	AT5G24120	Transcription	24.2434	2.61033	sigma factor E
AT1G68800	AT1G68800	Transcription	0.153717	0	TCP domain protein 12
AT5G41030	AT5G41030	Transcription	0.115918	0.058532	TCP family transcription factor
AT4G31550	AT4G31550	Transcription	23.0333	4.11346	WRKY DNA-binding protein 11
AT2G38470	AT2G38470	Transcription	50.7851	13.6511	WRKY DNA-binding protein 33
AT1G80840	AT1G80840	Transcription	48.1264	5.80834	WRKY DNA-binding protein 40
AT2G40740	AT2G40740	Transcription	0.433902	0.048688	WRKY DNA-binding protein 55
AT4G23810	AT4G23810	Transcription	4.29527	0.871771	WRKY family transcription factor
AT4G01250	AT4G01250	Transcription	16.0446	4.60439	WRKY family transcription factor
AT5G05770	AT5G05770	Transcription	0.114975	0	WUSCHEL related homeobox 7
AT5G59550	AT5G59550	Transcription	53.1222	15.8542	zinc finger (C3HC4-type RING finger) family protein
AT3G46620	AT3G46620	Transcription	61.024	10.0004	zinc finger (C3HC4-type RING finger) family protein
AT2G40140	AT2G40140	Transcription	96.3675	20.551	zinc finger (CCCH-type) family protein
AT5G66270	AT5G66270	Transcription	1.3827	0.628369	Zinc finger C-x8-C-x5-C-x3-H type family protein
AT5G04340	AT5G04340	Transcription	42.7302	7.85793	zinc finger of Arabidopsis thaliana 6
AT5G43630	AT5G43630	Transcription	4.68507	1.72316	zinc knuckle (CCHC-type) family protein
AT3G19580	AT3G19580	Transcription	14.787	5.12523	zinc-finger protein 2
AT4G31615	AT4G31615	Transcription	0.231836	0.029266	Transcriptional factor B3 family protein
AT5G56960	AT5G56960	Transcription	0.272543	0.0611641	basic helix-loop-helix (bHLH) DNA-binding family protein
AT1G68240	AT1G68240	Transcription	0.169028	0.0853495	basic helix-loop-helix (bHLH) DNA-binding superfamily protein
AT5G43175	AT5G43175	Transcription	0.261243	0.105531	basic helix-loop-helix (bHLH) DNA-binding superfamily protein
AT5G43650	AT5G43650	Transcription	0.424731	0.142977	basic helix-loop-helix (bHLH) DNA-binding superfamily protein
AT4G20970	AT4G20970	Transcription	0.518292	0	basic helix-loop-helix (bHLH) DNA-binding superfamily protein
AT3G23210	AT3G23210	Transcription	2.42621	1.12577	basic helix-loop-helix (bHLH) DNA-binding superfamily protein
AT1G10585	AT1G10585	Transcription	5.35202	1.97055	basic helix-loop-helix (bHLH) DNA-binding superfamily protein
AT3G46130	AT3G46130	Transcription	1.87612	0.818155	myb domain protein 48
AT1G18570	AT1G18570	Transcription	18.7762	7.61582	myb domain protein 51
AT1G66390	AT1G66390	Transcription	0.688453	0.0869076	myb domain protein 90
AT5G62470	AT5G62470	Transcription	12.3069	4.97291	myb domain protein 96
AT1G16070	AT1G16070	Transcription	1.51973	0.543562	tubby like protein 8
AT1G65300	AT1G65300	Transcription	0.25344	0.107048	AGAMOUS-like 38
AT2G14210	AT2G14210	Transcription	1.2	0.586389	AGAMOUS-like 44,MADS box gene, transcription factor
AT4G34400	AT4G34400	Transcription	0.68521	0.259495	AP2/B3-like transcriptional factor family protein
AT1G62700	AT1G62700	Transcription	0.393827	0.180783	Arabidopsis NAC domain containing protein 26
AT4G17810	AT4G17810	Transcription	22.3653	9.57411	C2H2 and C2HC zinc fingers superfamily protein
AT1G28370	AT1G28370	Transcription	11.4794	3.79085	ERF domain protein 11
AT3G23240	AT3G23240	Transcription	3.62011	1.73879	ethylene response factor 1, ERF1
AT3G15210	AT3G15210	Transcription	82.5093	33.8333	ethylene responsive element binding factor 4,ERF4
AT1G04370	AT1G04370	Transcription	0.105537	0	Ethylene-responsive element binding factor 14
AT2G21650	AT2G21650	Transcription	0.483683	0.209343	Homeodomain-like superfamily protein
AT3G25990	AT3G25990	Transcription	0.865835	0.281056	Homeodomain-like superfamily protein
AT1G12980	AT1G12980	Transcription	0.101985	0.0343313	Encodes an AP2/ERF protein
AT1G22810	AT1G22810	Transcription	0.159301	0	a member of the DREB subfamily A-5 of ERF/AP2 transcription factor family
AT5G52020	AT5G52020	Transcription	0.941847	0.389111	DREB subfamily A-4 of ERF/AP2 transcription factor family
AT4G28140	AT4G28140	Transcription	1.2888	0.422123	DREB subfamily A-6 of ERF/AP2 transcription factor family
AT3G23230	AT3G23230	Transcription	2.42434	0.204026	ERF98
AT5G25190	AT5G25190	Transcription	13.8776	5.80616	subfamily B-6 of ERF/AP2 transcription factor family
AT1G22190	AT1G22190	Transcription	32.3192	12.9929	transcription factor belongings to the abiotic stress-associated DREB A-6 clade
AT1G78600	AT1G78600	Transcription	38.8133	19.1463	light-regulated zinc finger protein 1
AT2G43500	AT2G43500	Transcription	1.98851	0.726642	Plant regulator RWP-RK family protein
AT4G30180	AT4G30180	Transcription	1.54709	0.420643	sequence-specific DNA binding transcription factors;transcription regulators
AT5G43290	AT5G43290	Transcription	0.777032	0.27465	WRKY DNA-binding protein 49
AT4G04450	AT4G04450	Transcription	0.614481	0.134904	WRKY family transcription factor 42
AT5G24110	AT5G24110	Transcription	0.658277	0.132957	WRKY DNA-binding protein 30
AT2G46400	AT2G46400	Transcription	2.04839	0.525926	WRKY DNA-binding protein 46
AT2G40750	AT2G40750	Transcription	1.58661	0.576827	WRKY DNA-binding protein 54
AT3G56400	AT3G56400	Transcription	27.0747	12.4179	WRKY DNA-binding protein 70
AT5G40040	AT5G40040	Translation	0.150982	0	60S acidic ribosomal protein family
AT2G03130	AT2G03130	Translation	0.25481	0	Ribosomal protein L12/ ATP-dependent Clp protease adaptor protein ClpS family protein
AT3G51190	AT3G51190	Translation	0.162551	0	Ribosomal protein L2 family
ATCG00065	ATCG00065	Translation	2.6051	1.12751	ribosomal protein S12A
ATCG00050	ATCG00050	Translation	0.353549	0.178523	ribosomal protein S16
ATCG00960	ATCG00960	Translation	17.7118	8.52749	ribosomal_rna
ATCG01170	ATCG01170	Translation	17.7118	8.52749	ribosomal_rna
ATCG01210	ATCG01210	Translation	449.01	168.489	ribosomal_rna
ATCG01180	ATCG01180	Translation	879.345	189.913	ribosomal_rna
AT3G41768	AT3G41768	Translation	3562.16	930.574	rRNA
AT3G02830	AT3G02830	Translation	7.8344	3.56414	zinc finger protein 1
AT3G41979	AT3G41979	Translation	2343.82	578.533	rRNA
ATCG00330	ATCG00330	Translation	15.9622	4.52493	chloroplast ribosomal protein S14
ATCG01120	ATCG01120	Translation	0.476696	0	chloroplast ribosomal protein S15
ATCG00380	ATCG00380	Translation	1.19017	0.35351	chloroplast ribosomal protein S4
AT3G56300	AT3G56300	Translation	0.173167	0.0582931	Cysteinyl-tRNA synthetase, class Ia family protein
AT1G69485	AT1G69485	Translation	0.290589	0.117385	Ribosomal L32p protein family
AT5G09500	AT5G09500	Translation	0.260282	0.131428	Ribosomal protein S19 family protein
ATCG00950	ATCG00950	Translation	1507.45	379.795	ribosomal_rna
ATCG00920	ATCG00920	Translation	1796.04	336.979	ribosomal_rna
ATCG00390	ATCG00390	Translation	0.581177	0	pre_trna
ATCG00290	ATCG00290	Translation	3.22806	0.465712	pre_trna
ATCG00100	ATCG00100	Translation	4.71399	2.3803	pre_trna
AT2G07792	AT2G07792	Translation	0.172463	0	pre-tRNA
ATCG00910	ATCG00910	Translation	0.294624	0	pre_trna
ATCG01220	ATCG01220	Translation	0.294624	0	pre_trna
ATMG00340	ATMG00340	Translation	0.367691	0	pre_trna
ATMG00360	ATMG00360	Translation	0.382216	0	pre_trna
ATCG00370	ATCG00370	Translation	0.975309	0.492477	pre_trna
ATMG00100	ATMG00100	Translation	1.74353	0.880386	pre_trna
ATMG00700	ATMG00700	Translation	1.74353	0.880386	pre_trna
ATCG00400	ATCG00400	Translation	2.99477	1.51219	pre_trna
ATCG00940	ATCG00940	Translation	6.39295	1.76077	pre_trna
ATCG01190	ATCG01190	Translation	6.39295	1.76077	pre_trna
ATCG00930	ATCG00930	Translation	7.66024	2.97538	pre_trna
ATCG01200	ATCG01200	Translation	7.66024	2.97538	pre_trna
AT2G07761	AT2G07761	Translation	0.367691	0	pre-tRNA
AT2G07763	AT2G07763	Translation	0.597548	0	pre-tRNA
AT2G07759	AT2G07759	Translation	1.86079	0.751675	pre-tRNA
ATMG01340	ATMG01340	Translation	0.290589	0	pre_trna
ATMG00950	ATMG00950	Translation	0.316611	0	pre_trna
ATMG00790	ATMG00790	Translation	0.362853	0	pre_trna
ATCG00980	ATCG00980	Translation	0.573323	0	pre_trna
ATCG01150	ATCG01150	Translation	0.573323	0	pre_trna
ATMG00190	ATMG00190	Translation	0.859985	0	pre_trna
ATCG00850	ATCG00850	Translation	1.14665	0	pre_trna
ATCG01290	ATCG01290	Translation	1.14665	0	pre_trna
ATCG00460	ATCG00460	Translation	1.74353	0	pre_trna
AT1G11030	AT1G11030	Translation	0.191108	0	pre-tRNA
AT1G52350	AT1G52350	Translation	0.191108	0	pre-tRNA
AT1G61020	AT1G61020	Translation	0.191108	0	pre-tRNA
AT3G09505	AT3G09505	Translation	0.191108	0	pre-tRNA
AT5G02615	AT5G02615	Translation	0.191108	0	pre-tRNA
AT1G03570	AT1G03570	Translation	0.196416	0	pre-tRNA
AT3G61825	AT3G61825	Translation	0.196416	0	pre-tRNA
AT5G22315	AT5G22315	Translation	0.196416	0	pre-tRNA
AT2G07755	AT2G07755	Translation	0.290589	0	pre-tRNA
AT2G07746	AT2G07746	Translation	0.294624	0	pre-tRNA
AT2G07753	AT2G07753	Translation	0.367691	0	pre-tRNA
AT3G52955	AT3G52955	Translation	0.511156	0	pre-tRNA
AT5G40945	AT5G40945	Translation	0.523777	0	pre-tRNA
AT1G52860	AT1G52860	Translation	0.573323	0	pre-tRNA
AT2G34950	AT2G34950	Translation	0.573323	0	pre-tRNA
AT4G31265	AT4G31265	Translation	0.581177	0	pre-tRNA
AT1G18430	AT1G18430	Translation	0.589249	0	pre-tRNA
AT4G22265	AT4G22265	Translation	0.589249	0	pre-tRNA
AT5G48465	AT5G48465	Translation	0.589249	0	pre-tRNA
AT3G58165	AT3G58165	Translation	0.597548	0	pre-tRNA
AT2G07756	AT2G07756	Translation	0.883873	0	pre-tRNA
AT1G53410	AT1G53410	Translation	1.1785	0.595076	pre-tRNA
AT1G28980	AT1G28980	Translation	1.76775	0.0595076	pre-tRNA
ATCG00410	ATCG00410	Translation	0.581177	0	pre_trna
AT4G25672	AT4G25672	Unknown	26.5643	0	Unknown protein
AT1G42980	AT1G42980	Unknown	0.428545	0.0393439	Unknown protein
AT3G06520	AT3G06520	Unknown	1.18102	0.550477	Unknown protein
AT5G54610	AT5G54610	Unknown	0.703369	0.0645749	Unknown protein
AT4G03450	AT4G03450	Unknown	0.51642	0.140411	Unknown protein
AT4G11000	AT4G11000	Unknown	0.868672	0.210543	Unknown protein
AT2G24600	AT2G24600	Unknown	3.82404	1.65234	Unknown protein
AT3G04140	AT3G04140	Unknown	4.11234	1.40939	Unknown protein
AT5G15500	AT5G15500	Unknown	6.69516	2.62942	Unknown protein
AT5G04730	AT5G04730	Unknown	0.178354	0	Unknown protein
AT1G03660	AT1G03660	Unknown	0.785665	0.396717	Unknown protein
AT1G76210	AT1G76210	Unknown	0.534435	0.166068	Unknown protein
AT1G76240	AT1G76240	Unknown	2.31276	0.880648	Unknown protein
AT1G32880	AT1G32880	Unknown	0.386407	0	Unknown protein
AT5G37490	AT5G37490	Unknown	1.11514	0.076784	Unknown protein
AT3G03440	AT3G03440	Unknown	5.33728	2.20002	Unknown protein
AT4G36550	AT4G36550	Unknown	10.0517	4.84483	Unknown protein
AT4G15248	AT4G15248	Unknown	0.403288	0	Unknown protein
AT1G13650	AT1G13650	Unknown	8.39987	3.01542	Unknown protein
AT4G03505	AT4G03505	Unknown	0.593656	0.302604	Unknown protein
AT2G30615	AT2G30615	Unknown	0.903487	0.0349119	Unknown protein
AT4G34550	AT4G34550	Unknown	2.97992	0.102013	Unknown protein
AT5G28610	AT5G28610	Unknown	0.885209	0.351192	Unknown protein
AT2G27270	AT2G27270	Unknown	0.150625	0	Unknown protein
AT3G46890	AT3G46890	Unknown	1.0768	0.326234	Unknown protein
AT5G36280	AT5G36280	Unknown	0.372157	0.187919	Unknown protein
AT2G31035	AT2G31035	Unknown	0.336714	0.170362	Unknown protein
AT5G37840	AT5G37840	Unknown	0.281588	0.0473954	Unknown protein
AT2G27402	AT2G27402	Unknown	11.9481	5.87975	Unknown protein
AT3G45490	AT3G45490	Unknown	0.106732	0	Unknown protein
AT4G05095	AT4G05095	Unknown	0.203482	0.102747	Unknown protein
AT2G18969	AT2G18969	Unknown	1.74824	0.33742	Unknown protein
AT4G13440	AT4G13440	Unknown	0.456193	0.0921408	Unknown protein
AT3G59450	AT3G59450	Unknown	0.474563	0.0958511	Unknown protein
AT3G29000	AT3G29000	Unknown	8.60526	1.34734	Unknown protein
AT3G19690	AT3G19690	Unknown	0.203886	0	Unknown protein
AT2G33350	AT2G33350	Unknown	0.170875	0.0402994	Unknown protein
AT5G59990	AT5G59990	Unknown	1.78465	0.860186	Unknown protein
AT5G15948	AT5G15948	Unknown	1.56566	0.641969	Unknown protein
AT5G64552	AT5G64552	Unknown	4.07845	1.84372	Unknown protein
AT5G45428	AT5G45428	Unknown	9.64079	4.87214	Unknown protein
AT1G48598	AT1G48598	Unknown	16.9259	0	Unknown protein
AT3G09450	AT3G09450	Unknown	0.510277	0.0368088	Unknown protein
AT1G52530	AT1G52530	Unknown	0.453567	0.140939	Unknown protein
AT1G61710	AT1G61710	Unknown	0.105275	0	Unknown protein
AT1G55440	AT1G55440	Unknown	0.367605	0.109188	Unknown protein
AT4G01740	AT4G01740	Unknown	0.460929	0.0529156	Unknown protein
AT3G24510	AT3G24510	Unknown	0.113742	0	Unknown protein
AT5G42223	AT5G42223	Unknown	0.166376	0	Unknown protein
AT3G13403	AT3G13403	Unknown	0.365741	0	Unknown protein
AT5G64170	AT5G64170	Unknown	24.8822	4.81391	Unknown protein
AT5G05070	AT5G05070	Unknown	0.122441	0	Unknown protein
AT4G27360	AT4G27360	Unknown	0.321409	0	Unknown protein
AT3G01331	AT3G01331	Unknown	0.14142	0	Unknown protein
AT5G09990	AT5G09990	Unknown	2.47378	0.926945	Unknown protein
AT5G10410	AT5G10410	Unknown	1.89318	0.908938	Unknown protein
AT3G15750	AT3G15750	Unknown	5.2662	1.16726	Unknown protein
AT1G79270	AT1G79270	Unknown	10.728	3.4703	Unknown protein
AT5G20260	AT5G20260	Unknown	7.30333	0.0933452	Unknown protein
AT4G28405	AT4G28405	Unknown	0.317011	0.0792402	Unknown protein
AT1G76955	AT1G76955	Unknown	14.7933	7.18789	Unknown protein
AT2G04110	AT2G04110	Unknown	27.8897	13.6847	Unknown protein
AT2G32050	AT2G32050	Unknown	0.110917	0	Unknown protein
AT2G29430	AT2G29430	Unknown	0.358025	0.180783	Unknown protein
AT1G66110	AT1G66110	Unknown	0.542318	0.126388	Unknown protein
AT1G49470	AT1G49470	Unknown	17.253	6.15833	Unknown protein
AT5G56700	AT5G56700	Unknown	0.145543	0.0367457	Unknown protein
AT1G61320	AT1G61320	Unknown	0.196027	0	Unknown protein
AT2G27505	AT2G27505	Unknown	0.118178	0	Unknown protein
AT4G17780	AT4G17780	Unknown	0.177218	0	Unknown protein
AT3G08750	AT3G08750	Unknown	0.573323	0	Unknown protein
AT2G18320	AT2G18320	Unknown	0.399693	0.134331	Unknown protein
AT1G47300	AT1G47300	Unknown	0.101817	0	Unknown protein
AT2G03610	AT2G03610	Unknown	0.130341	0	Unknown protein
AT1G19070	AT1G19070	Unknown	0.260047	0	Unknown protein
AT5G02930	AT5G02930	Unknown	0.151088	0	Unknown protein
ATMG00540	ATMG00540	Unknown	0.114975	0	Unknown protein
AT2G35612	AT2G35612	Unknown	0.325103	0	Unknown protein
AT5G45320	AT5G45320	Unknown	0.666376	0.31405	Unknown protein
AT4G22980	AT4G22980	Unknown	6.57406	3.25783	Unknown protein
AT5G61820	AT5G61820	Unknown	234.675	84.5487	Unknown protein
AT1G13930	AT1G13930	Unknown	1450.43	727.755	Unknown protein
AT3G10510	AT3G10510	Unknown	0.19008	0	Unknown protein
AT5G39100	AT5G39100	Unknown	0.208236	0.0513119	Unknown protein
AT3G05930	AT3G05930	Unknown	0.210926	0	Unknown protein
AT2G05715	AT2G05715	Unknown	0.119411	0	Unknown protein
AT3G44950	AT3G44950	Unknown	0.387451	0	Unknown protein
AT1G07135	AT1G07135	Unknown	118.642	7.19944	Unknown protein
AT5G19240	AT5G19240	Unknown	42.9834	9.51496	Unknown protein
AT2G35970	AT2G35970	Unknown	0.165942	0.0558611	Unknown protein
AT4G23610	AT4G23610	Unknown	0.711492	0.0542335	Unknown protein
AT1G22600	AT1G22600	Unknown	0.281796	0.0948608	Unknown protein
AT3G20270	AT3G20270	Unknown	4.81703	2.3673	Unknown protein
AT2G31310	AT2G31310	Unknown	0.129743	0	Unknown protein
AT1G72980	AT1G72980	Unknown	0.663703	0.154677	Unknown protein
AT2G20700	AT2G20700	Unknown	0.37509	0.0628227	Unknown protein
AT5G64550	AT5G64550	Unknown	4.07845	1.84372	Unknown protein
ATCG01050	ATCG01050	Unknown	0.781016	0.281693	Unknown protein
AT1G70640	AT1G70640	Unknown	2.16289	0.168021	Unknown protein
AT5G49920	AT5G49920	Unknown	0.235388	0.0592345	Unknown protein
AT3G48240	AT3G48240	Unknown	0.515295	0.130098	Unknown protein
AT1G29200	AT1G29200	Unknown	0.271331	0.136321	Unknown protein
AT1G78230	AT1G78230	Unknown	3.27206	1.47485	Unknown protein
AT1G61795	AT1G61795	Unknown	5.79177	2.80564	Unknown protein
AT1G10155	AT1G10155	Unknown	0.305772	0.077199	Unknown protein
AT1G50750	AT1G50750	Unknown	0.851356	0.063687	Unknown protein
AT3G55240	AT3G55240	Unknown	7.16444	2.70537	Unknown protein
AT2G32130	AT2G32130	Unknown	0.143708	0.066946	Unknown protein
AT1G66840	AT1G66840	Unknown	2.67441	1.14582	Unknown protein
AT1G66500	AT1G66500	Unknown	6.66181	2.02532	Unknown protein
AT5G39330	AT5G39330	Unknown	0.108784	0	Unknown protein
AT1G29680	AT1G29680	Unknown	0.305928	0.0513866	Unknown protein
AT5G24990	AT5G24990	Unknown	3.55475	1.71536	Unknown protein
AT1G12320	AT1G12320	Unknown	8.27331	2.90391	Unknown protein
AT1G70420	AT1G70420	Unknown	24.1567	8.10785	Unknown protein
AT1G23710	AT1G23710	Unknown	38.8904	10.4928	Unknown protein
AT2G26530	AT2G26530	Unknown	94.3576	11.2488	Unknown protein
AT1G69610	AT1G69610	Unknown	3.88887	1.2534	Unknown protein
AT5G20670	AT5G20670	Unknown	2.17712	0.281878	Unknown protein
AT1G79770	AT1G79770	Unknown	3.84079	1.07412	Unknown protein
AT2G31560	AT2G31560	Unknown	7.45702	2.97861	Unknown protein
AT5G54550	AT5G54550	Unknown	0.109722	0	Unknown protein
AT5G54450	AT5G54450	Unknown	0.191626	0.0774082	Unknown protein
AT5G55150	AT5G55150	Unknown	0.430919	0.118685	Unknown protein
AT4G07940	AT4G07940	Unknown	0.101014	0	Unknown protein
AT3G25240	AT3G25240	Unknown	6.77009	2.12708	Unknown protein
AT2G39650	AT2G39650	Unknown	7.86384	2.45111	Unknown protein
AT3G11740	AT3G11740	Unknown	0.184461	0	Unknown protein
AT3G63230	AT3G63230	Unknown	0.151251	0	Unknown protein
AT4G11350	AT4G11350	Unknown	0.49551	0.207066	Unknown protein
AT5G05840	AT5G05840	Unknown	0.874504	0.227096	Unknown protein
AT3G57210	AT3G57210	Unknown	0.344646	0.0696108	Unknown protein
AT5G45850	AT5G45850	Unknown	0.793008	0.175186	Unknown protein
AT1G11210	AT1G11210	Unknown	55.402	15.471	Unknown protein
AT4G13800	AT4G13800	Unknown	1.14297	0.247344	Unknown protein
AT1G09310	AT1G09310	Unknown	425.749	185.906	Unknown protein
AT4G26950	AT4G26950	Unknown	0.564311	0.207233	Unknown protein
AT4G21930	AT4G21930	Unknown	1.00852	0.366865	Unknown protein
AT5G45630	AT5G45630	Unknown	3.87188	1.16473	Unknown protein
AT1G18265	AT1G18265	Unknown	10.6268	5.13981	Unknown protein
AT2G37880	AT2G37880	Unknown	0.688453	0.217269	Unknown protein
AT1G76610	AT1G76610	Unknown	2.60252	1.04138	Unknown protein
AT2G41810	AT2G41810	Unknown	0.10545	0.0354975	Unknown protein
AT1G01355	AT1G01355	Unknown	0.247021	0	Unknown protein
AT2G39560	AT2G39560	Unknown	2.11582	0.77365	Unknown protein
AT3G49580	AT3G49580	Unknown	25.4062	7.14091	Unknown protein
AT5G06490	AT5G06490	Unknown	0.357121	0	Unknown protein
AT2G44578	AT2G44578	Unknown	1.80668	0.629155	Unknown protein
AT1G20823	AT1G20823	Unknown	7.50988	2.56088	Unknown protein
AT3G11110	AT3G11110	Unknown	25.082	10.7787	Unknown protein
AT5G26700	AT5G26700	Unknown	0.199464	0	Unknown protein
AT3G04200	AT3G04200	Unknown	0.554917	0	Unknown protein
AT5G39110	AT5G39110	Unknown	3.75373	1.37239	Unknown protein
AT2G15500	AT2G15500	Unknown	0.106331	0	Unknown protein
AT4G13395	AT4G13395	Unknown	46.1022	3.31124	Unknown protein
AT1G07490	AT1G07490	Unknown	2.11607	0	Unknown protein
AT5G59510	AT5G59510	Unknown	5.37985	1.37546	Unknown protein
AT4G17680	AT4G17680	Unknown	1.48924	0.59459	Unknown protein
AT2G25685	AT2G25685	Unknown	0.285696	0	Unknown protein
AT1G70440	AT1G70440	Unknown	0.495096	0.115383	Unknown protein
AT2G37970	AT2G37970	Unknown	49.2058	12.6038	Unknown protein
AT4G01895	AT4G01895	Unknown	1.42854	0.529466	Unknown protein
AT5G44540	AT5G44540	Unknown	0.2357	0	Unknown protein
AT4G01870	AT4G01870	Unknown	213.502	30.3911	Unknown protein
AT3G01015	AT3G01015	Unknown	0.12094	0	Unknown protein
AT2G07714	AT2G07714	Unknown	0.287147	0	Unknown protein
AT2G37720	AT2G37720	Unknown	0.584226	0.0280954	Unknown protein
AT3G28150	AT3G28150	Unknown	0.368387	0.186015	Unknown protein
AT1G73750	AT1G73750	Unknown	12.8083	4.93536	Unknown protein
AT1G49405	AT1G49405	Unknown	0.369725	0.0933452	Unknown protein
ATMG01010	ATMG01010	Unknown	0.41594	0	Unknown protein
AT1G69470	AT1G69470	Unknown	0.100298	0	Unknown protein
AT3G48630	AT3G48630	Unknown	0.101756	0	Unknown protein
AT2G05270	AT2G05270	Unknown	0.102231	0	Unknown protein
AT2G36724	AT2G36724	Unknown	0.102478	0	Unknown protein
AT5G40620	AT5G40620	Unknown	0.107954	0	Unknown protein
AT1G59885	AT1G59885	Unknown	0.108784	0	Unknown protein
AT4G27580	AT4G27580	Unknown	0.109204	0	Unknown protein
AT1G63105	AT1G63105	Unknown	0.114975	0	Unknown protein
AT2G07713	AT2G07713	Unknown	0.114975	0	Unknown protein
AT3G60760	AT3G60760	Unknown	0.114975	0	Unknown protein
AT2G17960	AT2G17960	Unknown	0.115918	0	Unknown protein
AT2G39160	AT2G39160	Unknown	0.116876	0	Unknown protein
AT5G06380	AT5G06380	Unknown	0.131485	0	Unknown protein
AT2G31345	AT2G31345	Unknown	0.149125	0	Unknown protein
AT5G01570	AT5G01570	Unknown	0.149315	0.0665302	Unknown protein
AT4G02160	AT4G02160	Unknown	0.153717	0	Unknown protein
AT1G71760	AT1G71760	Unknown	0.167526	0.0422956	Unknown protein
AT2G10920	AT2G10920	Unknown	0.168357	0	Unknown protein
AT1G10100	AT1G10100	Unknown	0.173521	0	Unknown protein
AT1G26140	AT1G26140	Unknown	0.173521	0	Unknown protein
AT5G15725	AT5G15725	Unknown	0.174592	0	Unknown protein
AT5G40855	AT5G40855	Unknown	0.179012	0	Unknown protein
AT4G01985	AT4G01985	Unknown	0.179486	0.0906303	Unknown protein
AT3G16930	AT3G16930	Unknown	0.202028	0	Unknown protein
AT1G68845	AT1G68845	Unknown	0.203482	0	Unknown protein
AT1G20875	AT1G20875	Unknown	0.211074	0	Unknown protein
AT2G18200	AT2G18200	Unknown	0.215908	0	Unknown protein
AT1G67670	AT1G67670	Unknown	0.217569	0	Unknown protein
AT1G47980	AT1G47980	Unknown	0.221738	0.111965	Unknown protein
AT3G51915	AT3G51915	Unknown	0.231836	0	Unknown protein
AT4G30662	AT4G30662	Unknown	0.234866	0	Unknown protein
AT1G43810	AT1G43810	Unknown	0.239694	0	Unknown protein
AT3G09280	AT3G09280	Unknown	0.2503	0.126388	Unknown protein
AT4G30740	AT4G30740	Unknown	0.251675	0	Unknown protein
AT3G13500	AT3G13500	Unknown	0.25481	0	Unknown protein
AT2G07669	AT2G07669	Unknown	0.257127	0.129835	Unknown protein
AT2G34238	AT2G34238	Unknown	0.26683	0	Unknown protein
AT2G20784	AT2G20784	Unknown	0.271961	0	Unknown protein
AT3G55790	AT3G55790	Unknown	0.271961	0	Unknown protein
AT2G08986	AT2G08986	Unknown	0.276307	0	Unknown protein
AT5G46013	AT5G46013	Unknown	0.282839	0	Unknown protein
AT3G20362	AT3G20362	Unknown	0.294624	0	Unknown protein
AT4G16915	AT4G16915	Unknown	0.298354	0.0602608	Unknown protein
AT3G60318	AT3G60318	Unknown	0.300893	0	Unknown protein
AT2G23321	AT2G23321	Unknown	0.304287	0	Unknown protein
AT4G16855	AT4G16855	Unknown	0.307434	0	Unknown protein
AT1G16025	AT1G16025	Unknown	0.310131	0	Unknown protein
AT1G47400	AT1G47400	Unknown	0.310864	0	Unknown protein
AT1G24851	AT1G24851	Unknown	0.327613	0.0275711	Unknown protein
AT1G25025	AT1G25025	Unknown	0.327613	0.0275711	Unknown protein
AT1G25112	AT1G25112	Unknown	0.327613	0.0275711	Unknown protein
AT1G25180	AT1G25180	Unknown	0.327613	0.0275711	Unknown protein
AT3G50682	AT3G50682	Unknown	0.328883	0	Unknown protein
AT5G50360	AT5G50360	Unknown	0.329451	0	Unknown protein
AT4G05018	AT4G05018	Unknown	0.332752	0.0560071	Unknown protein
AT1G51010	AT1G51010	Unknown	0.34077	0	Unknown protein
AT3G48640	AT3G48640	Unknown	0.377119	0.0634748	Unknown protein
AT4G18422	AT4G18422	Unknown	0.384816	0	Unknown protein
AT1G06137	AT1G06137	Unknown	0.409912	0	Unknown protein
AT5G09876	AT5G09876	Unknown	0.412904	0.208494	Unknown protein
AT3G30730	AT3G30730	Unknown	0.41594	0	Unknown protein
AT4G18500	AT4G18500	Unknown	0.422149	0	Unknown protein
AT5G57181	AT5G57181	Unknown	0.428545	0	Unknown protein
AT4G04480	AT4G04480	Unknown	0.460766	0	Unknown protein
AT1G40104	AT1G40104	Unknown	0.461112	0	Unknown protein
AT2G36295	AT2G36295	Unknown	0.461151	0.232856	Unknown protein
AT5G40800	AT5G40800	Unknown	0.466219	0.209257	Unknown protein
AT1G45229	AT1G45229	Unknown	0.483211	0	Unknown protein
AT5G50562	AT5G50562	Unknown	0.487654	0	Unknown protein
AT1G02070	AT1G02070	Unknown	0.491691	0.141872	Unknown protein
AT2G07806	AT2G07806	Unknown	0.498152	0.167693	Unknown protein
AT3G29300	AT3G29300	Unknown	0.528672	0.26695	Unknown protein
AT3G57110	AT3G57110	Unknown	0.529184	0	Unknown protein
AT3G27025	AT3G27025	Unknown	0.547936	0.0790507	Unknown protein
AT1G35183	AT1G35183	Unknown	0.554587	0	Unknown protein
AT3G44440	AT3G44440	Unknown	0.565679	0	Unknown protein
AT5G27247	AT5G27247	Unknown	0.577223	0	Unknown protein
AT2G29452	AT2G29452	Unknown	0.642817	0	Unknown protein
AT1G67855	AT1G67855	Unknown	0.642832	0.183492	Unknown protein
AT5G14560	AT5G14560	Unknown	0.685799	0	Unknown protein
AT3G08636	AT3G08636	Unknown	0.707099	0	Unknown protein
AT5G44065	AT5G44065	Unknown	0.744314	0	Unknown protein
AT5G62998	AT5G62998	Unknown	0.744314	0	Unknown protein
AT5G45469	AT5G45469	Unknown	0.774903	0.195641	Unknown protein
AT3G15534	AT3G15534	Unknown	0.819825	0	Unknown protein
AT3G48510	AT3G48510	Unknown	0.859259	0.325409	Unknown protein
AT2G07705	AT2G07705	Unknown	0.949834	0.106581	Unknown protein
AT4G21926	AT4G21926	Unknown	0.980217	0.252865	Unknown protein
AT1G63055	AT1G63055	Unknown	1.08896	0.268036	Unknown protein
AT3G06019	AT3G06019	Unknown	1.14665	0	Unknown protein
AT1G73510	AT1G73510	Unknown	1.21368	0	Unknown protein
AT4G23271	AT4G23271	Unknown	1.24782	0	Unknown protein
AT5G26620	AT5G26620	Unknown	1.31992	0.380849	Unknown protein
AT2G30766	AT2G30766	Unknown	1.34349	0.142818	Unknown protein
AT5G22520	AT5G22520	Unknown	1.41893	0.143296	Unknown protein
AT1G20310	AT1G20310	Unknown	1.52346	0.139865	Unknown protein
AT3G04854	AT3G04854	Unknown	1.52886	0.385995	Unknown protein
AT3G13433	AT3G13433	Unknown	1.76342	0.209513	Unknown protein
AT1G72240	AT1G72240	Unknown	1.78323	0.600287	Unknown protein
AT4G36230	AT4G36230	Unknown	1.97478	0.385995	Unknown protein
AT5G17165	AT5G17165	Unknown	2.04239	1.03129	Unknown protein
AT4G13575	AT4G13575	Unknown	2.06223	0.936513	Unknown protein
AT2G07684	AT2G07684	Unknown	2.29329	0.77199	Unknown protein
AT5G53030	AT5G53030	Unknown	2.30367	1.08014	Unknown protein
AT2G05185	AT2G05185	Unknown	2.48105	0	Unknown protein
AT3G27250	AT3G27250	Unknown	2.53769	0.577529	Unknown protein
AT1G65486	AT1G65486	Unknown	2.54701	1.17586	Unknown protein
AT5G28910	AT5G28910	Unknown	2.59751	0.554496	Unknown protein
AT5G24640	AT5G24640	Unknown	2.61351	0.791805	Unknown protein
AT2G24692	AT2G24692	Unknown	2.71954	0.984584	Unknown protein
AT5G57123	AT5G57123	Unknown	2.72035	1.3444	Unknown protein
AT3G19615	AT3G19615	Unknown	2.90589	1.27167	Unknown protein
AT5G06790	AT5G06790	Unknown	3.16611	0.839323	Unknown protein
AT5G46295	AT5G46295	Unknown	3.31129	0.627007	Unknown protein
AT4G24700	AT4G24700	Unknown	3.49462	0.309577	Unknown protein
AT1G52855	AT1G52855	Unknown	3.5291	1.39461	Unknown protein
AT5G08760	AT5G08760	Unknown	3.82708	1.88971	Unknown protein
AT2G23270	AT2G23270	Unknown	4.3031	0.543207	Unknown protein
AT4G37290	AT4G37290	Unknown	4.95215	0.149287	Unknown protein
AT5G17350	AT5G17350	Unknown	5.77844	0.870218	Unknown protein
AT5G26230	AT5G26230	Unknown	5.95452	2.42206	Unknown protein
AT5G67390	AT5G67390	Unknown	6.95232	2.66462	Unknown protein
AT1G24147	AT1G24147	Unknown	7.70152	2.93369	Unknown protein
AT3G10930	AT3G10930	Unknown	7.84548	1.88934	Unknown protein
AT2G15020	AT2G15020	Unknown	8.15798	0.156289	Unknown protein
AT4G27657	AT4G27657	Unknown	8.43137	0.996406	Unknown protein
AT5G57340	AT5G57340	Unknown	8.4399	4.2201	Unknown protein
AT1G33102	AT1G33102	Unknown	8.56303	3.85216	Unknown protein
AT5G64230	AT5G64230	Unknown	8.70896	3.35923	Unknown protein
AT3G50800	AT3G50800	Unknown	8.77778	2.09303	Unknown protein
AT3G15760	AT3G15760	Unknown	8.90793	2.08382	Unknown protein
AT3G12320	AT3G12320	Unknown	9.2306	0.844246	Unknown protein
AT1G24145	AT1G24145	Unknown	9.32884	3.19498	Unknown protein
AT5G01790	AT5G01790	Unknown	10.3944	1.92805	Unknown protein
AT1G51080	AT1G51080	Unknown	10.6801	5.26545	Unknown protein
AT1G62250	AT1G62250	Unknown	10.7098	5.29551	Unknown protein
AT5G59350	AT5G59350	Unknown	11.199	5.35568	Unknown protein
AT5G14730	AT5G14730	Unknown	11.9912	3.95725	Unknown protein
AT3G44450	AT3G44450	Unknown	12.2984	1.39634	Unknown protein
AT5G03210	AT5G03210	Unknown	12.5295	2.24238	Unknown protein
AT1G32520	AT1G32520	Unknown	12.7413	3.37653	Unknown protein
AT4G29110	AT4G29110	Unknown	12.8549	2.33011	Unknown protein
AT4G21215	AT4G21215	Unknown	13.8494	6.04105	Unknown protein
AT5G54585	AT5G54585	Unknown	16.0405	2.52377	Unknown protein
AT3G52740	AT3G52740	Unknown	16.5109	5.94472	Unknown protein
AT2G42975	AT2G42975	Unknown	16.715	3.57534	Unknown protein
AT1G35210	AT1G35210	Unknown	17.2302	0.684615	Unknown protein
AT1G24148	AT1G24148	Unknown	21.0826	6.18659	Unknown protein
AT4G12735	AT4G12735	Unknown	21.4173	3.13705	Unknown protein
AT1G05575	AT1G05575	Unknown	22.1093	6.03457	Unknown protein
AT1G48330	AT1G48330	Unknown	25.3784	9.426	Unknown protein
AT1G21010	AT1G21010	Unknown	26.4514	13.4612	Unknown protein
AT3G56290	AT3G56290	Unknown	26.8754	10.8109	Unknown protein
AT1G78995	AT1G78995	Unknown	28.6106	13.7046	Unknown protein
AT3G01060	AT3G01060	Unknown	28.8097	11.6803	Unknown protein
AT4G29780	AT4G29780	Unknown	29.5303	1.9524	Unknown protein
AT1G65490	AT1G65490	Unknown	30.9051	3.87825	Unknown protein
AT2G15830	AT2G15830	Unknown	38.3199	15.5975	Unknown protein
AT2G30230	AT2G30230	Unknown	38.4696	16.0868	Unknown protein
AT1G69160	AT1G69160	Unknown	41.562	20.597	Unknown protein
AT5G55620	AT5G55620	Unknown	41.851	20.8422	Unknown protein
AT3G23170	AT3G23170	Unknown	43.4412	6.85312	Unknown protein
AT4G34630	AT4G34630	Unknown	52.1906	26.3776	Unknown protein
AT5G57345	AT5G57345	Unknown	69.2646	35.2519	Unknown protein
AT1G25400	AT1G25400	Unknown	83.1771	31.2387	Unknown protein
AT1G76600	AT1G76600	Unknown	119.971	14.7589	Unknown protein
AT4G08555	AT4G08555	Unknown	184.895	5.8077	Unknown protein
AT5G38980	AT5G38980	Unknown	224.711	106.006	Unknown protein
AT1G32920	AT1G32920	Unknown	234.027	45.7824	Unknown protein
AT2G01021	AT2G01021	Unknown	4174.79	1449.6	Unknown protein
AT1G07330	AT1G07330	Unknown	0.103076	0	Unknown protein
AT3G29305	AT3G29305	Unknown	0.111354	0	Unknown protein
AT2G22088	AT2G22088	Unknown	0.132312	0	Unknown protein
AT1G31990	AT1G31990	Unknown	0.133415	0.0673671	Unknown protein
AT3G28170	AT3G28170	Unknown	0.135981	0	Unknown protein
AT3G18282	AT3G18282	Unknown	0.138647	0	Unknown protein
AT5G57567	AT5G57567	Unknown	0.167691	0	Unknown protein
AT2G07795	AT2G07795	Unknown	0.171122	0.0617192	Unknown protein
AT2G42860	AT2G42860	Unknown	0.171765	0.0693854	Unknown protein
AT5G03710	AT5G03710	Unknown	0.172463	0	Unknown protein
AT3G07425	AT3G07425	Unknown	0.186079	0.0939593	Unknown protein
AT5G44570	AT5G44570	Unknown	0.223687	0.0752996	Unknown protein
AT5G40790	AT5G40790	Unknown	0.232598	0	Unknown protein
AT1G56555	AT1G56555	Unknown	0.238348	0	Unknown protein
AT1G58225	AT1G58225	Unknown	0.241743	0.0610334	Unknown protein
AT5G06755	AT5G06755	Unknown	0.247733	0	Unknown protein
AT2G34224	AT2G34224	Unknown	0.248105	0	Unknown protein
AT2G01175	AT2G01175	Unknown	0.254619	0.128569	Unknown protein
AT1G02575	AT1G02575	Unknown	0.283469	0.143136	Unknown protein
AT2G04480	AT2G04480	Unknown	0.28512	0.057588	Unknown protein
AT4G24231	AT4G24231	Unknown	0.287583	0	Unknown protein
AT2G23118	AT2G23118	Unknown	0.294624	0	Unknown protein
AT1G68935	AT1G68935	Unknown	0.317313	0	Unknown protein
AT5G67550	AT5G67550	Unknown	0.318256	0.123616	Unknown protein
AT1G67790	AT1G67790	Unknown	0.328527	0.157074	Unknown protein
AT2G42340	AT2G42340	Unknown	0.333313	0.0480869	Unknown protein
AT5G03060	AT5G03060	Unknown	0.333406	0.126264	Unknown protein
AT5G54790	AT5G54790	Unknown	0.337096	0	Unknown protein
AT4G14450	AT4G14450	Unknown	0.362615	0.14648	Unknown protein
AT5G24879	AT5G24879	Unknown	0.372157	0	Unknown protein
ATMG01180	ATMG01180	Unknown	0.378803	0.127516	Unknown protein
AT2G04495	AT2G04495	Unknown	0.392459	0.182127	Unknown protein
AT4G30230	AT4G30230	Unknown	0.392469	0.198175	Unknown protein
AT1G65346	AT1G65346	Unknown	0.402414	0.0580562	Unknown protein
AT1G05330	AT1G05330	Unknown	0.409912	0.103491	Unknown protein
AT3G25233	AT3G25233	Unknown	0.456193	0	Unknown protein
AT1G61575	AT1G61575	Unknown	0.458659	0.115799	Unknown protein
AT4G27654	AT4G27654	Unknown	0.528124	0.088891	Unknown protein
AT4G19430	AT4G19430	Unknown	0.540075	0.0606018	Unknown protein
AT5G38310	AT5G38310	Unknown	0.555192	0.186894	Unknown protein
AT1G26290	AT1G26290	Unknown	0.558236	0.140939	Unknown protein
AT5G51850	AT5G51850	Unknown	0.56152	0.252032	Unknown protein
AT4G28930	AT4G28930	Unknown	0.562465	0.162293	Unknown protein
ATMG00400	ATMG00400	Unknown	0.58179	0.180783	Unknown protein
AT1G30190	AT1G30190	Unknown	0.608257	0.102379	Unknown protein
AT2G32200	AT2G32200	Unknown	0.611073	0.264478	Unknown protein
AT3G63052	AT3G63052	Unknown	0.633223	0	Unknown protein
AT2G41342	AT2G41342	Unknown	0.672094	0.254527	Unknown protein
AT4G01360	AT4G01360	Unknown	0.673427	0.123652	Unknown protein
AT4G20006	AT4G20006	Unknown	0.689852	0	Unknown protein
AT3G06090	AT3G06090	Unknown	0.707099	0	Unknown protein
AT1G24270	AT1G24270	Unknown	0.721121	0.303438	Unknown protein
AT3G44960	AT3G44960	Unknown	0.815883	0.137325	Unknown protein
AT4G05071	AT4G05071	Unknown	0.884163	0.297646	Unknown protein
AT2G27180	AT2G27180	Unknown	0.900763	0.363868	Unknown protein
AT5G37550	AT5G37550	Unknown	0.920397	0.398357	Unknown protein
AT4G25510	AT4G25510	Unknown	1.13967	0.572965	Unknown protein
AT1G53163	AT1G53163	Unknown	1.20034	0.459805	Unknown protein
AT5G59050	AT5G59050	Unknown	1.25263	0.412504	Unknown protein
AT3G01513	AT3G01513	Unknown	1.39525	0.521869	Unknown protein
AT5G10320	AT5G10320	Unknown	1.47482	0.184792	Unknown protein
AT1G53620	AT1G53620	Unknown	1.53655	0.517249	Unknown protein
AT1G51920	AT1G51920	Unknown	1.61111	0.180783	Unknown protein
AT5G44575	AT5G44575	Unknown	1.61794	0.544646	Unknown protein
AT5G56850	AT5G56850	Unknown	1.88819	0.941658	Unknown protein
AT3G19550	AT3G19550	Unknown	2.30508	0.503324	Unknown protein
AT1G03055	AT1G03055	Unknown	2.45374	1.239	Unknown protein
AT3G59880	AT3G59880	Unknown	2.49223	1.22917	Unknown protein
AT4G21920	AT4G21920	Unknown	2.50204	0.439441	Unknown protein
AT3G06890	AT3G06890	Unknown	3.30818	1.4653	Unknown protein
AT2G13550	AT2G13550	Unknown	3.41164	1.39862	Unknown protein
AT1G23110	AT1G23110	Unknown	4.28574	1.19096	Unknown protein
AT3G06145	AT3G06145	Unknown	6.12754	2.82886	Unknown protein
AT3G43110	AT3G43110	Unknown	6.83171	1.29986	Unknown protein
AT4G31441	AT4G31441	Unknown	7.59333	3.25107	Unknown protein
AT1G53625	AT1G53625	Unknown	9.24456	4.00113	Unknown protein
AT4G27652	AT4G27652	Unknown	10.2017	3.84301	Unknown protein
AT5G17460	AT5G17460	Unknown	10.9304	5.19674	Unknown protein
AT2G38790	AT2G38790	Unknown	17.2786	7.77434	Unknown protein
AT1G28190	AT1G28190	Unknown	17.9902	6.83879	Unknown protein
AT1G32928	AT1G32928	Unknown	22.8774	11.373	Unknown protein
AT2G41730	AT2G41730	Unknown	29.1176	7.03568	Unknown protein
AT2G25735	AT2G25735	Unknown	31.577	11.2622	Unknown protein
AT5G42070	AT5G42070	Unknown	32.5337	16.1658	Unknown protein
AT1G44000	AT1G44000	Unknown	39.0946	14.1529	Unknown protein
AT5G20790	AT5G20790	Unknown	45.1631	17.1612	Unknown protein
AT2G36220	AT2G36220	Unknown	52.5454	20.5616	Unknown protein
AT4G32020	AT4G32020	Unknown	186.511	94.8741	Unknown protein
ATMG00840	ATMG00840	Unknown	0.115918	0	Unknown protein
ATMG01290	ATMG01290	Unknown	0.126268	0	Unknown protein
ATMG00740	ATMG00740	Unknown	0.14002	0.0707021	Unknown protein
ATMG00720	ATMG00720	Unknown	0.392833	0	Unknown protein
ATMG01400	ATMG01400	Unknown	0.133415	0	Unknown protein
AT5G67265	AT5G67265	Unknown	0.179012	0	Unknown protein
ATMG01000	ATMG01000	Unknown	0.409912	0.0827932	Unknown protein
AT4G37710	AT4G37710	Unknown	1.44869	0.209002	Unknown protein
AT5G53830	AT5G53830	Unknown	13.4311	5.04064	Unknown protein
AT3G62499	AT3G62499	Unknown	1.66376	0.280036	Unknown protein
AT1G59590	AT1G59590	Unknown	21.9262	6.62644	Unknown protein
AT1G10657	AT1G10657	Unknown	4.57983	1.93414	Unknown protein
AT3G60470	AT3G60470	Unknown	0.228096	0.0921408	Unknown protein
AT3G50130	AT3G50130	Unknown	0.291587	0.0245392	Unknown protein
AT3G51220	AT3G51220	Unknown	1.54761	0.754511	Unknown protein
AT3G16670	AT3G16670	Unknown	19.4406	8.55791	Unknown protein
AT5G15780	AT5G15780	Unknown	109.998	54.6041	Unknown protein
AT3G62320	AT3G62320	Unknown	0.164442	0.0830338	Unknown protein
AT3G28840	AT3G28840	Unknown	0.351596	0.0591788	Unknown protein
AT1G06050	AT1G06050	Unknown	4.29505	1.92043	Unknown protein
AT1G62840	AT1G62840	Unknown	0.292251	0.0665786	Unknown protein
AT2G44240	AT2G44240	Unknown	0.170843	0.0575107	Unknown protein
AT4G17860	AT4G17860	Unknown	0.230159	0.116217	Unknown protein
AT5G24040	AT5G24040	Unknown	0.216275	0.0728045	Unknown protein
AT5G19260	AT5G19260	Unknown	3.60641	1.80057	Unknown protein
AT1G04490	AT1G04490	Unknown	0.314266	0.158687	Unknown protein
AT1G63410	AT1G63410	Unknown	0.67665	0.205002	Unknown protein
AT2G38640	AT2G38640	Unknown	8.12411	3.32468	Unknown protein
AT4G17670	AT4G17670	Unknown	5.36068	2.32015	Unknown protein
AT5G66650	AT5G66650	Unknown	9.66625	3.23173	Unknown protein
AT1G75160	AT1G75160	Unknown	0.173758	0.0877381	Unknown protein
AT3G04510	AT3G04510	Unknown	0.16034	0	Unknown protein
AT5G66675	AT5G66675	Unknown	14.3045	7.08228	Unknown protein
AT1G61930	AT1G61930	Unknown	0.193726	0.0978207	Unknown protein
AT4G30830	AT4G30830	Unknown	0.313422	0.115099	Unknown protein
AT4G39610	AT4G39610	Unknown	0.144306	0.0728664	Unknown protein
ATCG00870	ATCG00870	Unknown	0.453268	0.0915501	Unknown protein
ATCG01270	ATCG01270	Unknown	0.453268	0.0915501	Unknown protein
AT4G32990	AT4G32990	Unknown	0.257908	0.0434098	Unknown protein
AT4G37235	AT4G37235	Unknown	0.861777	0.33473	Unknown protein
AT1G21326	AT1G21326	Unknown	2.99798	1.00015	Unknown protein
AT4G15120	AT4G15120	Unknown	4.20711	1.94519	Unknown protein
AT1G78410	AT1G78410	Unknown	4.43544	1.75277	Unknown protein
AT3G22160	AT3G22160	Unknown	11.3487	4.44014	Unknown protein
AT1G17147	AT1G17147	Unknown	15.4609	7.32591	Unknown protein
AT2G22880	AT2G22880	Unknown	35.2871	5.93027	Unknown protein
AT2G07776	AT2G07776	Unknown	1.29728	0.574184	Unknown protein
AT1G63530	AT1G63530	Unknown	0.77138	0.378375	Unknown protein
AT1G63720	AT1G63720	Unknown	7.93398	2.89572	Unknown protein
AT2G24285	AT2G24285	Unknown	0.186898	0.0943733	Unknown protein
AT2G14247	AT2G14247	Unknown	0.782445	0.263394	Unknown protein
AT1G21525	AT1G21525	Unknown	1.95928	0.761021	Unknown protein
AT1G06148	AT1G06148	Unknown	0.10368	0.0418822	Unknown protein
ATMG00450	ATMG00450	Unknown	0.132168	0	Unknown protein
ATMG00120	ATMG00120	Unknown	0.294624	0	Unknown protein
ATMG01130	ATMG01130	Unknown	0.925176	0.400425	Unknown protein
AT5G59400	AT5G59400	Unknown	4.49681	2.22423	Unknown protein
AT4G06536	AT4G06536	Unknown	3.4939	1.51219	Unknown protein
AT1G28170	AT1G28170	Unknown	0.172991	0.0873506	Unknown protein
AT1G16225	AT1G16225	Unknown	0.190251	0.064044	Unknown protein
AT3G51660	AT3G51660	Unknown	23.033	9.76065	Unknown protein
AT3G11570	AT3G11570	Unknown	0.393302	0.159514	Unknown protein
AT4G11521	AT4G11521	Unknown	2.17474	0.595593	Unknown protein
AT5G48540	AT5G48540	Unknown	14.541	6.76036	Unknown protein
AT4G02075	AT4G02075	Unknown	2.43143	1.20268	Unknown protein
AT3G15740	AT3G15740	Unknown	0.377119	0.190424	Unknown protein
AT4G30370	AT4G30370	Unknown	3.47273	1.60565	Unknown protein
AT5G66070	AT5G66070	Unknown	7.83183	2.24167	Unknown protein
AT5G41690	AT5G41690	Unknown	0.168357	0.0188913	Unknown protein
AT1G53708	AT1G53708	Unknown	0.336714	0.136017	Unknown protein
AT1G19840	AT1G19840	Unknown	2.47944	1.02013	Unknown protein
AT4G38860	AT4G38860	Unknown	41.3024	10.2656	Unknown protein
AT3G55880	AT3G55880	Unknown	13.3243	5.4894	Unknown protein
AT5G19140	AT5G19140	Unknown	1153.72	535.744	Unknown protein
AT4G38560	AT4G38560	Unknown	0.593673	0.26903	Unknown protein
AT5G64310	AT5G64310	Unknown	36.3651	18.3023	Unknown protein
AT3G20865	AT3G20865	Unknown	0.277294	0	Unknown protein
AT3G25600	AT3G25600	Unknown	21.926	6.60084	Unknown protein
AT4G15740	AT4G15740	Unknown	0.539084	0.163324	Unknown protein
AT3G16510	AT3G16510	Unknown	4.07002	1.90717	Unknown protein
AT4G07820	AT4G07820	Unknown	9.57208	3.86669	Unknown protein
AT4G13600	AT4G13600	Unknown	0.731481	0.369357	Unknown protein
AT2G46670	AT2G46670	Unknown	0.764858	0	Unknown protein
AT5G26220	AT5G26220	Unknown	3.68723	0.873459	Unknown protein
ATCG00860	ATCG00860	Unknown	0.169457	0.0715647	Unknown protein
ATCG01280	ATCG01280	Unknown	0.169457	0.0715647	Unknown protein
AT2G25460	AT2G25460	Unknown	1.45972	0.523086	Unknown protein
AT4G19970	AT4G19970	Unknown	1.33915	0.489998	Unknown protein
AT5G49380	AT5G49380	Unknown	0.258301	0.0652138	Unknown protein
AT1G51915	AT1G51915	Unknown	0.101741	0	Unknown protein
AT4G33930	AT4G33930	Unknown	1.56219	0.53972	Unknown protein
AT2G07687	AT2G07687	Unknown	1.19031	0.300519	Unknown protein
AT4G15300	AT4G15300	Unknown	0.115918	0.029266	Unknown protein
AT1G05990	AT1G05990	Unknown	0.928514	0.360652	Unknown protein
AT4G29850	AT4G29850	Unknown	0.538198	0.210703	Unknown protein
AT3G17330	AT3G17330	Unknown	7.07393	3.08202	Unknown protein
AT2G40910	AT2G40910	Unknown	0.109134	0.0275534	Unknown protein
AT1G20735	AT1G20735	Unknown	0.356221	0.107923	Unknown protein
AT2G14290	AT2G14290	Unknown	0.411569	0.20782	Unknown protein
AT3G04640	AT3G04640	Unknown	22.0855	8.37084	Unknown protein
AT1G75000	AT1G75000	Unknown	2.50744	0.96225	Unknown protein
AT5G23360	AT5G23360	Unknown	6.9131	3.16583	Unknown protein
AT1G07620	AT1G07620	Unknown	0.847279	0.375654	Unknown protein
AT3G29760	AT3G29760	Unknown	5.30894	2.32406	Unknown protein
AT1G70985	AT1G70985	Unknown	4.76773	1.95386	Unknown protein
AT5G03960	AT5G03960	Unknown	0.480926	0.221016	Unknown protein
AT2G39330	AT2G39330	Unknown	2.78024	0.926639	Unknown protein
AT2G35980	AT2G35980	Unknown	12.2862	5.18605	Unknown protein
AT5G06080	AT5G06080	Unknown	0.295651	0.149287	Unknown protein
AT2G07749	AT2G07749	Unknown	0.209733	0.0806882	Unknown protein
AT4G40020	AT4G40020	Unknown	0.41324	0.185478	Unknown protein
AT1G14880	AT1G14880	Unknown	1.49739	0.504064	Unknown protein
AT1G64107	AT1G64107	Unknown	0.153717	0	Unknown protein
AT5G46871	AT5G46871	Unknown	6.62346	2.16939	Unknown protein
AT3G49570	AT3G49570	Unknown	15.5217	5.39922	Unknown protein
AT5G16330	AT5G16330	Unknown	0.174592	0.0587729	Unknown protein
AT1G21320	AT1G21320	Unknown	0.428565	0.062762	Unknown protein
AT5G22240	AT5G22240	Unknown	0.789653	0.21749	Unknown protein
AT5G14820	AT5G14820	Unknown	1.30452	0.648204	Unknown protein
AT1G56240	AT1G56240	Unknown	1.71744	0.206349	Unknown protein
AT2G02340	AT2G02340	Unknown	0.265559	0.0466726	Unknown protein
AT1G11520	AT1G11520	Unknown	1.01933	0.51612	Unknown protein
AT3G57540	AT3G57540	Unknown	3.65391	1.64002	Unknown protein
AT1G27580	AT1G27580	Unknown	0.129535	0	Unknown protein
AT3G52561	AT3G52561	Unknown	0.164761	0	Unknown protein
AT5G05300	AT5G05300	Unknown	1.64761	0.831951	Unknown protein
AT1G56060	AT1G56060	Unknown	4.0869	0.982694	Unknown protein
AT4G24110	AT4G24110	Unknown	4.52158	2.08884	Unknown protein
AT3G57820	AT3G57820	Unknown	0.155978	0.0787774	Unknown protein
AT4G03823	AT4G03823	Unknown	0.140716	0.0710538	Unknown protein
AT1G79245	AT1G79245	Unknown	5.82247	1.80166	Unknown protein
AT1G55604	AT1G55604	Unknown	0.105015	0	Unknown protein
AT1G28447	AT1G28447	Unknown	0.108506	0	Unknown protein
AT5G25451	AT5G25451	Unknown	0.126456	0	Unknown protein
AT2G44383	AT2G44383	Unknown	0.135981	0	Unknown protein
AT2G07813	AT2G07813	Unknown	0.138647	0	Unknown protein
AT3G60613	AT3G60613	Unknown	0.149915	0	Unknown protein
AT4G32212	AT4G32212	Unknown	0.151216	0	Unknown protein
AT2G04033	AT2G04033	Unknown	0.155406	0	Unknown protein
AT1G60835	AT1G60835	Unknown	0.171072	0	Unknown protein
AT1G68735	AT1G68735	Unknown	0.18856	0	Unknown protein
AT2G18323	AT2G18323	Unknown	0.199183	0	Unknown protein
AT1G05061	AT1G05061	Unknown	0.202995	0.0820009	Unknown protein
AT3G14025	AT3G14025	Unknown	0.210029	0.0530266	Unknown protein
AT1G75261	AT1G75261	Unknown	0.233109	0	Unknown protein
AT4G05053	AT4G05053	Unknown	0.281313	0	Unknown protein
AT4G04409	AT4G04409	Unknown	0.284738	0	Unknown protein
AT1G64560	AT1G64560	Unknown	0.439406	0	Unknown protein
AT2G07799	AT2G07799	Unknown	0.831881	0.140018	Unknown protein
AT2G23808	AT2G23808	Unknown	0.857089	0	Unknown protein
AT5G01715	AT5G01715	Unknown	0.354281	0.14184	Unknown protein
AT1G69140	AT1G69140	Unknown	8.77363	2.06338	Unknown protein
AT1G23470	AT1G23470	Unknown	0.157289	0	Unknown protein
AT1G33740	AT1G33740	Unknown	0.169028	0	Unknown protein
AT1G33160	AT1G33160	Unknown	0.324481	0.0819225	Unknown protein
AT2G07786	AT2G07786	Unknown	1.40867	0.33473	Unknown protein
AT4G13900	AT4G13900	Unknown	1.06089	0.317105	Unknown protein
AT1G49370	AT1G49370	Unknown	0.2971	0.150019	Unknown protein
AT4G03926	AT4G03926	Unknown	0.345567	0	Unknown protein
AT5G04781	AT5G04781	Unknown	0.18723	0	Unknown protein
AT5G56544	AT5G56544	Unknown	0.321014	0.163045	Unknown protein
AT5G55420	AT5G55420	Unknown	0.401507	0	Unknown protein
AT4G23215	AT4G23215	Unknown	2.14272	0.432782	Unknown protein
AT2G16367	AT2G16367	Unknown	7.07099	3.40816	Unknown protein
AT3G48650	AT3G48650	Unknown	0.285312	0.0576267	Unknown protein
AT2G37830	AT2G37830	Unknown	0.793008	0.133475	Unknown protein
AT2G24160	AT2G24160	Unknown	0.439731	0.148027	Unknown protein
AT1G66990	AT1G66990	Unknown	1.19611	0.489164	Unknown protein
AT2G07783	AT2G07783	Unknown	0.533287	0.0997334	Unknown protein
AT2G07712	AT2G07712	Unknown	0.383321	0	Unknown protein
AT2G07716	AT2G07716	Unknown	0.239966	0.121169	Unknown protein
AT4G31190	AT4G31190	Unknown	0.168476	0	Unknown protein
