# Supplementary material for: Genome-Wide Analysis of Gene Regulatory Networks of the FVE-HDA6-FLD Complex in Arabidopsis
Source: Front Plant Sci. 2016 Apr 28;7:555. doi: 10.3389/fpls.2016.00555 (PMC4848314; doi:10.3389/fpls.2016.00555)
Supplement: Supplementary file 10 [file Table_5.XLSX]

## Sheet: fld vs Col 2xU
AGI	Classify	Col RPKM	fld RPKM	Description
AT2G45685	antisense RNA and other RNA	0	0.429861	other RNA
AT2G35637	antisense RNA and other RNA	0.209941	1.02079	other RNA
AT1G67238	antisense RNA and other RNA	0	0.115896	other RNA
AT1G66173	antisense RNA and other RNA	0.572164	1.16912	other RNA
AT5G07152	antisense RNA and other RNA	0	0.115153	other_rna
AT1G20691	antisense RNA and other RNA	0	0.758591	other_rna
AT2G01422	antisense RNA and other RNA	0.0533659	0.148696	other_rna
AT4G26255	antisense RNA and other RNA	0.0347184	0.128984	other RNA
AT1G27921	antisense RNA and other RNA	0	0.129387	other RNA
AT1G56242	antisense RNA and other RNA	0	0.140324	other RNA
AT2G41178	antisense RNA and other RNA	0	0.154813	other RNA
AT2G19582	antisense RNA and other RNA	0	0.164104	other RNA
AT4G38215	antisense RNA and other RNA	0	0.164398	other RNA
AT1G76892	antisense RNA and other RNA	0	0.178238	other RNA
AT1G09421	antisense RNA and other RNA	0	0.182879	other RNA
AT3G25795	antisense RNA and other RNA	0	0.204699	other RNA
AT5G64572	antisense RNA and other RNA	0	0.210076	other RNA
AT5G18245	antisense RNA and other RNA	0.0506411	0.211424	other RNA
AT4G22233	antisense RNA and other RNA	0	0.257846	other RNA
AT5G59662	antisense RNA and other RNA	0.109175	0.278957	other RNA
AT1G28685	antisense RNA and other RNA	0.144581	0.312255	other RNA
AT5G15845	antisense RNA and other RNA	0	0.329049	other RNA
AT3G12502	antisense RNA and other RNA	0.122608	0.364886	other RNA
AT2G42388	antisense RNA and other RNA	0.067236	0.374687	other RNA
AT2G24755	antisense RNA and other RNA	0	0.420091	other RNA
AT2G33051	antisense RNA and other RNA	0.232728	0.520569	other RNA
AT1G70185	antisense RNA and other RNA	0.135768	0.562947	other RNA
AT2G45023	antisense RNA and other RNA	0.331165	0.683514	other RNA
AT5G36002	antisense RNA and other RNA	0	0.961471	other RNA
AT3G22072	antisense RNA and other RNA	0	1.03355	other RNA
AT2G47895	antisense RNA and other RNA	0.415108	1.26327	other RNA
AT1G56165	antisense RNA and other RNA	0.611221	1.26896	other RNA
AT1G18382	antisense RNA and other RNA	0.778081	1.86048	other RNA
AT1G78265	antisense RNA and other RNA	0.925213	1.97472	other RNA
AT5G66558	antisense RNA and other RNA	0.498279	2.60707	other RNA
AT4G39404	antisense RNA and other RNA	1.67271	3.35703	other RNA
AT2G23672	antisense RNA and other RNA	0	3.81759	other RNA
AT1G07728	antisense RNA and other RNA	1.7239	4.67864	other RNA
AT1G13448	antisense RNA and other RNA	2.57581	7.30323	other RNA
AT2G06002	antisense RNA and other RNA	2.10924	8.06003	other RNA
AT1G15405	antisense RNA and other RNA	15.4012	35.761	other RNA
AT5G33399	antisense RNA and other RNA	0.0357723	0.132899	other_rna
AT2G31902	antisense RNA and other RNA	0.0667606	0.152926	other_rna
AT1G72852	antisense RNA and other RNA	0	0.214826	other_rna
AT4G36808	antisense RNA and other RNA	0	0.252287	other_rna
AT3G11415	antisense RNA and other RNA	0.0423412	0.353933	other_rna
AT3G53365	antisense RNA and other RNA	0.143817	0.534299	other_rna
AT4G28162	antisense RNA and other RNA	0.386471	0.797663	other_rna
AT2G19572	antisense RNA and other RNA	0	1.01252	other_rna
AT2G37362	antisense RNA and other RNA	0	1.38849	other_rna
AT4G36032	antisense RNA and other RNA	0	3.25097	other_rna
AT2G05518	antisense RNA and other RNA	1.66051	4.2412	other_rna
AT1G12013	antisense RNA and other RNA	0.326353	2.72801	SNOR111; snoRNA
AT5G51174	antisense RNA and other RNA	0	0.679389	SNOR30; snoRNA
AT4G15258	antisense RNA and other RNA	1.65726	4.00203	SNOR37-2; snoRNA
AT5G10572	antisense RNA and other RNA	0.637984	1.77765	SNOR77; snoRNA
AT1G32385	antisense RNA and other RNA	0	0.463583	snoRNA
AT3G58196	antisense RNA and other RNA	0	0.511748	snoRNA
AT5G66562	antisense RNA and other RNA	0	0.938204	snoRNA
AT2G17295	antisense RNA and other RNA	0	0.985114	snoRNA
AT4G26365	antisense RNA and other RNA	0	1.01037	snoRNA
AT2G43141	antisense RNA and other RNA	0	1.57618	snoRNA
AT4G39361	antisense RNA and other RNA	0.707099	1.97023	snoRNA
AT3G47342	antisense RNA and other RNA	1.08784	3.03112	snoRNA
AT2G35744	antisense RNA and other RNA	1.07407	3.49154	snoRNA
AT4G39363	antisense RNA and other RNA	2.28593	6.28277	snoRNA
AT1G08115	antisense RNA and other RNA	3.66644	40.1343	snRNA
AT1G61275	antisense RNA and other RNA	1.69704	5.85439	U12; snRNA
AT3G57765	antisense RNA and other RNA	0.616559	3.26987	U2.3; snRNA
AT5G09585	antisense RNA and other RNA	0.939113	1.96791	U2.5; snRNA
AT3G56705	antisense RNA and other RNA	1.20658	3.33771	U2.6; snRNA
AT5G61455	antisense RNA and other RNA	0.200389	1.23842	U2.7; snRNA
AT3G06900	antisense RNA and other RNA	0.665215	3.84435	U4.2; snRNA
AT5G52471	antisense RNA and other RNA	0	0.532494	U60.1F; snoRNA
AT3G13855	antisense RNA and other RNA	0.0849136	0.186412	U6-26; snRNA
AT1G04880	Chromatin remodeling	0.0267334	0.124148	HMG15 (high mobility group) box protein
AT2G04395	Chromatin remodeling	0	0.247827	Nucleic acid-binding, OB-fold-like protein
AT3G44660	Chromatin remodeling	0	0.126706	histone deacetylase 10
AT1G75600	Chromatin remodeling	0	0.222625	Histone superfamily protein
AT5G65390	Development	12.8121	27.2961	arabinogalactan protein 7
AT2G02250	Development	0	0.205232	phloem protein 2-B2
AT4G26320	Development	0.914845	2.44287	arabinogalactan protein 13
AT2G42440	Development	0.0428978	0.398428	ASL15, Lateral organ boundaries (LOB) domain family protein
AT3G11000	Development	0.0682912	0.161664	DCD (Development and Cell Death) domain protein
AT4G25350	Development	0.341227	0.739496	EXS (ERD1/XPR1/SYG1) family protein
AT4G12850	Development	2.41743	5.2764	Far-red impaired responsive (FAR1) family protein
AT5G02200	Development	0.628998	1.37288	far-red-elongated hypocotyl1-like
AT2G15340	Development	0	0.14786	glycine-rich protein
AT2G21060	Development	59.3864	125.194	glycine-rich protein 2B
AT3G02480	Development	1.51184	11.7599	Late embryogenesis abundant protein (LEA) family protein
AT1G52690	Development	1.72971	30.524	Late embryogenesis abundant protein (LEA) family protein
AT5G35120	Development	0	0.121619	MADS-box family protein
AT1G59930	Development	0.159496	0.888825	MADS-box family protein
AT1G22275	Development	0.0590479	0.164528	Myosin heavy chain-related protein
AT3G15170	Development	0.261351	0.728216	NAC (No Apical Meristem) domain transcriptional regulator
AT2G34850	Development	0.0761686	0.212233	NAD(P)-binding Rossmann-fold superfamily protein
AT1G53330	Development	0.509351	1.36358	Pentatricopeptide repeat (PPR) superfamily protein
AT2G24870	Development	0	0.110377	Plant self-incompatibility protein S1 family
AT2G34700	Development	0	0.109154	Pollen Ole e 1 allergen and extensin family protein
AT2G41850	Development	0.101802	0.23638	polygalacturonase abscission zone A. thaliana
AT1G68765	Development	0.158306	0.441096	Putative membrane lipoprotein
AT1G51880	Development	0.0978107	0.24029	root hair specific 6
AT4G16515	Development	16.4712	37.0867	root meristem growth factor 6 (RGF6)
AT2G03830	Development	0.12515	0.290594	root meristem growth factor 8 (RGF8)
AT2G33460	Development	0.0997084	0.231519	ROP-interactive CRIB motif-containing protein 1
AT1G69230	Development	2.83699	6.28796	SPIRAL1-like2
AT3G13170	Development	0	0.144737	Spo11/DNA topoisomerase VI, subunit A protein
AT5G23030	Development	0.229082	0.765964	tetraspanin12
AT1G15040	Development	8.57406	26.6028	Class I glutamine amidotransferase-like
AT5G67480	Development	34.0168	76.5808	BTB and TAZ domain protein 4
AT1G06520	Development	0.808113	2.3307	glycerol-3-phosphate acyltransferase 1
AT1G65330	Development	0.454563	0.941705	AGL37, MADS-box transcription factor family protein
AT3G47710	Development	0.152064	0.56494	BANQUO 3
AT5G62040	Development	0.158899	0.737913	BFT, PEBP (phosphatidylethanolamine-binding protein)
AT1G12610	Development	0.0790054	0.293516	The DREB subfamily A-1 of ERF/AP2 transcription factor
AT5G03790	Development	0.358529	0.832491	homeobox 51
AT5G23320	Development	0.785665	1.99013	homolog of yeast STE14 A
AT5G10140	Development	5.05924	81.6211	FLC, MADS-box transcription factor
AT3G09190	Development	2.63188	5.76891	Regulates flowering time in Ws ecotype. early flowering in mutant.
AT5G17490	Development	5.13743	10.7165	RGA-like protein 3
ATCG01060	Development	3.2768	7.52852	iron-sulfur cluster binding;electron carriers
ATCG00730	Development	4.04056	11.7479	photosynthetic electron transfer D
ATCG00340	Development	12.0179	25.2926	Photosystem I, PsaA/PsaB protein
ATCG00350	Development	11.4942	27.086	Photosystem I, PsaA/PsaB protein
ATCG00020	Development	322.182	658.388	photosystem II reaction center protein A
ATCG00280	Development	25.9148	59.1188	photosystem II reaction center protein C
ATCG00270	Development	15.0371	31.4484	photosystem II reaction center protein D
ATCG00580	Development	10.3887	22.1025	photosystem II reaction center protein E
ATCG00710	Development	4.9688	11.7149	photosystem II reaction center protein H
ATCG00700	Development	16.3918	42.6883	photosystem II reaction center protein N
ATCG00690	Development	2.91158	6.56743	photosystem II reaction center protein T
ATCG00510	Development	0.744314	2.41958	photsystem I subunit I
AT5G56170	Development	20.5034	41.4498	LORELEI-LIKE-GPI-ANCHORED PROTEIN 1
AT3G62210	Development	0.127214	0.295387	Putative endonuclease or glycosyl hydrolase
AT4G02380	Development	119.255	279.276	senescence-associated gene 21
AT5G45890	Development	0.0338595	0.220137	senescence-associated gene 12
AT3G02040	Development	81.0487	169.308	senescence-related gene 3
AT4G18980	Development	0.641737	1.5232	AtS40-3
AT3G28925	Development	0	0.105926	Like structural maintenance of chromosome 3
AT2G46330	Development	90.0133	206.557	arabinogalactan protein 16
AT2G23130	Development	6.12292	22.4907	arabinogalactan protein 17
AT1G03870	Development	23.6109	74.4309	FASCICLIN-like arabinoogalactan 9
AT3G62740	Development	0.402541	0.836307	beta glucosidase 7
AT1G02640	Development	7.56436	15.49	beta-xylosidase 2
AT3G13784	Development	0.0248105	0.414785	cell wall invertase 5
AT4G24000	Development	1.09789	3.02378	cellulose synthase like G2
AT5G51550	Development	56.7999	158.433	EXORDIUM like 3
AT2G17230	Development	20.5398	76.7338	EXORDIUM like 5
AT3G45970	Development	13.9025	29.0906	expansin-like A1
AT4G38400	Development	1.84294	7.34601	expansin-like A2
AT2G30210	Development	1.8428	3.84622	laccase 3
AT5G03350	Development	7.88218	21.2425	Legume lectin family protein
AT5G57100	Development	2.96436	6.07918	Nucleotide/sugar transporter family protein
AT1G11362	Development	0.308777	0.630932	Plant invertase/pectin methylesterase inhibitor
AT5G48450	Development	0.840555	1.91065	SKU5 similar 3
AT1G76160	Development	15.0223	31.869	SKU5 similar 5
AT3G23730	Development	17.5624	54.8365	xyloglucan endotransglucosylase/hydrolase 16
AT4G03210	Development	93.6681	258.49	xyloglucan endotransglucosylase/hydrolase 9
AT1G10550	Development	0.158899	0.737913	xyloglucan:xyloglucosyl transferase 33
AT3G57690	Development	0	0.106787	arabinogalactan protein 23
AT2G33790	Development	0.241285	0.485554	arabinogalactan protein 30
AT5G14380	Development	0.0964226	0.447779	arabinogalactan protein 6
AT2G20870	Development	0.175556	0.380458	cell wall protein precursor, putative
AT2G24450	Development	0	0.165565	FASCICLIN-like arabinogalactan protein 3 precursor
AT1G11920	Development	0.0367324	0.170583	Pectin lyase-like superfamily protein
AT5G55590	Development	0.09827	0.242117	Pectin lyase-like superfamily protein
AT4G25433	Development	0.06304	0.234202	peptidoglycan-binding LysM domain-containing protein
AT5G51490	Development	0.0488215	0.1508	Plant invertase/pectin methylesterase inhibitor
AT4G02250	Development	0	0.163166	Plant invertase/pectin methylesterase inhibitor
AT4G15750	Development	0.0588432	0.163958	Plant invertase/pectin methylesterase inhibitor
AT1G13130	Development	0.142528	0.441261	Cellulase (glycosyl hydrolase family 5) protein
AT3G23637	Development	0	0.243238	DVL family protein
AT3G27940	Development	0.171997	0.479245	LOB domain-containing protein 26
AT1G17310	Development	0.129743	0.421761	MADS-box transcription factor family protein
AT1G30850	Development	0.243827	0.711741	root hair specific 4
AT3G53232	Development	1.99763	5.38941	ROTUNDIFOLIA like 1
AT1G67265	Development	2.95995	15.3342	ROTUNDIFOLIA like 21
AT5G27940	Development	0.256738	1.13266	WPP domain protein 3
AT3G23635	Development	2.89268	11.0452	ROTUNDIFOLIA like 13
AT5G16023	Development	0.271961	0.75778	ROTUNDIFOLIA like 18
AT3G02493	Development	0.408925	0.854557	ROTUNDIFOLIA like 19
AT1G47990	Development	0.483111	1.10137	gibberellin 2-oxidase 4
AT3G10185	Development	0.271961	0.75778	Gibberellin-regulated family protein
AT4G01026	Development	20.2258	73.4862	PYR1-like 7
AT2G33980	Development	0.106598	0.45543	nudix hydrolase homolog 22
AT1G44350	Development	11.5153	50.7048	IAA-leucine resistant (ILR)-like gene 6
AT3G15540	Development	1.88074	3.89983	indole-3-acetic acid inducible 19
AT3G23030	Development	81.0195	203.89	indole-3-acetic acid inducible 2
AT3G62100	Development	0.406267	0.97029	indole-3-acetic acid inducible 30
AT2G07677	Development	0.401241	0.882631	auxin-responsive factor (ARF) -related
AT1G52830	Development	0.255886	1.09325	indole-3-acetic acid 6
AT5G57420	Development	0.0775611	0.28815	indole-3-acetic acid inducible 33
AT1G15580	Development	0.0675572	1.44316	indole-3-acetic acid inducible 5
AT1G04180	Development	0.301606	0.684756	YUCCA 9
AT4G34810	Development	1.20073	2.60219	SAUR-like auxin-responsive protein family
AT1G17345	Development	0.2692	0.700081	SAUR-like auxin-responsive protein family
AT4G38825	Development	1.09345	4.42794	SAUR-like auxin-responsive protein family
AT4G34780	Development	0	0.122756	SAUR-like auxin-responsive protein family
AT5G27780	Development	0.142507	0.289956	SAUR-like auxin-responsive protein family
AT2G28085	Development	0.169365	0.707867	SAUR-like auxin-responsive protein family
AT1G29490	Development	0.260426	1.37966	SAUR-like auxin-responsive protein family
AT2G18010	Development	0.876052	2.55723	SAUR-like auxin-responsive protein family
AT4G36110	Development	1.06428	3.19011	SAUR-like auxin-responsive protein family
AT4G38850	Development	1.16463	4.01772	SAUR-like auxin-responsive protein family
AT2G21200	Development	1.53455	4.10814	SAUR-like auxin-responsive protein family
AT3G03840	Development	1.69237	4.39033	SAUR-like auxin-responsive protein family
AT4G34800	Development	2.08408	5.11568	SAUR-like auxin-responsive protein family
AT4G34770	Development	1.08621	5.87508	SAUR-like auxin-responsive protein family
AT4G34760	Development	17.0434	62.2445	SAUR-like auxin-responsive protein family
AT2G14920	Development	0	0.172989	sulfotransferase 4A
AT5G08150	Development	3.92946	8.15464	suppressor of phytochrome b 5
AT5G62920	Development	1.74234	3.72199	response regulator 6
AT4G37770	Development	0.214513	0.575572	1-amino-cyclopropane-1-carboxylate synthase 8
AT4G25420	Development	0.364313	0.76902	GA20OX1
AT1G67100	Development	0.0443322	0.535276	LOB domain-containing protein 40
AT1G04240	Development	10.1563	29.6705	AUX/IAA transcriptional regulator family protein
AT5G58310	Development	1.07383	2.94416	methyl esterase 18
AT3G25760	Development	24.3192	164.154	allene oxide cyclase 1
AT3G25770	Development	116.361	355.661	allene oxide cyclase 2
AT5G13220	Development	4.05742	15.1498	jasmonate-zim-domain protein 10
AT1G17420	Development	4.27559	13.8056	lipoxygenase 3
AT1G20510	Development	18.1167	37.9361	OPC-8:0 CoA ligase1
AT2G06050	Development	26.9398	131.075	oxophytodienoate-reductase 3
AT1G72520	Development	1.53414	6.02338	PLAT/LH2 domain-containing lipoxygenase
AT1G74950	Development	24.7595	74.5608	TIFY domain/Divergent CCT motif family protein
AT1G17380	Development	1.19826	4.27781	jasmonate-zim-domain protein 5
AT1G72450	Development	37.3832	90.1122	jasmonate-zim-domain protein 6
AT2G34600	Development	9.08679	23.7475	jasmonate-zim-domain protein 7
AT1G30135	Development	0.526563	2.86452	jasmonate-zim-domain protein 8
AT1G70700	Development	73.8626	208.114	TIFY domain/Divergent CCT motif family protein
AT2G23170	Development	4.42688	13.1163	Auxin-responsive GH3 family protein
AT1G70990	Development	0.271961	1.56608	proline-rich family protein
ATCG01040	Development	0.128954	0.439159	Cytochrome C assembly protein
ATMG00960	Development	0.554587	1.22334	Cytochrome C assembly protein
ATMG00830	Development	0	0.25721	cytochrome C biogenesis 382
AT1G51640	Development	0.449273	1.08387	exocyst subunit exo70 family protein G2
AT4G23180	Kinase	15.9406	37.4553	cysteine-rich RLK (RECEPTOR-like protein kinase) 10
AT4G23220	Kinase	0.602952	1.68004	cysteine-rich RLK (RECEPTOR-like protein kinase) 14
AT3G25882	Kinase	1.27119	2.65649	NIM1-interacting 2
AT4G14780	Kinase	0.0311269	0.173461	Protein kinase superfamily protein
AT1G33770	Kinase	0.459902	1.26009	Protein kinase superfamily protein
AT3G59350	Kinase	32.7381	74.7135	Protein kinase superfamily protein
AT1G65790	Kinase	0.273041	0.772754	receptor kinase 1
AT5G41290	Kinase	0	0.157301	Receptor-like protein kinase-related
AT3G08720	Kinase	9.63133	23.6533	serine/threonine protein kinase 2
AT1G29230	Kinase	0.13572	0.277319	CBL-interacting protein kinase 18
AT5G59270	Kinase	0.042278	0.117801	Concanavalin A-like lectin protein kinase
AT3G45420	Kinase	0.105853	0.235956	Concanavalin A-like lectin protein kinase
AT3G45390	Kinase	0.0935007	0.282237	Concanavalin A-like lectin protein kinase
AT5G59260	Kinase	0.691385	1.43997	Concanavalin A-like lectin protein kinase
AT4G23200	Kinase	0.261485	1.05241	cysteine-rich RLK (RECEPTOR-like protein kinase) 12
AT4G23240	Kinase	0.0400623	0.223255	cysteine-rich RLK (RECEPTOR-like protein kinase) 16
AT4G23140	Kinase	0.151198	0.391012	cysteine-rich RLK (RECEPTOR-like protein kinase) 6
AT5G38250	Kinase	0	0.113232	Protein kinase family protein
AT1G66930	Kinase	0.0838043	0.180998	Protein kinase superfamily protein
AT3G53840	Kinase	0.154678	0.451511	Protein kinase superfamily protein
AT5G50330	Kinase	0.364902	0.745614	Protein kinase superfamily protein
AT2G32680	Kinase	0.134165	0.375969	receptor like protein 23
AT3G11080	Kinase	0.551685	1.24215	receptor like protein 35
AT3G23110	Kinase	0.128021	0.4085	receptor like protein 37
AT1G61490	Kinase	0.0878384	0.177254	S-locus lectin protein kinase family protein
AT5G65500	Kinase	0.107136	0.215597	U-box domain-containing protein kinase
AT1G16160	Kinase	0.0794493	0.202926	wall associated kinase-like 5
AT3G45330	Kinase	0.124234	0.250005	Concanavalin A-like lectin protein kinase
AT5G16900	Kinase	0.195737	0.424194	Leucine-rich repeat protein kinase family protein
AT1G50390	Kinase	0.230574	0.522953	pfkB-like carbohydrate kinase family protein
AT4G26390	Kinase	0.0283975	0.158251	Pyruvate kinase family protein
AT5G11360	Kinase	0	0.128045	Interleukin-1 receptor-associated kinase 4 protein
AT5G24100	Kinase	0.113236	0.262931	Leucine-rich repeat protein kinase family protein
ATMG00730	Metabolism	0.439799	1.03481	cytochrome c oxidase subunit 3
AT5G40382	Metabolism	0.374046	0.931881	Cytochrome c oxidase subunit Vc family protein
AT5G25180	Metabolism	0	0.127939	cytochrome P450, family 71, subfamily B, polypeptide 14
AT5G09970	Metabolism	0.27511	1.27759	cytochrome P450, family 78, subfamily A, polypeptide 7
AT5G63450	Metabolism	4.47254	11.2886	cytochrome P450, family 94, subfamily B, polypeptide 1
AT2G27690	Metabolism	2.97648	7.34452	cytochrome P450, family 94, subfamily C, polypeptide 1
AT1G47620	Metabolism	0.12046	0.304403	cytochrome P450, family 96, subfamily A, polypeptide 8
AT3G01070	Metabolism	0.45134	0.978128	early nodulin-like protein 16
ATCG00590	Metabolism	0	1.64186	electron carriers
AT1G01120	Metabolism	13.8069	30.1292	3-ketoacyl-CoA synthase 1
AT1G13700	Metabolism	8.97595	18.9035	6-phosphogluconolactonase 1
AT3G06990	Metabolism	0.183322	0.498734	Cysteine/Histidine-rich C1 domain family protein
AT5G42800	Metabolism	0.593588	2.37936	dihydroflavonol 4-reductase
AT2G33570	Metabolism	3.48548	7.3964	Domain of unknown function (DUF23)
AT1G09400	Metabolism	0.0365436	0.135352	FMN-linked oxidoreductases superfamily protein
AT5G22940	Metabolism	2.32085	4.95579	FRA8 homolog
AT5G03020	Metabolism	0.376215	0.873787	Galactose oxidase/kelch repeat superfamily protein
AT1G70090	Metabolism	18.8122	46.8374	glucosyl transferase family 8
AT2G20680	Metabolism	1.59691	3.24697	Glycosyl hydrolase superfamily protein
AT2G44500	Metabolism	10.9048	23.786	O-fucosyltransferase family protein
AT1G61280	Metabolism	0.922303	2.47468	Phosphatidylinositol N-acetylglucosaminyltransferase
AT3G28510	Metabolism	0.13827	0.321058	P-loop containing nucleoside triphosphate hydrolases
AT3G49830	Metabolism	0.179012	0.41566	P-loop containing nucleoside triphosphate hydrolases
AT1G72060	Metabolism	3.81616	41.6111	serine-type endopeptidase inhibitors
AT4G15660	Metabolism	2.77043	5.70027	Thioredoxin superfamily protein
AT1G05675	Metabolism	2.20822	5.26206	UDP-Glycosyltransferase superfamily protein
AT3G46500	Metabolism	0	0.357632	2-oxoglutarate (2OG) and Fe(II)-dependent oxygenase
AT3G49630	Metabolism	0.215621	0.489952	2-oxoglutarate (2OG) and Fe(II)-dependent oxygenase
AT4G35810	Metabolism	0.485979	1.30897	2-oxoglutarate (2OG) and Fe(II)-dependent oxygenase
AT5G05600	Metabolism	20.7429	54.051	2-oxoglutarate (2OG) and Fe(II)-dependent oxygenase
AT3G10280	Metabolism	0	0.414314	3-ketoacyl-CoA synthase 14
AT5G49070	Metabolism	0	0.141235	3-ketoacyl-CoA synthase 21
AT5G65800	Metabolism	0.0678091	0.167947	ACC synthase 5
AT1G65890	Metabolism	0.198252	0.491023	acyl activating enzyme 12
AT5G27200	Metabolism	0.101014	0.281461	acyl carrier protein 5
AT1G77120	Metabolism	28.1569	61.5472	alcohol dehydrogenase 1
AT4G37500	Metabolism	0	0.211667	Aldehyde oxidase/xanthine dehydrogenase
AT5G42650	Metabolism	82.6611	225.291	allene oxide synthase
AT5G04180	Metabolism	0.0754376	0.279208	alpha carbonic anhydrase 3
AT1G52470	Metabolism	0	0.106787	alpha/beta-Hydrolases superfamily protein
AT2G45610	Metabolism	0.075491	0.175287	alpha/beta-Hydrolases superfamily protein
AT4G37140	Metabolism	0.236137	1.90078	alpha/beta-Hydrolases superfamily protein
AT1G60270	Metabolism	0.108092	0.276083	beta glucosidase 6
AT2G23410	Metabolism	0.120073	0.483264	cis-prenyltransferase
AT1G66860	Metabolism	0.169817	0.47317	Class I glutamine amidotransferase-like
AT4G01925	Metabolism	0.0481566	0.178908	Cysteine/Histidine-rich C1 domain family protein
AT5G26190	Metabolism	0.228506	0.49521	Cysteine/Histidine-rich C1 domain family protein
AT4G29570	Metabolism	0	0.108953	Cytidine/deoxycytidylate deaminase family protein
AT2G28560	Metabolism	0.0546374	0.126866	DNA repair (Rad51) family protein
AT1G63390	Metabolism	0.37109	0.97536	FAD/NAD(P)-binding oxidoreductase family protein
AT4G15765	Metabolism	7.17158	14.4099	FAD/NAD(P)-binding oxidoreductase family protein
AT4G04930	Metabolism	0	0.207549	fatty acid desaturase family protein
AT3G02590	Metabolism	0.0505071	0.140731	Fatty acid hydroxylase superfamily protein
AT5G05420	Metabolism	0	0.273643	FKBP-like peptidyl-prolyl cis-trans isomerase family protein
AT1G62620	Metabolism	0.0890797	0.341055	Flavin-binding monooxygenase family protein
AT4G12960	Metabolism	0.043336	0.120749	Gamma interferon responsive lysosomal thiol (GILT) reductase
AT1G14250	Metabolism	36.7199	91.4754	GDA1/CD39 nucleoside phosphatase family protein
AT3G14550	Metabolism	0.324577	0.703439	geranylgeranyl pyrophosphate synthase 3
AT2G05520	Metabolism	1224.49	2619.23	glycine-rich protein 3
AT3G47050	Metabolism	0.0217235	0.100882	Glycosyl hydrolase family protein
AT3G60140	Metabolism	1.84747	7.49688	Glycosyl hydrolase superfamily protein
AT4G22110	Metabolism	0.0291788	0.189706	GroES-like zinc-binding dehydrogenase family protein
AT3G23100	Metabolism	2.08037	4.69579	homolog of human DNA ligase iv-binding protein XRCC4
AT4G15440	Metabolism	0.389452	0.994722	hydroperoxide lyase 1
AT3G47360	Metabolism	1.83177	4.15231	hydroxysteroid dehydrogenase 3
AT3G05820	Metabolism	0.0402523	0.186929	invertase H
AT1G80160	Metabolism	2.55525	5.64676	Lactoylglutathione lyase / glyoxalase I family protein
AT3G17520	Metabolism	1.25474	3.13197	Late embryogenesis abundant protein (LEA) family protein
AT4G22880	Metabolism	0.466865	1.56741	leucoanthocyanidin dioxygenase
AT5G65158	Metabolism	0.0524424	0.194831	Lipase/lipooxygenase, PLAT/LH2 family protein
AT5G03270	Metabolism	0	0.28554	lysine decarboxylase family protein
AT4G16640	Metabolism	0.138828	0.361037	Matrixin family protein
AT5G55360	Metabolism	0	0.114882	MBOAT (membrane bound O-acyl transferase)
AT1G34520	Metabolism	0.209822	0.428734	MBOAT (membrane bound O-acyl transferase)
AT5G55370	Metabolism	0.205552	0.458193	MBOAT (membrane bound O-acyl transferase)
AT1G64660	Metabolism	31.0898	63.8993	methionine gamma-lyase
AT5G10300	Metabolism	3.29979	7.76151	methyl esterase 5
AT1G75290	Metabolism	0.362837	1.80996	NAD(P)-binding Rossmann-fold
AT2G20800	Metabolism	0.0702804	0.152309	NAD(P)H dehydrogenase B4
AT2G19900	Metabolism	0.334721	1.74872	NADP-malic enzyme 1
AT5G23220	Metabolism	1.33043	2.88326	nicotinamidase 3
AT5G61610	Metabolism	0.0479389	0.222625	Oleosin family protein
AT5G53810	Metabolism	0.138105	0.38481	O-methyltransferase family protein
AT4G25860	Metabolism	0.148438	0.4549	OSBP(oxysterol binding protein)-related protein 4A
AT4G37050	Metabolism	0	0.103116	PATATIN-like protein 4
AT2G26820	Metabolism	0.0914352	0.283079	phloem protein 2-A3
AT2G31980	Metabolism	0.756567	1.62159	PHYTOCYSTATIN 2
AT3G02620	Metabolism	1.10753	2.34364	Plant stearoyl-acyl-carrier-protein desaturase
AT3G19310	Metabolism	0.0639426	0.237556	PLC-like phosphodiesterases superfamily protein
AT2G03770	Metabolism	0.0435138	0.32332	P-loop containing nucleoside triphosphate hydrolases
AT1G04730	Metabolism	0.246916	0.539604	P-loop containing nucleoside triphosphate hydrolases
AT4G30250	Metabolism	0.707099	1.76815	P-loop containing nucleoside triphosphate hydrolases
AT1G64110	Metabolism	2.87312	5.96013	P-loop containing nucleoside triphosphate hydrolases
AT3G09400	Metabolism	0.112436	0.348097	pol-like 3
AT2G22620	Metabolism	0.208311	0.435321	Rhamnogalacturonate lyase family protein
AT2G17850	Metabolism	0.503074	1.47962	Rhodanese/Cell cycle control phosphatase
AT2G07732	Metabolism	0	0.292126	Ribulose bisphosphate carboxylase large chain
ATCG00490	Metabolism	63.5111	140.543	ribulose-bisphosphate carboxylases
AT4G35640	Metabolism	0.0525326	0.219159	serine acetyltransferase 3;2
AT5G59190	Metabolism	0.0611325	0.15141	subtilase family protein
AT5G58840	Metabolism	0.351392	0.704266	Subtilase family protein
AT3G29190	Metabolism	0.0234917	0.349099	Terpenoid cyclases/Protein prenyltransferases
AT2G37140	Metabolism	0	0.243238	Terpenoid synthases superfamily protein
AT1G52990	Metabolism	0.450381	4.43406	thioredoxin family protein
AT1G48070	Metabolism	0	0.130263	Thioredoxin superfamily protein
AT4G15670	Metabolism	0.296325	0.881809	Thioredoxin superfamily protein
AT2G47110	Metabolism	0	138.11	ubiquitin 6
AT5G54060	Metabolism	0.085364	0.422853	UDP-glucose:flavonoid 3-o-glucosyltransferase
AT1G22380	Metabolism	2.33051	4.74724	UDP-glucosyl transferase 85A3
AT5G65550	Metabolism	0.0556771	0.155136	UDP-Glycosyltransferase superfamily protein
AT5G37950	Metabolism	0	0.155503	UDP-Glycosyltransferase superfamily protein
AT2G29710	Metabolism	0.595464	1.43444	UDP-Glycosyltransferase superfamily protein
AT5G49690	Metabolism	1.63741	3.42747	UDP-Glycosyltransferase superfamily protein
ATCG00520	Metabolism	1.37598	3.47896	unfolded protein binding
AT1G31490	Metabolism	0.126743	0.270789	HXXXD-type acyl-transferase family protein
AT3G29590	Metabolism	0.219986	0.496206	HXXXD-type acyl-transferase family protein
AT3G29670	Metabolism	9.98257	20.1419	HXXXD-type acyl-transferase family protein
ATMG01120	Metabolism	0.777032	2.16509	NADH dehydrogenase 1B
ATMG00516	Metabolism	1.40086	3.84133	NADH dehydrogenase 1C
ATMG00285	Metabolism	0.330306	0.954436	NADH dehydrogenase 2A
ATMG00270	Metabolism	0.0686504	0.46227	NADH dehydrogenase 6
ATMG00580	Metabolism	0.199584	1.23565	NADH dehydrogenase subunit 4
ATMG00060	Metabolism	0.782766	2.83538	NADH dehydrogenase subunit 5C
ATMG00510	Metabolism	0.477738	1.18597	NADH dehydrogenase subunit 7
ATMG00070	Metabolism	0.814459	1.9943	NADH dehydrogenase subunit 9
AT1G28590	Metabolism	0	0.109078	GDSL-like Lipase/Acylhydrolase superfamily protein
AT5G08460	Metabolism	0.033618	0.124896	GDSL-like Lipase/Acylhydrolase superfamily protein
AT1G71691	Metabolism	0	0.249396	GDSL-like Lipase/Acylhydrolase superfamily protein
AT1G73610	Metabolism	0	0.304576	GDSL-like Lipase/Acylhydrolase superfamily protein
AT5G51210	Metabolism	0.057801	0.161054	oleosin3
AT3G44860	Metabolism	8.41945	46.1037	farnesoic acid carboxyl-O-methyltransferase
AT5G44590	Metabolism	0	0.900676	S-adenosyl-L-methionine-dependent methyltransferases
AT5G04380	Metabolism	0	0.136112	S-adenosyl-L-methionine-dependent methyltransferases
AT2G14060	Metabolism	0.0369242	0.274357	S-adenosyl-L-methionine-dependent methyltransferases
AT5G04610	Metabolism	0.381381	0.766219	S-adenosyl-L-methionine-dependent methyltransferases
AT5G04370	Metabolism	0.333687	0.796946	S-adenosyl-L-methionine-dependent methyltransferases
AT2G43920	Metabolism	27.7916	78.9706	S-adenosyl-L-methionine-dependent methyltransferases
AT5G44440	Metabolism	0.120803	0.45274	FAD-binding Berberine family protein
AT1G10070	Metabolism	7.00644	25.7054	branched-chain amino acid transaminase 2
AT5G63250	Metabolism	0.0745623	1.73131	Carbohydrate-binding X8 domain superfamily protein
AT3G28958	Metabolism	0.0803521	0.298519	Cupredoxin superfamily protein
AT1G15330	Metabolism	0.752487	1.83045	Cystathionine beta-synthase (CBS) protein
AT5G14020	Metabolism	0.174353	0.350863	Endosomal targeting BRO1-like domain-containing protein
AT3G42180	Metabolism	0.162196	0.516499	Exostosin family protein
AT3G01260	Metabolism	0.314499	0.788676	Galactose mutarotase-like superfamily protein
AT1G19900	Metabolism	0.16114	0.384852	glyoxal oxidase-related protein
AT4G10020	Metabolism	0.0587769	0.137674	hydroxysteroid dehydrogenase 5
AT3G55310	Metabolism	0.0781115	0.758909	NAD(P)-binding Rossmann-fold superfamily protein
AT4G02850	Metabolism	1.39236	3.01203	phenazine biosynthesis PhzC/PhzF family protein
AT3G61090	Metabolism	0.503957	1.26397	Putative endonuclease or glycosyl hydrolase
AT2G47780	Metabolism	0.144314	1.06025	Rubber elongation factor protein (REF)
AT1G15125	Metabolism	102.61	256.839	S-adenosyl-L-methionine-dependent methyltransferases
AT5G28237	Metabolism	0.0268859	0.62428	Pyridoxal-5'-phosphate-dependent enzyme
AT1G18075	miR	0.228096	1.05926	MIR159/MIR159B; miRNA
AT5G46845	miR	0	0.486476	MIR160/MIR160C (MICRORNA160); miRNA
AT5G27807	miR	0	1.31349	MIR164/MIR164C; miRNA
AT5G43603	miR	0	0.866034	MIR166/MIR166F; miRNA
AT3G22886	miR	0.70475	1.6364	MIR167A; miRNA
AT3G13405	miR	0	0.206307	MIR169A; miRNA
AT1G19371	miR	0	0.207392	MIR169H; miRNA
AT1G76135	miR	0	0.325658	MIR394B; miRNA
AT2G34204	miR	0	0.36151	MIR399E; miRNA
AT4G03039	miR	0	0.221374	MIR826a; miRNA
AT1G14071	miR	0.446589	1.24435	MIR830a; miRNA
AT1G01046	miR	0	0.19036	MIR838a; miRNA
AT2G23347	miR	0	0.390144	MIR844a; miRNA
AT3G23326	miR	0	0.159533	MIR853a; miRNA
AT1G12855	Proteolysis	0.146095	0.325658	F-box family protein
AT1G19160	Proteolysis	0.282034	0.636161	F-box family protein
AT5G10340	Proteolysis	0.126834	0.841575	F-box family protein
AT1G64540	Proteolysis	0.0317797	0.177099	F-box/FBD-like domains containing protein
AT1G78760	Proteolysis	0	0.115981	F-box/RNI-like superfamily protein
AT4G29370	Proteolysis	0.0373139	0.138626	Galactose oxidase/kelch repeat superfamily protein
AT4G23960	Proteolysis	0	0.106787	F-box family protein
AT5G04010	Proteolysis	0.0437381	0.162493	F-box family protein
AT1G30920	Proteolysis	0.1058	0.229287	F-box family protein
AT3G18330	Proteolysis	0.0375119	0.522607	F-box family protein
AT5G66830	Proteolysis	0.107407	0.266022	F-box family protein
AT4G22280	Proteolysis	0.221305	0.528707	F-box/RNI-like superfamily protein
AT5G22610	Proteolysis	0	0.166616	F-box/RNI-like/FBD-like domains-containing protein
AT4G23070	Proteolysis	0.0900763	0.376477	RHOMBOID-like protein 7
AT3G08700	Proteolysis	0	0.175131	ubiquitin-conjugating enzyme 12
AT2G32790	Proteolysis	0	0.157618	Ubiquitin-conjugating enzyme family protein
AT5G36180	Proteolysis	0.336191	0.695043	serine carboxypeptidase-like 1
AT3G12220	Proteolysis	0.254822	0.664778	serine carboxypeptidase-like 16
AT3G17180	Proteolysis	0	0.109686	serine carboxypeptidase-like 33
AT1G23030	Proteolysis	7.06773	15.3955	ARM repeat superfamily protein
AT5G01070	Proteolysis	0	0.126095	RING/FYVE/PHD zinc finger superfamily protein
AT5G38070	Proteolysis	0.0468277	0.260957	RING/FYVE/PHD zinc finger superfamily protein
AT2G02350	Proteolysis	0.164761	0.420825	SKP1 interacting partner 3
AT3G21860	Proteolysis	0.0308104	0.171697	SKP1-like 10
AT4G34470	Proteolysis	0	0.300471	SKP1-like 12
AT2G45950	Proteolysis	1.10289	2.54996	SKP1-like 20
AT2G41100	signal transduction	122.826	620.819	Calcium-binding EF hand family protein
AT4G34150	signal transduction	31.8104	70.9013	Calcium-dependent lipid-binding (CaLB domain)
AT5G66210	signal transduction	9.90561	23.4518	calcium-dependent protein kinase 28
AT1G76040	signal transduction	1.4706	3.10596	calcium-dependent protein kinase 29
AT4G09570	signal transduction	10.2795	22.6959	calcium-dependent protein kinase 4
AT2G21040	signal transduction	0	0.101738	Calcium-dependent lipid-binding (CaLB domain)
AT4G17160	signal transduction	0	0.318807	RAB GTPase homolog B1A
AT2G33130	signal transduction	0.543922	1.13667	ralf-like 18
AT2G22290	signal transduction	0.0567192	0.368759	RAB GTPase homolog H1D
AT1G26600	signal transduction	1.97454	4.65916	CLAVATA3/ESR-RELATED 9
AT1G44050	signal transduction	0.0823734	0.209878	Cysteine/Histidine-rich C1 domain family protein
AT2G07727	signal transduction	0.636244	1.61164	Di-haem cytochrome, transmembrane
AT4G03290	signal transduction	0	0.136505	EF hand calcium-binding protein family
AT5G13600	signal transduction	0.0477769	0.133124	Phototropic-responsive NPH3 family protein
AT4G33465	signal transduction	0	0.132675	SCR-like 22
AT3G27500	signal transduction	0.0943218	0.227772	Cysteine/Histidine-rich C1 domain family protein
AT5G43040	signal transduction	0.281815	0.809031	Cysteine/Histidine-rich C1 domain family protein
AT2G21850	signal transduction	0.911182	2.37735	Cysteine/Histidine-rich C1 domain family protein
AT2G22055	signal transduction	0	0.164186	RALF-like 15
AT3G04735	signal transduction	0	0.123914	RALF-like 21
AT5G36110	Stress	0.118343	0.329745	cytochrome P450, family 716, subfamily A, polypeptide 1
AT1G33720	Stress	0.13135	0.26839	cytochrome P450, family 76, subfamily C, polypeptide 6
AT5G57220	Stress	4.72767	11.9609	cytochrome P450, family 81, subfamily F, polypeptide 2
AT3G48520	Stress	0.776389	1.62829	cytochrome P450, family 94, subfamily B, polypeptide 3
AT1G20450	Stress	81.1215	187.611	Dehydrin family protein
AT1G11960	Stress	1.49926	4.2071	ERD (early-responsive to dehydration stress) family protein
AT4G13560	Stress	0.140251	0.586184	Late embryogenesis abundant protein (LEA) family protein
AT2G23120	Stress	35.331	70.8212	Late embryogenesis abundant protein, group 6
AT1G51760	Stress	33.457	74.5972	peptidase M20/M25/M40 family protein
AT4G08950	Stress	45.9499	107.945	Phosphate-responsive 1 family protein
AT2G47440	Stress	10.4156	30.1642	Tetratricopeptide repeat (TPR)-like superfamily protein
AT5G12020	Stress	0.543922	1.12264	17.6 kDa class II heat shock protein
AT1G19610	Stress	4.69271	11.2076	Arabidopsis defensin-like protein
AT5G52300	Stress	1.90857	10.5067	CAP160 protein
AT5G66400	Stress	213.425	455.738	Dehydrin family protein
AT2G21490	Stress	0	0.141404	dehydrin LEA
AT3G50980	Stress	0.530324	1.29296	dehydrin xero 1
AT1G19550	Stress	0.120058	0.341656	Glutathione S-transferase family protein
AT2G29450	Stress	92.2105	225.29	glutathione S-transferase tau 5
AT1G78360	Stress	0.0634169	0.353404	glutathione S-transferase TAU 21
AT1G74310	Stress	1.29098	3.03494	heat shock protein 101
AT3G46230	Stress	0.292997	0.948344	heat shock protein 17.4
AT5G12030	Stress	0.941304	2.43546	heat shock protein 17.6A
AT4G27670	Stress	0	0.168037	heat shock protein 21
AT2G03020	Stress	0.13367	0.605275	Heat shock protein HSP20/alpha crystallin family
AT4G16540	Stress	0.456631	1.73867	Heat shock protein HSP20/alpha crystallin family
AT5G43840	Stress	0.89949	2.73836	heat shock transcription factor A6A
AT2G26150	Stress	0.537037	1.10843	heat shock transcription factor A2
AT5G59220	Stress	5.25125	13.4246	highly ABA-induced PP2C gene 1
AT1G76770	Stress	0	0.107223	HSP20-like chaperones superfamily protein
AT4G10250	Stress	0	0.290655	HSP20-like chaperones superfamily protein
AT1G53540	Stress	0	0.486476	HSP20-like chaperones superfamily protein
AT1G54840	Stress	0.519069	1.2924	HSP20-like chaperones superfamily protein
AT5G06760	Stress	1.13995	3.08424	Late Embryogenesis Abundant 4-5
AT2G35300	Stress	0.348468	1.13278	Late embryogenesis abundant protein, group 1 protein
AT2G38905	Stress	0	0.125094	Low temperature and salt responsive protein family
AT1G09950	Stress	0.413105	0.882478	RESPONSE TO ABA AND SALT 1
AT2G47770	Stress	0.934671	8.07718	TSPO(outer membrane tryptophan-rich sensory protein)-related
AT4G10265	Stress	0.482113	1.07467	Wound-responsive family protein
AT1G66030	Stress	0	0.156367	cytochrome P450, family 96, subfamily A
AT5G21130	Stress	0.0422149	0.117626	Late embryogenesis abundant (LEA) glycoprotein family
AT2G03850	Stress	0	0.261651	Late embryogenesis abundant protein (LEA) family protein
AT4G01970	Stress	0.0747725	0.180564	stachyose synthase
AT2G38390	Stress	17.6644	41.5447	Peroxidase superfamily protein
AT1G05250	Stress	10.8084	27.2024	Peroxidase superfamily protein
AT2G28190	Stress	1.93045	4.40092	copper/zinc superoxide dismutase 2
AT3G63360	Stress	0	0.152731	defensin-related
AT2G34930	Stress	4.06476	11.1871	disease resistance family protein / LRR family protein
AT5G40090	Stress	0.34996	1.30015	Disease resistance protein (TIR-NBS class)
AT3G15356	Stress	30.3226	68.2946	Legume lectin family protein
AT1G52040	Stress	4.74382	16.2153	myrosinase-binding protein 1
AT1G59780	Stress	0.109144	0.231706	NB-ARC domain-containing disease resistance protein
AT1G19320	Stress	0.196416	0.456071	Pathogenesis-related thaumatin superfamily protein
AT1G73080	Stress	12.1183	26.2895	PEP1 receptor 1
AT1G65390	Stress	0.916327	3.40428	phloem protein 2 A5
AT5G06870	Stress	41.6982	139.504	polygalacturonase inhibiting protein 2
AT5G15960	Stress	5.02894	19.3991	stress-responsive protein (KIN1)
AT2G20142	Stress	0.904429	1.83277	Toll-Interleukin-Resistance (TIR) domain family protein
AT1G65850	Stress	0.051913	0.12054	Disease resistance protein (TIR-NBS-LRR class) family
AT2G17050	Stress	0.0208584	0.116238	disease resistance protein (TIR-NBS-LRR class), putative
AT3G27831	Stress	0.362615	1.17877	Gamma-thionin family protein
AT3G22231	Stress	16.5763	35.7665	pathogen and circadian controlled 1
AT2G14610	Stress	1.39559	3.9923	pathogenesis-related gene 1
AT2G26020	Stress	1.62386	3.70271	plant defensin 1.2b
AT5G44430	Stress	0.106622	0.869858	plant defensin 1.2C
AT5G19473	Stress	0	0.138993	RPM1-interacting protein 4 (RIN4) family protein
AT2G17660	Stress	0.590616	1.91994	RPM1-interacting protein 4 (RIN4) family protein
AT3G05727	Stress	195.359	471.698	S locus-related glycoprotein 1 (SLR1)
AT2G43530	Stress	37.6837	76.9215	Scorpion toxin-like knottin superfamily protein
AT4G12720	Stress	19.8674	48.294	MutT/nudix family protein
AT2G21350	Transcription	1.01467	2.65053	RNA-binding CRS1 / YhbY (CRM) domain protein
AT1G03300	Transcription	0.821963	2.44688	DOMAIN OF UNKNOWN FUNCTION 724 1
AT1G70220	Transcription	0.146465	0.317413	RNA-processing, Lsm domain
AT3G22961	Transcription	2.65162	10.203	Paired amphipathic helix (PAH2) superfamily protein
AT4G03130	Transcription	0.0737522	0.17125	BRCT domain-containing DNA repair protein
AT4G00250	Transcription	0.369798	1.16834	DNA-binding storekeeper protein-related transcriptional regulator
AT3G10113	Transcription	0	0.130586	Homeodomain-like superfamily protein
AT4G04580	Transcription	0	0.157304	Homeodomain-like superfamily protein
AT1G01380	Transcription	0.522855	1.38748	Homeodomain-like superfamily protein
AT2G41340	Transcription	2.19547	5.23557	RNA polymerase II fifth largest subunit, D
AT3G54490	Transcription	0.0462982	0.128354	RNA polymerase II fifth largest subunit, E
AT2G14870	Transcription	0	0.128773	RNA-binding (RRM/RBD/RNP motifs) family protein
AT3G48840	Transcription	0.0744314	0.207392	RNA-binding (RRM/RBD/RNP motifs) family protein
AT1G72800	Transcription	4.4572	11.622	RNA-binding (RRM/RBD/RNP motifs) family protein
ATMG00310	Transcription	0.121651	0.254223	RNA-directed DNA polymerase -related family protein
AT5G63920	Transcription	0.223148	0.531094	topoisomerase 3alpha
AT3G11260	Transcription	0.395975	0.89317	WUSCHEL related homeobox 5
AT1G11490	Transcription	0	0.14355	zinc finger (C2H2 type) family protein
AT1G03790	Transcription	0.296685	0.87677	Zinc finger C-x8-C-x5-C-x3-H type family protein
AT3G51180	Transcription	0.624217	1.50738	Zinc finger C-x8-C-x5-C-x3-H type family protein
AT4G01580	Transcription	3.84623	8.21316	AP2/B3-like transcriptional factor family protein
AT3G21330	Transcription	0.282369	0.83049	basic helix-loop-helix (bHLH) DNA-binding
AT2G31730	Transcription	1.20623	3.16782	basic helix-loop-helix (bHLH) DNA-binding
AT1G03800	Transcription	0.74734	2.82987	ERF domain protein 10
AT5G64750	Transcription	0.568953	1.31253	Integrase-type DNA-binding
AT4G32800	Transcription	1.44777	4.32632	Integrase-type DNA-binding
AT2G20880	Transcription	0.953022	6.56234	Integrase-type DNA-binding
AT4G08360	Transcription	0.278507	0.603571	KOW domain-containing protein
AT3G53200	Transcription	0.27401	0.551409	myb domain protein 27
AT4G37780	Transcription	0.0382216	0.106499	myb domain protein 87
AT5G67300	Transcription	49.2728	150.647	myb domain protein r1
AT5G61620	Transcription	0.0444716	0.165218	myb-like transcription factor
AT2G42870	Transcription	27.6404	64.463	phy rapidly regulated 1
AT4G36900	Transcription	13.1338	38.3656	related to AP2 10
AT4G06746	Transcription	4.86736	15.7213	related to AP2 9
AT3G53370	Transcription	8.59794	20.946	S1FA-like DNA-binding protein
AT2G45680	Transcription	5.97258	12.1633	TCP family transcription factor
AT2G37025	Transcription	1.58675	3.26157	TRF-like 8
AT4G31800	Transcription	5.17971	23.7377	WRKY DNA-binding protein 18
AT5G38740	Transcription	0.0662388	0.153804	AGAMOUS-like 77
AT2G31220	Transcription	0.0500011	0.116101	basic helix-loop-helix (bHLH) DNA-binding
AT4G09820	Transcription	0.0462912	0.128984	basic helix-loop-helix (bHLH) DNA-binding
AT2G22760	Transcription	0.0696078	0.161627	basic helix-loop-helix (bHLH) DNA-binding
AT2G36270	Transcription	1.52931	3.11571	Basic-leucine zipper (bZIP) transcription factor
AT5G01860	Transcription	0	0.121619	C2H2 and C2HC zinc fingers
AT5G06650	Transcription	0	0.136821	C2H2 and C3HC zinc fingers
AT3G53820	Transcription	0.0988949	0.275556	C2H2 and C4HC zinc fingers
AT5G26749	Transcription	0.584087	1.47952	C2H2 and C5HC zinc fingers
AT3G53600	Transcription	0.482113	1.04482	C2H2-type zinc finger family protein
AT1G12630	Transcription	0.216828	0.469901	ERF/AP2 transcription factor family
AT2G38340	Transcription	0.238939	0.550139	ERF/AP2 transcription factor family
AT1G77200	Transcription	1.15445	3.32392	ERF/AP2 transcription factor family
AT3G25890	Transcription	9.94829	21.2423	ERF/AP2 transcription factor family
AT5G67411	Transcription	0.208995	0.51763	GRAS family transcription factor
AT3G12820	Transcription	0.190678	0.442748	myb domain protein 10
AT5G14340	Transcription	0.0986649	0.274916	myb domain protein 40
AT1G18960	Transcription	0.0413508	0.115218	myb-like HTH transcriptional regulator family protein
AT3G14020	Transcription	0.717925	1.52411	nuclear factor Y, subunit A6
AT2G47810	Transcription	0.0488215	0.136034	nuclear factor Y, subunit B5
AT5G38140	Transcription	0	0.132824	nuclear factor Y, subunit C12
AT5G27910	Transcription	0.0752233	0.279465	nuclear factor Y, subunit C8
AT1G06160	Transcription	4.28361	17.0993	octadecanoid-responsive Arabidopsis AP2/ERF 59
AT1G19510	Transcription	1.87279	4.48235	RAD-like 5
AT4G34410	Transcription	2.14801	7.75203	redox responsive transcription factor 1
AT1G68800	Transcription	0.153717	0.314094	TCP domain protein 12
AT5G22570	Transcription	0.208789	0.620544	WRKY DNA-binding protein 38
AT2G46130	Transcription	0.0707099	0.262697	WRKY DNA-binding protein 43
AT3G01080	Transcription	0.100061	0.340763	WRKY DNA-binding protein 58
AT5G28650	Transcription	0.127982	0.445753	WRKY DNA-binding protein 74
AT5G57650	Translation	0.577223	2.94864	eukaryotic translation initiation factor-related
AT3G48390	Translation	3.07697	7.98514	MA3 domain-containing protein
AT5G24510	Translation	0	0.171324	60S acidic ribosomal protein family
AT1G53880	Translation	0	3.31389	Eukaryotic translation initiation factor 2B (eIF-2B) family protein
ATMG01270	Translation	0.427107	0.969687	mitochondrial ribosomal protein S7
AT2G07725	Translation	0.853068	1.70788	Ribosomal L5P family protein
AT4G01790	Translation	2.02775	4.17	Ribosomal protein L7Ae/L30e/S12e/Gadd45 family protein
ATCG00065	Translation	2.6051	5.53047	ribosomal protein S12A
AT2G07696	Translation	0.535423	1.16035	Ribosomal protein S7p/S5e family protein
ATMG01380	Translation	13.4376	43.0134	ribosomal_rna
ATCG00960	Translation	17.7118	51.0729	ribosomal_rna
ATCG01170	Translation	17.7118	51.0729	ribosomal_rna
ATMG00020	Translation	56.4357	118.966	ribosomal_rna
ATMG01390	Translation	62.266	140.042	ribosomal_rna
ATCG00970	Translation	43.3025	278.112	ribosomal_rna
ATCG01160	Translation	43.3025	278.112	ribosomal_rna
ATCG01180	Translation	879.345	1898.3	ribosomal_rna
ATCG01210	Translation	449.01	2537.37	ribosomal_rna
AT2G01010	Translation	1.76344	3.67446	rRNA
AT3G41768	Translation	3562.16	7815.95	rRNA
AT2G01020	Translation	1528.58	12153.3	rRNA
ATMG00090	Translation	1.27695	2.7903	structural constituent of ribosome;protein binding
AT2G07764	Translation	0	0.273643	pre-tRNA
ATCG00230	Translation	0	0.133124	pre_trna
ATMG01070	Translation	0	0.133124	pre_trna
ATMG01160	Translation	0	0.203116	pre_trna
ATMG00420	Translation	0	0.226463	pre_trna
ATMG00350	Translation	0	0.262697	pre_trna
ATMG00250	Translation	0	0.266247	pre_trna
ATMG00460	Translation	0	0.266247	pre_trna
ATMG00230	Translation	0	0.463583	pre_trna
ATCG00060	Translation	0	1.09457	pre_trna
ATMG00780	Translation	0.241056	1.56723	pre_trna
ATCG00390	Translation	0.581177	1.61937	pre_trna
ATCG00240	Translation	0.252535	2.11096	pre_trna
ATCG00620	Translation	1.14665	2.66247	pre_trna
ATCG00010	Translation	2.32471	4.8581	pre_trna
ATCG00030	Translation	1.76775	6.56743	pre_trna
ATCG00110	Translation	1.76775	6.56743	pre_trna
ATCG00290	Translation	3.22806	7.28128	pre_trna
ATCG00100	Translation	4.71399	9.85114	pre_trna
AT1G08870	Translation	0	0.119953	pre-tRNA
AT1G13840	Translation	0	0.119953	pre-tRNA
AT1G13850	Translation	0	0.119953	pre-tRNA
AT1G26490	Translation	0	0.119953	pre-tRNA
AT1G54670	Translation	0	0.119953	pre-tRNA
AT2G03490	Translation	0	0.119953	pre-tRNA
AT2G47100	Translation	0	0.119953	pre-tRNA
AT3G63003	Translation	0	0.119953	pre-tRNA
AT3G63006	Translation	0	0.119953	pre-tRNA
AT2G07743	Translation	0	0.133124	pre-tRNA
AT2G07793	Translation	0	0.226463	pre-tRNA
AT2G07766	Translation	0	0.226463	pre-tRNA
AT1G77190	Translation	0	0.240272	pre-tRNA
AT4G24565	Translation	0	0.240272	pre-tRNA
AT2G07762	Translation	0	0.262697	pre-tRNA
AT2G07794	Translation	0	0.266247	pre-tRNA
AT2G07758	Translation	0	0.266247	pre-tRNA
AT1G15090	Translation	0	0.532494	pre-tRNA
AT2G07757	Translation	0	0.905852	pre-tRNA
AT5G60285	Translation	0	0.972952	pre-tRNA
AT1G32620	Translation	0	1.03696	pre-tRNA
AT1G57410	Translation	0	1.06499	pre-tRNA
AT3G11395	Translation	0	1.06499	pre-tRNA
AT4G26675	Translation	0	1.07958	pre-tRNA
AT1G11640	Translation	0	1.09457	pre-tRNA
AT2G07792	Translation	0.172463	1.44163	pre-tRNA
AT3G20365	Translation	0.252535	2.11096	pre-tRNA
ATMG00380	Translation	0	0.317779	pre_trna
ATCG00410	Translation	0.581177	2.69894	pre_trna
ATCG00610	Translation	0.573323	4.25995	pre_trna
AT1G59265	Transposon	0.344926	0.863199	transposable element gene
AT3G21020	Transposon	0.385356	1.00994	transposable element gene
AT3G21030	Transposon	0.274601	1.17718	transposable element gene
AT5G10850	Transposon	0.828134	1.71581	transposable element gene
AT3G17050	Transposon	2.23052	6.25774	transposable element gene
AT4G12135	Transposon	0	0.106499	transposable element gene
AT1G21290	Transposon	0	0.107663	transposable element gene
AT1G33180	Transposon	0	0.127937	transposable element gene
AT1G62890	Transposon	0	0.134029	transposable element gene
AT5G13205	Transposon	0.0281132	0.139405	transposable element gene
AT2G07697	Transposon	0.0735497	0.159394	transposable element gene
AT2G07080	Transposon	0.016387	0.18264	transposable element gene
AT3G10100	Transposon	0.0905569	0.18579	transposable element gene
AT2G07736	Transposon	0.0878384	0.326332	transposable element gene
AT3G13438	Transposon	0.142203	0.327533	transposable element gene
AT5G35420	Transposon	0.0571008	0.371241	transposable element gene
AT2G07704	Transposon	0.117199	0.380983	transposable element gene
AT1G65347	Transposon	0.160299	0.446651	transposable element gene
AT5G37880	Transposon	0	0.593187	transposable element gene
AT2G07767	Transposon	0.229329	0.638993	transposable element gene
AT2G36040	Transposon	0	0.645977	transposable element gene
AT5G37875	Transposon	0	0.648851	transposable element gene
AT4G06477	Transposon	0.0589249	2.14354	transposable element gene
AT5G44255	Transposon	1.13641	2.53315	transposable element gene
AT2G13431	Transposon	0.0707099	0.591069	transposable element gene
AT1G73550	Transpotation	0.235264	1.23822	Bifunctional inhibitor/lipid-transfer protein/seed storage 2S albumin
AT5G55460	Transpotation	0.414316	1.6162	Bifunctional inhibitor/lipid-transfer protein/seed storage 2S albumin
AT5G59330	Transpotation	0.90055	2.04458	Bifunctional inhibitor/lipid-transfer protein/seed storage 2S albumin
AT4G12480	Transpotation	35.0918	87.7497	Bifunctional inhibitor/lipid-transfer protein/seed storage 2S albumin
AT5G52670	Transpotation	1.40483	3.82738	Copper transport protein family
AT5G66110	Transpotation	1.36637	3.23612	Heavy metal transport/detoxification superfamily protein
AT2G28120	Transpotation	10.5031	27.9404	Major facilitator superfamily protein
AT1G08930	Transpotation	52.8238	121.566	Major facilitator superfamily protein
AT4G36670	Transpotation	49.0175	186.493	Major facilitator superfamily protein
AT5G14120	Transpotation	78.2035	220.01	Major facilitator superfamily protein
AT3G23550	Transpotation	2.22605	11.9673	MATE efflux family protein
AT1G61890	Transpotation	10.7583	63.2165	MATE efflux family protein
AT1G08090	Transpotation	0.0669883	0.352567	nitrate transporter 2:1
AT1G09380	Transpotation	0.0270573	0.125652	nodulin MtN21 /EamA-like transporter family protein
AT5G27520	Transpotation	15.5895	39.2595	peroxisomal adenine nucleotide carrier 2
AT2G36110	Transpotation	0	0.202075	Polynucleotidyl transferase, ribonuclease H-like
AT3G13710	Transpotation	1.34084	2.88577	prenylated RAB acceptor 1.F4
AT1G57943	Transpotation	0.145223	0.297521	purine permease 17
AT1G02620	Transpotation	1.35862	3.61352	Ras-related small GTP-binding family protein
AT4G27970	Transpotation	0.270229	0.752954	SLAC1 homologue 2
AT4G21480	Transpotation	0.973072	2.21392	sugar transporter protein 12
AT4G08620	Transpotation	0.073433	0.255763	sulphate transporter 1;1
AT1G20350	Transpotation	2.02487	7.07491	translocase inner membrane subunit 17-1
AT3G27070	Transpotation	0.0860566	0.439605	translocase outer membrane 20-1
AT3G52310	Transpotation	0.0341869	0.111133	ABC-2 type transporter family protein
ATCG00150	Transpotation	2.20615	5.7268	ATPase, F0 complex, subunit A protein
AT3G57310	Transpotation	0	0.126297	Bifunctional inhibitor/lipid-transfer protein/seed storage 2S albumin
AT1G18280	Transpotation	0.0550986	0.153524	Bifunctional inhibitor/lipid-transfer protein/seed storage 2S albumin
AT5G62080	Transpotation	0	0.238816	Bifunctional inhibitor/lipid-transfer protein/seed storage 2S albumin
AT1G12100	Transpotation	1.59496	3.85157	Bifunctional inhibitor/lipid-transfer protein/seed storage 2S albumin
AT4G22520	Transpotation	15.1314	56.6552	Bifunctional inhibitor/lipid-transfer protein/seed storage 2S albumin
AT4G22517	Transpotation	65.4803	143.145	Bifunctional inhibitor/lipid-transfer protein/seed storage 2S albumin
AT4G22513	Transpotation	39.5151	148.56	Bifunctional inhibitor/lipid-transfer protein/seed storage 2S albumin
AT3G25855	Transpotation	0.306324	1.06691	Copper transport protein family
AT2G37925	Transpotation	0.177514	0.577054	copper transporter 4
AT5G60430	Transpotation	0.581359	1.29262	drug transmembrane transporters;antiporters
AT3G10780	Transpotation	0.239694	0.72353	emp24/gp25L/p24 family/GOLD family protein
AT3G11050	Transpotation	1.1567	2.41722	ferritin 2
AT4G08570	Transpotation	0.349985	1.0113	Heavy metal transport/detoxification superfamily protein
AT5G02600	Transpotation	3.97947	10.6011	Heavy metal transport/detoxification superfamily protein
ATMG00640	Transpotation	2.05169	4.15143	hydrogen ion transporting ATP synthases
AT5G59320	Transpotation	24.4837	54.9697	lipid transfer protein 3
AT5G59310	Transpotation	16.0276	108.206	lipid transfer protein 4
AT1G18320	Transpotation	0	0.120668	Mitochondrial import inner membrane translocase subunit
AT2G34390	Transpotation	0.0758283	0.352141	NOD26-like intrinsic protein 2;1
AT1G70260	Transpotation	0.173996	0.377077	nodulin MtN21 /EamA-like transporter family protein
AT1G60030	Transpotation	0.258958	0.521118	nucleobase-ascorbate transporter 7
AT5G55930	Transpotation	6.4747	13.7469	oligopeptide transporter 1
AT4G26590	Transpotation	0.080778	0.232696	oligopeptide transporter 5
AT5G46050	Transpotation	1.69612	4.15121	peptide transporter 3
AT2G42000	Transpotation	0	0.116409	Plant EC metallothionein-like protein, family 15
AT1G14930	Transpotation	0	0.274023	Polyketide cyclase/dehydrase and lipid transport
AT1G70860	Transpotation	0.267591	0.656743	Polyketide cyclase/dehydrase and lipid transport
AT1G28220	Transpotation	0.0401761	0.111945	purine permease 3
AT5G23270	Transpotation	0.0882495	0.184421	sugar transporter 11
AT2G41190	Transpotation	1.33873	4.937	Transmembrane amino acid transporter family protein
AT2G01770	Transpotation	0.110341	0.40993	vacuolar iron transporter 1
AT4G33020	Transpotation	0.245947	0.533009	ZIP metal ion transporter family
AT3G15440	Unknown	3.6337	19.3374	Unknown protein
AT3G22235	Unknown	4.34563	11.2775	Unknown protein
AT1G61160	Unknown	0.201389	0.62349	Unknown protein
AT1G10340	Unknown	0.942798	2.16924	Unknown protein
AT5G54720	Unknown	3.20302	6.72823	Unknown protein
AT2G24600	Unknown	3.82404	16.9104	Unknown protein
AT1G76560	Unknown	18.4952	37.4376	Unknown protein
AT4G27980	Unknown	0.0448003	0.12483	Unknown protein
AT1G17455	Unknown	7.43763	15.4213	Unknown protein
AT3G06435	Unknown	0.127482	0.544654	Unknown protein
AT1G22882	Unknown	6.44537	13.3163	Unknown protein
AT5G57640	Unknown	2.40808	5.24581	Unknown protein
AT5G28630	Unknown	3.96281	8.71412	Unknown protein
AT5G19240	Unknown	42.9834	94.3949	Unknown protein
AT5G19230	Unknown	45.97	108.291	Unknown protein
AT2G19960	Unknown	0.0812757	0.377438	Unknown protein
AT4G21745	Unknown	0.124782	0.502215	Unknown protein
AT1G02405	Unknown	0	0.149543	Unknown protein
AT3G20850	Unknown	0	0.291886	Unknown protein
AT1G50040	Unknown	1.15659	5.39555	Unknown protein
AT3G19680	Unknown	16.2283	50.1685	Unknown protein
AT2G45360	Unknown	0.226339	0.697123	Unknown protein
AT2G28690	Unknown	0.425419	1.11353	Unknown protein
AT4G14819	Unknown	0.59334	1.23456	Unknown protein
AT4G21570	Unknown	28.8373	59.5923	Unknown protein
AT3G16900	Unknown	0.684289	1.48297	Unknown protein
AT1G80120	Unknown	2.9537	7.48188	Unknown protein
AT1G02770	Unknown	0.348325	0.938204	Unknown protein
AT1G78815	Unknown	0.338392	0.707161	Unknown protein
AT5G08360	Unknown	0.0532827	0.444193	Unknown protein
AT1G18990	Unknown	0.636879	3.20788	Unknown protein
AT3G54120	Unknown	1.16796	3.09577	Unknown protein
AT2G38220	Unknown	0.0491041	0.159625	Unknown protein
AT3G07120	Unknown	0.0683719	0.218222	Unknown protein
AT3G27710	Unknown	0.0456193	0.190667	Unknown protein
AT5G07040	Unknown	0.618711	1.47767	Unknown protein
AT5G52270	Unknown	0	0.122185	Unknown protein
AT3G25950	Unknown	0.145046	0.37047	Unknown protein
AT4G24600	Unknown	0	0.105079	Unknown protein
AT4G11911	Unknown	0.051613	0.143812	Unknown protein
AT3G28750	Unknown	0.067665	0.157116	Unknown protein
AT1G10417	Unknown	0.0258537	0.240125	Unknown protein
AT1G51030	Unknown	0.0916327	0.255321	Unknown protein
AT1G47265	Unknown	0.0714241	0.331688	Unknown protein
AT1G14642	Unknown	0	0.597039	Unknown protein
AT3G13857	Unknown	0.325443	0.714448	Unknown protein
AT1G02074	Unknown	0.288612	1.07223	Unknown protein
AT3G07150	Unknown	0.565679	1.31349	Unknown protein
AT5G66607	Unknown	0.744314	1.72827	Unknown protein
AT4G31354	Unknown	0.857089	2.28865	Unknown protein
AT5G44568	Unknown	0.459155	2.30286	Unknown protein
AT3G04181	Unknown	0.976556	2.72103	Unknown protein
AT1G15900	Unknown	1.48863	3.11089	Unknown protein
AT4G13572	Unknown	1.29953	3.54996	Unknown protein
AT4G13575	Unknown	2.06223	4.73716	Unknown protein
AT5G36925	Unknown	1.34491	5.90501	Unknown protein
AT2G35290	Unknown	3.22657	6.95	Unknown protein
AT5G54165	Unknown	1.78386	7.61862	Unknown protein
AT5G03120	Unknown	3.76955	8.37519	Unknown protein
AT1G67910	Unknown	3.8268	8.4414	Unknown protein
AT5G65610	Unknown	10.2903	21.7439	Unknown protein
AT4G24275	Unknown	9.20268	25.4971	Unknown protein
AT3G29370	Unknown	7.50613	26.5981	Unknown protein
AT5G25240	Unknown	11.4471	27.7759	Unknown protein
AT1G52720	Unknown	28.5974	62.8829	Unknown protein
AT4G25670	Unknown	25.6958	87.1991	Unknown protein
AT4G30490	Unknown	8.01221	16.1412	Unknown protein
AT3G22820	Unknown	1.53347	3.86585	Unknown protein
AT4G03490	Unknown	0.16806	0.398902	Unknown protein
AT4G10720	Unknown	0.220051	0.446285	Unknown protein
AT3G29970	Unknown	0	0.178706	Unknown protein
AT5G25920	Unknown	0.023662	0.131861	Unknown protein
AT1G11070	Unknown	0.187725	0.412115	Unknown protein
AT1G50080	Unknown	0	0.14277	Unknown protein
AT1G08005	Unknown	0	0.938204	Unknown protein
AT5G03550	Unknown	1.40146	2.83997	Unknown protein
AT3G14880	Unknown	0.0577223	0.160835	Unknown protein
AT2G05330	Unknown	0.0654721	0.182429	Unknown protein
AT4G31470	Unknown	0.380161	0.918028	Unknown protein
AT4G33720	Unknown	9.87406	30.536	Unknown protein
AT1G04500	Unknown	0.0262537	0.12192	Unknown protein
AT3G10116	Unknown	0.165403	0.844932	Unknown protein
AT2G21030	Unknown	0	0.120968	Unknown protein
AT1G48530	Unknown	0.14317	1.24109	Unknown protein
AT5G11440	Unknown	0.141263	0.393608	Unknown protein
AT5G55770	Unknown	0	0.113232	Unknown protein
AT5G18362	Unknown	0.158054	0.654553	Unknown protein
AT5G02360	Unknown	0.098249	0.209487	Unknown protein
AT5G18407	Unknown	0	0.134487	Unknown protein
AT1G68905	Unknown	0	0.136821	Unknown protein
AT1G13608	Unknown	0	0.166264	Unknown protein
AT2G31420	Unknown	0.332492	0.864677	Unknown protein
AT3G05110	Unknown	0.0758283	0.17607	Unknown protein
AT2G01920	Unknown	0	0.167858	Unknown protein
AT3G59330	Unknown	0.0452785	0.21027	Unknown protein
AT3G27970	Unknown	0	0.110069	Unknown protein
AT5G42235	Unknown	0	0.14023	Unknown protein
AT3G56275	Unknown	1.18951	2.88476	Unknown protein
AT3G27997	Unknown	1.45945	3.08932	Unknown protein
AT1G07985	Unknown	4.34993	9.81179	Unknown protein
AT2G03010	Unknown	0.311941	0.762963	Unknown protein
AT5G26730	Unknown	0.0521844	0.436213	Unknown protein
AT1G26890	Unknown	0.0594201	0.19316	Unknown protein
AT5G53592	Unknown	0.045134	0.125759	Unknown protein
AT5G12450	Unknown	0	0.205232	Unknown protein
AT4G15075	Unknown	0	0.290273	Unknown protein
AT3G49980	Unknown	0.0369242	0.102884	Unknown protein
AT1G09650	Unknown	0.17223	0.559875	Unknown protein
AT3G13680	Unknown	0.532915	1.3199	Unknown protein
AT2G18780	Unknown	1.34042	2.86631	Unknown protein
AT3G52510	Unknown	0.0651704	0.302646	Unknown protein
AT1G49790	Unknown	0.374714	0.889406	Unknown protein
ATMG00970	Unknown	0.0599236	0.166969	Unknown protein
AT2G36815	Unknown	0	0.207392	Unknown protein
ATMG00200	Unknown	0.0654721	0.608095	Unknown protein
ATMG01260	Unknown	0.137301	0.637614	Unknown protein
AT4G26288	Unknown	1.87294	4.07414	Unknown protein
AT2G03460	Unknown	0.0335055	0.126957	Unknown protein
AT4G09600	Unknown	0.0700098	0.715264	Unknown protein
AT1G04660	Unknown	0.0988181	0.887215	Unknown protein
AT4G38290	Unknown	0	0.339687	Unknown protein
AT4G28160	Unknown	0.278304	0.574411	Unknown protein
AT5G55750	Unknown	0	0.209228	Unknown protein
AT3G03776	Unknown	0.158899	0.959287	Unknown protein
AT3G50570	Unknown	2.22723	6.20584	Unknown protein
AT1G73325	Unknown	0.380502	1.59032	Unknown protein
AT4G23610	Unknown	0.711492	1.60653	Unknown protein
AT2G42560	Unknown	0.0390303	0.561887	Unknown protein
AT4G19850	Unknown	0.0527509	0.343534	Unknown protein
AT2G40470	Unknown	0.140328	0.304115	Unknown protein
AT1G15045	Unknown	0	0.364857	Unknown protein
AT1G73603	Unknown	0	0.101821	Unknown protein
AT1G52120	Unknown	0.080914	0.175354	Unknown protein
AT1G73040	Unknown	3.26492	7.65504	Unknown protein
AT1G52000	Unknown	21.3082	52.7002	Unknown protein
AT4G09012	Unknown	0.644037	1.34589	Unknown protein
ATMG01110	Unknown	0.0280595	0.364857	Unknown protein
ATCG01050	Unknown	0.781016	1.78758	Unknown protein
AT1G12805	Unknown	1.05456	3.23976	Unknown protein
AT5G19470	Unknown	0.0639908	0.208018	Unknown protein
ATMG01410	Unknown	0.413911	0.897015	Unknown protein
AT2G48080	Unknown	0.0558603	0.181588	Unknown protein
AT4G28556	Unknown	0.0604789	0.14043	Unknown protein
AT5G01300	Unknown	0.404484	1.18128	Unknown protein
AT1G77405	Unknown	0.154052	0.314779	Unknown protein
AT1G52640	Unknown	0.197101	0.686491	Unknown protein
AT5G61770	Unknown	3.14732	6.31409	Unknown protein
AT3G18450	Unknown	0	0.185433	Unknown protein
AT5G35525	Unknown	0.142369	0.52892	Unknown protein
AT5G15430	Unknown	0.0455703	0.190462	Unknown protein
AT5G22540	Unknown	0.143719	0.347059	Unknown protein
AT1G06340	Unknown	0	0.10781	Unknown protein
AT5G38650	Unknown	0	0.119746	Unknown protein
AT3G60890	Unknown	0.239694	0.890499	Unknown protein
AT5G14110	Unknown	0.661756	3.55119	Unknown protein
AT5G39330	Unknown	0.108784	0.303112	Unknown protein
AT3G27900	Unknown	0	0.160835	Unknown protein
AT5G51105	Unknown	0	0.144796	Unknown protein
AT5G52965	Unknown	0	0.217105	Unknown protein
AT5G39520	Unknown	3.36694	13.6206	Unknown protein
AT2G44220	Unknown	0	0.231962	Unknown protein
AT2G45940	Unknown	0.104155	0.370015	Unknown protein
AT4G02810	Unknown	0.0811787	0.269793	Unknown protein
AT2G47480	Unknown	0.469273	1.14606	Unknown protein
AT5G20640	Unknown	0.454631	0.968156	Unknown protein
AT3G28630	Unknown	0.0301535	0.14003	Unknown protein
AT3G01311	Unknown	0.0482661	0.40346	Unknown protein
AT5G49120	Unknown	0.305662	0.738126	Unknown protein
AT1G53885	Unknown	27.3404	58.9831	Unknown protein
AT1G53903	Unknown	27.6004	59.544	Unknown protein
AT4G36820	Unknown	0.38534	0.930535	Unknown protein
AT3G28310	Unknown	0	0.252593	Unknown protein
AT2G18100	Unknown	0.12494	0.265239	Unknown protein
AT5G49600	Unknown	0	0.534558	Unknown protein
AT4G02360	Unknown	2.0783	5.85744	Unknown protein
AT2G24140	Unknown	0.33002	0.681151	Unknown protein
AT4G03220	Unknown	0	0.105289	Unknown protein
AT2G32885	Unknown	0.011831	0.395584	Unknown protein
AT3G48940	Unknown	0.160704	0.373149	Unknown protein
AT5G61280	Unknown	0.26784	0.547286	Unknown protein
AT1G68180	Unknown	0.045086	0.167501	Unknown protein
AT2G19610	Unknown	0.0221314	0.169462	Unknown protein
AT4G38140	Unknown	0	0.17993	Unknown protein
AT4G01270	Unknown	0.131431	0.268557	Unknown protein
AT4G00305	Unknown	0.111354	0.310272	Unknown protein
AT4G09100	Unknown	0.106331	0.395033	Unknown protein
AT1G67856	Unknown	0.20139	0.68882	Unknown protein
AT4G28703	Unknown	7.25098	14.5439	Unknown protein
AT1G80650	Unknown	6.82442	14.4498	Unknown protein
AT3G14710	Unknown	0.0319232	0.118599	Unknown protein
AT3G14700	Unknown	0.346688	0.724497	Unknown protein
ATMG00570	Unknown	0.0985503	0.22883	Unknown protein
AT3G48800	Unknown	6.3867	13.6056	Unknown protein
AT4G01895	Unknown	1.42854	3.43829	Unknown protein
AT3G25060	Unknown	0.258408	0.545467	Unknown protein
AT3G15200	Unknown	0.846525	1.8552	Unknown protein
AT2G01860	Unknown	5.40413	20.1553	Unknown protein
AT3G44790	Unknown	0.0435138	0.121245	Unknown protein
AT2G04190	Unknown	0.0871297	0.26971	Unknown protein
AT5G26320	Unknown	0.200311	0.409301	Unknown protein
AT3G13672	Unknown	1.09982	2.63013	Unknown protein
AT5G48710	Unknown	0	0.114216	Unknown protein
AT5G55856	Unknown	0	0.134029	Unknown protein
AT3G45180	Unknown	0	0.354996	Unknown protein
AT1G53980	Unknown	0.768586	1.71324	Unknown protein
AT3G30580	Unknown	0	0.101821	Unknown protein
AT1G21395	Unknown	0	0.105079	Unknown protein
AT3G11160	Unknown	0	0.110377	Unknown protein
AT2G05915	Unknown	0	0.112264	Unknown protein
AT4G02000	Unknown	0.0207158	0.115443	Unknown protein
AT1G57906	Unknown	0	0.11562	Unknown protein
AT2G19700	Unknown	0	0.117101	Unknown protein
AT2G37370	Unknown	0.0181385	0.117927	Unknown protein
AT1G67020	Unknown	0.0428545	0.119408	Unknown protein
AT5G06010	Unknown	0	0.121619	Unknown protein
AT2G07673	Unknown	0	0.122756	Unknown protein
AT3G46300	Unknown	0.0439518	0.123243	Unknown protein
AT3G60286	Unknown	0	0.123525	Unknown protein
AT3G26934	Unknown	0	0.126907	Unknown protein
AT5G35870	Unknown	0	0.133349	Unknown protein
AT1G54950	Unknown	0	0.135411	Unknown protein
AT1G32570	Unknown	0	0.147307	Unknown protein
AT1G58007	Unknown	0	0.148696	Unknown protein
AT1G70949	Unknown	0	0.14926	Unknown protein
AT3G49540	Unknown	0	0.150591	Unknown protein
AT2G46375	Unknown	0	0.152731	Unknown protein
AT5G41320	Unknown	0.0410446	0.153256	Unknown protein
AT5G66815	Unknown	0	0.157304	Unknown protein
AT3G55910	Unknown	0	0.161494	Unknown protein
AT2G36261	Unknown	0	0.162159	Unknown protein
AT2G07676	Unknown	0.0594201	0.165565	Unknown protein
AT5G01881	Unknown	0	0.169431	Unknown protein
AT5G11416	Unknown	0	0.170583	Unknown protein
AT5G28960	Unknown	0.0790054	0.171218	Unknown protein
AT5G02000	Unknown	0	0.178706	Unknown protein
AT2G24780	Unknown	0	0.181867	Unknown protein
AT2G22426	Unknown	0	0.184998	Unknown protein
AT4G12380	Unknown	0	0.187927	Unknown protein
AT5G03920	Unknown	0	0.189445	Unknown protein
AT2G14810	Unknown	0	0.196043	Unknown protein
AT3G60647	Unknown	0	0.199013	Unknown protein
AT5G50361	Unknown	0	0.199013	Unknown protein
AT3G13594	Unknown	0	0.202075	Unknown protein
AT2G40711	Unknown	0.0748253	0.20849	Unknown protein
AT3G15578	Unknown	0	0.215326	Unknown protein
AT2G30760	Unknown	0	0.215765	Unknown protein
AT5G36960	Unknown	0.0585185	0.217405	Unknown protein
AT3G04721	Unknown	0	0.230436	Unknown protein
AT3G16117	Unknown	0	0.234551	Unknown protein
AT1G62333	Unknown	0	0.238334	Unknown protein
AT5G15008	Unknown	0	0.238816	Unknown protein
AT1G33500	Unknown	0.0869384	0.242241	Unknown protein
AT2G36881	Unknown	0	0.243238	Unknown protein
AT5G27889	Unknown	0	0.243238	Unknown protein
AT2G07000	Unknown	0	0.244749	Unknown protein
AT3G13898	Unknown	0	0.247827	Unknown protein
AT2G18938	Unknown	0	0.248871	Unknown protein
AT2G07738	Unknown	0	0.26387	Unknown protein
AT4G01328	Unknown	0	0.273643	Unknown protein
AT4G18501	Unknown	0	0.281461	Unknown protein
AT1G28281	Unknown	0	0.28554	Unknown protein
AT4G09649	Unknown	0	0.28554	Unknown protein
AT2G36724	Unknown	0.102478	0.28554	Unknown protein
AT4G31830	Unknown	0	0.289739	Unknown protein
AT2G15318	Unknown	0	0.291886	Unknown protein
AT4G09731	Unknown	0	0.291886	Unknown protein
AT1G56270	Unknown	0	0.310762	Unknown protein
AT2G07830	Unknown	0	0.320362	Unknown protein
AT5G43480	Unknown	0	0.320362	Unknown protein
AT1G77765	Unknown	0.0991878	0.330012	Unknown protein
AT4G36510	Unknown	0	0.338964	Unknown protein
AT3G01572	Unknown	0	0.345654	Unknown protein
AT3G15251	Unknown	0	0.345654	Unknown protein
AT3G26539	Unknown	0	0.345654	Unknown protein
AT3G12960	Unknown	0	0.346668	Unknown protein
AT2G46567	Unknown	0	0.354996	Unknown protein
AT3G25221	Unknown	0	0.375282	Unknown protein
AT4G28068	Unknown	0	0.375282	Unknown protein
AT5G23908	Unknown	0	0.375282	Unknown protein
AT3G57900	Unknown	0	0.38072	Unknown protein
AT1G62181	Unknown	0	0.386319	Unknown protein
AT1G27640	Unknown	0.133246	0.390594	Unknown protein
AT5G38790	Unknown	0	0.398026	Unknown protein
AT3G21352	Unknown	0.150447	0.419198	Unknown protein
AT1G69280	Unknown	0.126468	0.425146	Unknown protein
AT2G07820	Unknown	0.158899	0.442748	Unknown protein
AT4G27810	Unknown	0.215908	0.451197	Unknown protein
AT1G76230	Unknown	0.186351	0.461547	Unknown protein
AT1G19397	Unknown	0.182691	0.46356	Unknown protein
AT1G76994	Unknown	0	0.486476	Unknown protein
AT3G27410	Unknown	0.106331	0.493792	Unknown protein
AT3G11640	Unknown	0.181825	0.50663	Unknown protein
AT1G26762	Unknown	0.0790054	0.513654	Unknown protein
AT1G03200	Unknown	0.0964226	0.537335	Unknown protein
AT3G24929	Unknown	0.198252	0.5524	Unknown protein
AT5G53895	Unknown	0.262428	0.588019	Unknown protein
AT4G07408	Unknown	0.224476	0.625469	Unknown protein
AT5G50565	Unknown	0.0994746	0.649666	Unknown protein
AT3G18900	Unknown	0.24035	0.688372	Unknown protein
AT4G27530	Unknown	0.171234	0.700141	Unknown protein
AT1G36640	Unknown	0.251786	0.701565	Unknown protein
AT5G67020	Unknown	0.272738	0.703653	Unknown protein
AT1G68350	Unknown	0.273363	0.710907	Unknown protein
AT2G39855	Unknown	0.276519	0.733791	Unknown protein
AT3G48640	Unknown	0.377119	0.758903	Unknown protein
AT1G51010	Unknown	0.34077	0.791256	Unknown protein
AT2G07772	Unknown	0.0785665	0.802686	Unknown protein
AT4G28170	Unknown	0.312075	0.812835	Unknown protein
AT2G07669	Unknown	0.257127	0.835854	Unknown protein
AT5G15254	Unknown	0.2357	0.875657	Unknown protein
AT3G48131	Unknown	0.321409	0.895558	Unknown protein
AT4G01985	Unknown	0.179486	0.896032	Unknown protein
AT5G38320	Unknown	0.413911	0.913033	Unknown protein
AT4G08910	Unknown	0.310813	0.914148	Unknown protein
AT4G31355	Unknown	0	0.938204	Unknown protein
AT1G68862	Unknown	0.254047	0.943822	Unknown protein
AT2G07827	Unknown	0.136199	0.948746	Unknown protein
AT5G15853	Unknown	0	0.980213	Unknown protein
AT5G44574	Unknown	0.318992	1.03696	Unknown protein
AT1G16515	Unknown	0.480293	1.04088	Unknown protein
AT1G53640	Unknown	0.485979	1.12842	Unknown protein
AT4G19829	Unknown	0	1.14216	Unknown protein
AT5G40800	Unknown	0.466219	1.15471	Unknown protein
AT2G45930	Unknown	0.419739	1.18529	Unknown protein
AT5G60290	Unknown	0.459155	1.19408	Unknown protein
AT1G51000	Unknown	0.193726	1.25951	Unknown protein
AT2G07779	Unknown	0.499969	1.26042	Unknown protein
AT2G07787	Unknown	0.575152	1.27882	Unknown protein
AT5G22555	Unknown	0.405602	1.28084	Unknown protein
AT5G26790	Unknown	0.48953	1.28823	Unknown protein
AT3G22275	Unknown	0.581177	1.31948	Unknown protein
AT1G07485	Unknown	0	1.36904	Unknown protein
AT4G37295	Unknown	0.388516	1.37122	Unknown protein
AT5G46115	Unknown	0.604645	1.49756	Unknown protein
AT3G47675	Unknown	0	1.53791	Unknown protein
AT3G11591	Unknown	0.552499	1.59871	Unknown protein
AT5G50360	Unknown	0.329451	1.83593	Unknown protein
AT5G65609	Unknown	0.502454	1.94326	Unknown protein
AT5G56880	Unknown	0.831881	1.99598	Unknown protein
AT5G25750	Unknown	0.785665	2.00671	Unknown protein
AT4G12580	Unknown	0.636389	2.0359	Unknown protein
AT1G30250	Unknown	0.484868	2.10158	Unknown protein
AT5G63350	Unknown	0.429992	2.19654	Unknown protein
AT5G10336	Unknown	1.03478	2.24254	Unknown protein
AT2G41082	Unknown	0.404056	2.25169	Unknown protein
AT5G22608	Unknown	0.18028	2.30624	Unknown protein
AT1G25422	Unknown	0.57057	2.46042	Unknown protein
AT1G77960	Unknown	1.19188	2.47309	Unknown protein
AT4G31351	Unknown	0.857089	2.48766	Unknown protein
AT5G05965	Unknown	0.794566	2.80558	Unknown protein
AT3G03341	Unknown	1.14444	2.80919	Unknown protein
AT1G68526	Unknown	0	2.84363	Unknown protein
AT3G42800	Unknown	1.43863	3.0253	Unknown protein
AT2G11891	Unknown	0.763661	3.51827	Unknown protein
AT5G44010	Unknown	1.71868	3.78378	Unknown protein
AT5G06190	Unknown	1.38584	3.86883	Unknown protein
AT2G07835	Unknown	1.26072	3.86918	Unknown protein
AT5G03204	Unknown	0	3.90496	Unknown protein
AT3G13240	Unknown	1.72463	4.80544	Unknown protein
AT2G07684	Unknown	2.29329	4.96995	Unknown protein
AT4G16240	Unknown	1.31553	5.80377	Unknown protein
AT2G01023	Unknown	1.76775	5.91069	Unknown protein
AT5G53800	Unknown	3.0233	6.72686	Unknown protein
AT2G21820	Unknown	3.03877	7.81578	Unknown protein
AT1G33055	Unknown	3.60504	8.56787	Unknown protein
AT2G40085	Unknown	3.6851	8.86383	Unknown protein
AT1G65541	Unknown	3.97743	9.85114	Unknown protein
AT4G37095	Unknown	4.48404	10.2516	Unknown protein
AT3G06895	Unknown	2.34254	13.5378	Unknown protein
AT1G16850	Unknown	4.25963	14.0844	Unknown protein
AT5G57760	Unknown	7.5826	15.7906	Unknown protein
AT4G36515	Unknown	8.27354	18.7641	Unknown protein
AT1G24145	Unknown	9.32884	20.5687	Unknown protein
AT1G67920	Unknown	10.1304	21.9599	Unknown protein
AT5G18850	Unknown	15.3293	32.079	Unknown protein
AT5G50335	Unknown	12.5806	32.3814	Unknown protein
AT5G54145	Unknown	16.9978	36.2216	Unknown protein
AT5G02020	Unknown	13.1461	40.6533	Unknown protein
AT2G22080	Unknown	53.4146	112.445	Unknown protein
AT2G16586	Unknown	50.2167	145.085	Unknown protein
AT2G25510	Unknown	54.274	145.23	Unknown protein
AT5G42530	Unknown	131.512	343.582	Unknown protein
AT2G01021	Unknown	4174.79	9124.86	Unknown protein
ATMG00140	Unknown	0.505071	1.05641	Unknown protein
AT1G78476	Unknown	0.777947	1.81841	Unknown protein
AT3G41762	Unknown	4.43154	10.5831	Unknown protein
AT1G16820	Unknown	1.4627	3.05727	Unknown protein
AT2G44340	Unknown	0.0773809	0.357897	Unknown protein
AT4G08991	Unknown	0	0.105384	Unknown protein
AT3G53403	Unknown	0	0.117626	Unknown protein
AT1G03580	Unknown	1.30162	3.3654	Unknown protein
AT5G36270	Unknown	0.324357	1.02428	Unknown protein
AT2G24110	Unknown	0.166703	0.580617	Unknown protein
AT3G30740	Unknown	0	0.544764	Unknown protein
AT3G48130	Unknown	0.239694	0.890499	Unknown protein
AT2G43932	Unknown	0	0.122756	Unknown protein
AT4G34103	Unknown	0	0.127962	Unknown protein
AT2G16260	Unknown	0	0.138993	Unknown protein
AT3G23109	Unknown	0	0.192268	Unknown protein
AT4G17908	Unknown	0.0860566	0.239784	Unknown protein
AT3G11673	Unknown	0	0.243238	Unknown protein
AT4G05049	Unknown	0	0.247827	Unknown protein
AT3G26134	Unknown	0.116555	0.324763	Unknown protein
AT2G44383	Unknown	0.135981	0.37889	Unknown protein
AT2G04033	Unknown	0.155406	0.433017	Unknown protein
AT2G05300	Unknown	0.158109	0.489498	Unknown protein
AT2G07664	Unknown	0.0437832	0.609978	Unknown protein
AT1G75394	Unknown	0	0.631483	Unknown protein
AT4G05053	Unknown	0.281313	0.769287	Unknown protein
AT4G11642	Unknown	0.479389	1.11312	Unknown protein
AT1G14182	Unknown	0.147826	1.51028	Unknown protein
AT2G04610	Unknown	0	0.17993	Unknown protein
AT1G30940	Unknown	0.0341661	0.11789	Unknown protein
AT3G08885	Unknown	0.314655	0.828032	Unknown protein
AT2G15765	Unknown	0	0.116582	Unknown protein
AT1G67610	Unknown	0.0175895	0.130695	Unknown protein
AT2G43830	Unknown	0.0803734	0.186656	Unknown protein
AT2G07699	Unknown	0.17708	0.431023	Unknown protein
AT2G07726	Unknown	1.54981	4.10839	Unknown protein
AT2G07731	Unknown	0.144634	0.682863	Unknown protein
AT2G07688	Unknown	0.51121	1.17537	Unknown protein
AT4G04408	Unknown	0	0.115218	Unknown protein
AT5G28280	Unknown	0.0374291	0.1912	Unknown protein
AT1G05135	Unknown	37.4837	75.3217	Unknown protein
AT4G25580	Unknown	0.255105	0.637909	Unknown protein
AT4G10695	Unknown	0.120357	0.335358	Unknown protein
AT2G46840	Unknown	0.0686504	0.191284	Unknown protein
AT1G54070	Unknown	0	0.284168	Unknown protein
AT2G26120	Unknown	0	0.125094	Unknown protein
AT4G39320	Unknown	0.422449	0.952884	Unknown protein
AT1G13470	Unknown	0.200122	0.557612	Unknown protein
AT4G29550	Unknown	0.0686504	0.223165	Unknown protein
AT1G19050	Unknown	2.1029	6.59184	Unknown protein
AT3G03500	Unknown	0.259011	0.673582	Unknown protein
AT1G03700	Unknown	0.530324	1.16982	Unknown protein
AT1G27610	Unknown	0	0.114216	Unknown protein
AT4G12940	Unknown	0	0.172827	Unknown protein
AT1G32225	Unknown	0	0.423291	Unknown protein
AT5G45095	Unknown	0.226877	0.585332	Unknown protein
AT1G44608	Unknown	0.320922	0.655749	Unknown protein
AT3G28899	Unknown	0	0.833959	Unknown protein
AT1G16022	Unknown	0.224714	1.25226	Unknown protein
AT1G56080	Unknown	0.650206	1.32858	Unknown protein
AT1G11125	Unknown	0.822031	1.82389	Unknown protein
AT3G21351	Unknown	0.465197	2.07392	Unknown protein
AT4G38820	Unknown	1.22477	4.9597	Unknown protein
AT5G16160	Unknown	1.99162	5.23905	Unknown protein
AT1G61170	Unknown	6.41702	13.1349	Unknown protein
AT3G43850	Unknown	6.78397	15.946	Unknown protein
AT5G26270	Unknown	2.04261	24.0097	Unknown protein
AT1G51035	Unknown	0	0.172827	Unknown protein
