# Supplementary material for: Genome-Wide Analysis of Gene Regulatory Networks of the FVE-HDA6-FLD Complex in Arabidopsis
Source: Front Plant Sci. 2016 Apr 28;7:555. doi: 10.3389/fpls.2016.00555 (PMC4848314; doi:10.3389/fpls.2016.00555)
Supplement: Supplementary file 11 [file Table_6.XLSX]

## Sheet: fld vs Col 0.5X
AGI code	classify	Col RPKM	fld RPKM	Description
AT3G57645	Antisense RNA or other RNA	0.302982	0.0782883	snRNA
AT1G75295	Antisense RNA or other RNA	0.387912	0.177036	other RNA
AT3G63445	Antisense RNA or other RNA	0.714736	0.325974	other RNA
AT2G36792	Antisense RNA or other RNA	11.742	0	other RNA
AT3G18217	Antisense RNA or other RNA	0.77138	0	MIR157C
AT2G21187	Antisense RNA or other RNA	15.8797	7.8058	other RNA
AT4G04223	Antisense RNA or other RNA	4.76961	1.02577	other RNA
AT1G74456	Antisense RNA or other RNA	7.29044	2.40272	snoRNA
AT5G63195	Antisense RNA or other RNA	0.106576	0	other RNA
AT4G31398	Antisense RNA or other RNA	0.108969	0	other RNA
AT3G58795	Antisense RNA or other RNA	0.112208	0	other RNA
AT3G05152	Antisense RNA or other RNA	0.122265	0	other RNA
AT1G06265	Antisense RNA or other RNA	0.127241	0	other RNA
AT5G48775	Antisense RNA or other RNA	0.141022	0	other RNA
AT3G60972	Antisense RNA or other RNA	0.15428	0	other RNA
AT2G44798	Antisense RNA or other RNA	0.167031	0.025856	other RNA
AT5G01732	Antisense RNA or other RNA	0.169169	0	other RNA
AT5G19221	Antisense RNA or other RNA	0.171632	0	other RNA
AT5G24206	Antisense RNA or other RNA	0.181696	0	other RNA
AT3G19002	Antisense RNA or other RNA	0.184533	0	other RNA
AT5G44562	Antisense RNA or other RNA	0.210842	0	other RNA
AT1G19968	Antisense RNA or other RNA	0.234074	0.108702	other RNA
AT2G32179	Antisense RNA or other RNA	0.405646	0	other RNA
AT4G04221	Antisense RNA or other RNA	0.479189	0.110989	other RNA
AT1G20515	Antisense RNA or other RNA	0.631007	0.310272	other RNA
AT1G04295	Antisense RNA or other RNA	0.667261	0	other RNA
AT3G04485	Antisense RNA or other RNA	0.676495	0.314159	other RNA
AT4G00975	Antisense RNA or other RNA	0.69387	0.281343	other RNA
AT4G17098	Antisense RNA or other RNA	0.796345	0.346387	other RNA
AT1G26208	Antisense RNA or other RNA	0.938233	0.444785	other RNA
AT3G54625	Antisense RNA or other RNA	0.986577	0	other RNA
AT1G48315	Antisense RNA or other RNA	1.3113	0.131364	other RNA
AT3G51238	Antisense RNA or other RNA	1.70859	0	other RNA
AT4G13505	Antisense RNA or other RNA	2.75723	0	other RNA
AT4G27852	Antisense RNA or other RNA	0.116987	0	other_rna
AT1G48698	Antisense RNA or other RNA	0.119847	0	other_rna
AT5G15022	Antisense RNA or other RNA	0.162016	0	other_rna
AT3G15536	Antisense RNA or other RNA	0.257127	0.0796052	other_rna
AT3G05932	Antisense RNA or other RNA	0.710013	0.27199	other_rna
AT2G44995	Antisense RNA or other RNA	1.02589	0.469477	other_rna
AT5G01542	Antisense RNA or other RNA	3.12209	0	other_rna
AT1G07128	Antisense RNA or other RNA	4.62887	0.978405	other_rna
AT5G58595	Antisense RNA or other RNA	0.505071	0	snoRNA
AT1G20015	Antisense RNA or other RNA	0.953392	0.442748	snoRNA
AT1G19376	Antisense RNA or other RNA	0.975309	0	snoRNA
AT4G13245	Antisense RNA or other RNA	1.03478	0	snoRNA
AT2G35742	Antisense RNA or other RNA	1.06065	0	snoRNA
AT1G19373	Antisense RNA or other RNA	1.11647	0	snoRNA
AT1G03506	Antisense RNA or other RNA	2.5358	0.905852	snoRNA
AT2G20721	Antisense RNA or other RNA	2.79731	0.866034	snoRNA
AT2G47275	Antisense RNA or other RNA	0.628532	0.291886	MIR403; miRNA
AT5G10945	Antisense RNA or other RNA	0.986649	0	MIR156D; miRNA
AT1G66795	Antisense RNA or other RNA	0.466219	0	MIR157B; miRNA
AT3G10745	Antisense RNA or other RNA	1.69704	0.788091	MIR158A; miRNA
AT1G66725	Antisense RNA or other RNA	2.96779	1.25293	MIR163; miRNA
AT2G46685	Antisense RNA or other RNA	0.623911	0.289739	MIR166/MIR166A; miRNA
AT3G61897	Antisense RNA or other RNA	0.757606	0.351827	MIR166/MIR166B; miRNA
AT5G41905	Antisense RNA or other RNA	0.314266	0	MIR166/MIR166E; miRNA
AT3G63375	Antisense RNA or other RNA	0.932438	0.433017	MIR167B; miRNA
AT5G41663	Antisense RNA or other RNA	0.493325	0	MIR319/MIR319B; miRNA
AT1G20375	Antisense RNA or other RNA	0.362615	0	MIR394A; miRNA
AT2G10606	Antisense RNA or other RNA	0.561933	0	MIR396A; miRNA
AT5G35407	Antisense RNA or other RNA	0.314266	0	MIR396B; miRNA
AT1G63005	Antisense RNA or other RNA	0.314266	0	MIR399B; miRNA
AT1G77235	Antisense RNA or other RNA	0.137301	0	MIR402; miRNA
AT1G62355	Antisense RNA or other RNA	0.689852	0	MIR413; miRNA
AT4G03445	Antisense RNA or other RNA	0.179012	0.083132	MIR447A; miRNA
AT2G22496	Antisense RNA or other RNA	0.260282	0	MIR779a; miRNA
AT2G26211	Antisense RNA or other RNA	0.831881	0	MIR825a; miRNA
AT3G59884	Antisense RNA or other RNA	0.407942	0	MIR827a; miRNA
AT1G78478	Antisense RNA or other RNA	2.10029	0.780288	MIR833a; miRNA
AT1G22260	chromatin and DNA repair	0.102677	0.0404334	Myosin heavy chain-related protein
AT3G18610	chromatin and DNA repair	0.343775	0.0939098	nucleolin like 2
AT4G14180	chromatin and DNA repair	0.12272	0.0621033	putative recombination initiation defect 1
AT1G66040	chromatin and DNA repair	0.597426	0.168968	VIM4, Zinc finger (C3HC4-type RING finger) family protein
AT4G11400	chromatin and DNA repair	0.320289	0.045766	ARID/BRIGHT DNA-binding domain;ELM2 domain protein
AT5G65350	chromatin and DNA repair	1.93298	0.576652	histone 3 11
AT2G37100	chromatin and DNA repair	5.74694	2.66884	protamine P1 family protein
AT1G31290	chromatin and DNA repair	1.83431	0.626516	ARGONAUTE 3
AT1G19025	chromatin and DNA repair	2.10301	0.530773	DNA repair metallo-beta-lactamase family protein
AT2G23840	chromatin and DNA repair	53.7837	22.0042	HNH endonuclease
AT3G42670	chromatin and DNA repair	3.25933	1.18854	chromatin remodeling 38
AT5G53020	chromatin and DNA repair	4.18976	1.89494	Ribonuclease P protein subunit P38-related
AT2G45660	Development	51.2004	6.35846	AGAMOUS-like 20
AT5G60910	Development	2.66806	1.01216	AGAMOUS-like 8
AT5G15850	Development	13.7422	4.55376	CONSTANS-like 1
AT3G02380	Development	4.83946	1.22858	CONSTANS-like 2
AT1G15990	Development	0.11972	0	cyclic nucleotide gated channel 7
AT3G47500	Development	30.5407	7.1144	cycling DOF factor 3
AT1G49010	Development	8.25862	3.8013	Duplicated homeodomain-like superfamily protein
AT1G68050	Development	76.3546	34.6655	flavin-binding, kelch repeat, f box 1
AT1G24260	Development	3.90377	1.53924	K-box region and MADS-box transcription factor family protein
AT3G58780	Development	0.333379	0.100307	K-box region and MADS-box transcription factor family protein
AT1G65480	Development	0.694694	0.138262	PEBP (phosphatidylethanolamine-binding protein) family protein
AT5G24470	Development	65.0581	29.5403	pseudo-response regulator 5
AT2G46790	Development	2.59977	0.623349	pseudo-response regulator 9
AT1G13260	Development	94.1451	28.5965	related to ABI3/VP1 1
AT1G68840	Development	253.134	91.4724	related to ABI3/VP1 2
AT3G15354	Development	3.05505	1.31313	SPA1-related 3
AT2G42200	Development	2.11988	0.70881	squamosa promoter binding protein-like 9
AT4G26880	Development	0.369725	0.171697	Stigma-specific Stig1 family protein
AT4G22950	Development	0.85957	0.342153	AGAMOUS-like 19
AT5G15840	Development	0.322835	0.124935	B-box type zinc finger protein with CCT domain
AT5G61850	Development	0.201548	0.0623984	floral meristem identity control protein LEAFY (LFY)
AT5G37260	Development	4.93526	2.37232	Homeodomain-like superfamily protein
AT1G69120	Development	0.103646	0	K-box region and MADS-box transcription factor family protein
AT2G25095	Development	2.58695	0.480544	MIR156A; miRNA
AT1G50650	Development	0.323245	0.0750563	Stigma-specific Stig1 family protein
AT4G31380	Development	1.86238	0.928159	FPF1-like protein 1
AT5G62165	Development	0.583308	0.288943	AGAMOUS-like 42
AT2G45650	Development	0.155264	0	AGAMOUS-like 6
AT1G59940	Development	0.72661	0.29994	response regulator 3
AT1G02065	Development	0.338392	0.157147	SPL8, squamosa promoter binding protein-like 8
AT2G42830	Development	0.148732	0.0690702	K-box region and MADS-box transcription factor family protein
AT1G73687	Development	0.233109	0	MIR159/MIR159A; miRNA
AT5G11820	Development	0.160704	0	Plant self-incompatibility protein S1 family
AT3G24068	Development	0.174592	0.0810794	Plant self-incompatibility protein S1 family
AT2G35210	Development	0.193473	0.0770122	root and pollen arfgap
AT1G27740	Development	1.16907	0.455342	root hair defective 6-like 4
AT1G13620	Development	0.27066	0.125692	root meristem growth factor 2 (RGF2)
AT5G51451	Development	0.237016	0	root meristem growth factor 5 (RGF5)
AT2G36985	Development	0.51239	0.0951801	DVL family protein
AT1G07725	Development	1.32152	0	exocyst subunit exo70 family protein H6
AT3G19150	Development	4.99812	2.48303	KIP-related protein 6
AT4G37610	Development	73.8004	19.3333	BTB and TAZ domain protein 5
AT4G01160	Development	0.139743	0	BTB/POZ/Kelch-associated protein
AT4G04900	Development	0.72061	0.334646	ROP-interactive CRIB motif-containing protein 10
AT1G27380	Development	0.520919	0.161274	ROP-interactive CRIB motif-containing protein 2
AT2G21400	Development	0.309678	0.11505	SHI-related sequence3
AT1G80730	Development	1.05491	0.340796	zinc-finger protein 1
AT5G27420	Development	25.8827	12.4561	carbon/nitrogen insensitive 1
AT3G53040	Development	0.180536	0.0239541	late embryogenesis abundant protein, putative / LEA protein, putative
AT2G25890	Development	0.511156	0.0527504	Oleosin family protein
AT4G28520	Development	0.424731	0	cruciferin 3
AT5G01770	Development	0.658136	0.292345	HEAT repeat ;WD domain, G-beta repeat protein protein
AT3G22840	Development	2.97557	0.802355	Chlorophyll A-B binding family protein
AT4G17090	Development	148.314	74.293	chloroplast beta-amylase
AT1G64500	Development	13.4685	4.65975	Glutaredoxin family protein
AT5G48910	Development	14.19	6.265	Pentatricopeptide repeat (PPR) superfamily protein
AT5G53660	Development	0.451683	0.209758	growth-regulating factor 7
AT4G37230	Development	1.09841	0.367698	Photosystem II manganese-stabilising protein (PsbO) family
AT1G68610	Development	0.263515	0.081583	PLANT CADMIUM RESISTANCE 11
AT3G12160	Development	0.126834	0.0589007	RAB GTPase homolog A4D
AT4G24580	Development	1.19616	0.210945	Rho GTPase activation protein (RhoGAP) with PH domain
AT4G36030	Development	8.55318	3.02473	armadillo repeat only 3
AT3G24225	Development	0.648714	0.241007	CLAVATA3/ESR-RELATED 19
AT5G44120	Development	0.947536	0.0440029	RmlC-like cupins superfamily protein
AT5G65890	Development	5.76753	1.79988	ACT domain repeat 1
AT5G19810	Development	0.395975	0.157618	Proline-rich extensin-like family protein
AT5G20710	Development	0.154276	0.0429868	beta-galactosidase 7
AT5G09730	Development	0.192052	0.0972952	beta-xylosidase 3
AT2G40610	Development	49.6825	22.5016	expansin A8
AT5G58910	Development	0.107954	0.050133	laccase 16
AT1G76470	Development	0.773298	0.163234	NAD(P)-binding Rossmann-fold superfamily protein
AT1G66130	Development	18.4542	8.39627	NAD(P)-binding Rossmann-fold superfamily protein
AT2G29290	Development	76.403	38.6733	NAD(P)-binding Rossmann-fold superfamily protein
AT1G56710	Development	2.60608	0.962991	Pectin lyase-like superfamily protein
AT1G60590	Development	9.11879	2.70385	Pectin lyase-like superfamily protein
AT4G02320	Development	0.19074	0.050616	Plant invertase/pectin methylesterase inhibitor superfamily
AT1G16090	Development	0.421021	0.0902395	wall associated kinase-like 7
AT3G26610	Development	0.793935	0.230436	Pectin lyase-like superfamily protein
AT1G48100	Development	1.97878	0.940809	Pectin lyase-like superfamily protein
AT5G51500	Development	0.287545	0.081303	Plant invertase/pectin methylesterase inhibitor superfamily
AT2G45220	Development	22.662	9.08997	Plant invertase/pectin methylesterase inhibitor superfamily
AT2G47050	Development	0.308713	0.0819222	Plant invertase/pectin methylesterase inhibitor superfamily protein
AT5G46960	Development	0.349472	0.129834	Plant invertase/pectin methylesterase inhibitor superfamily protein
AT1G65680	Development	0.206452	0.0958749	expansin B2
AT2G32620	Development	0.134788	0.0519849	cellulose synthase-like B
AT3G17220	Development	0.731481	0.0754877	pectin methylesterase inhibitor 2
AT1G79960	Development	0.335572	0.133575	ovate family protein 14
AT1G06920	Development	0.134259	0	OFP4, ovate family protein 4
AT1G67980	Development	4.89205	1.99765	caffeoyl-CoA 3-O-methyltransferase
AT4G33970	Development	0.121217	0.0375282	Leucine-rich repeat (LRR) family protein
AT1G49450	Development	1.11481	0.488406	Transducin/WD40 repeat-like superfamily protein
AT2G32610	Development	0.279854	0.10397	cellulose synthase-like B1
AT5G07560	Development	0.393875	0.156782	glycine-rich protein 20
AT3G13850	Development	0.152474	0	LOB domain-containing protein 22
AT4G00210	Development	0.126645	0	LOB domain-containing protein 31
AT4G27920	Development	0.145543	0.0675893	PYR1-like 10
AT4G15550	Development	51.8839	16.295	indole-3-acetate beta-D-glucosyltransferase
AT3G55980	Development	248.329	31.315	salt-inducible zinc finger 1
AT1G79130	Development	0.278203	0.129195	SAUR-like auxin-responsive protein family
AT1G43040	Development	0.538742	0.250188	SAUR-like auxin-responsive protein family
AT3G09870	Development	1.13078	0.147583	SAUR-like auxin-responsive protein family
AT1G20470	Development	4.5208	0.839769	SAUR-like auxin-responsive protein family
AT3G30180	Development	3.73367	1.89955	brassinosteroid-6-oxidase 2
AT2G41510	Development	0.864072	0.421332	cytokinin oxidase/dehydrogenase 1
AT4G11280	Development	46.9033	7.21555	1-aminocyclopropane-1-carboxylic acid (acc) synthase 6
AT5G61600	Development	223.66	29.2235	ethylene response factor 104
AT4G17500	Development	163.858	43.0891	ethylene responsive element binding factor 1
AT5G47220	Development	185.536	71.3133	ethylene responsive element binding factor 2
AT5G47230	Development	110.144	10.7858	ethylene responsive element binding factor 5
AT2G44840	Development	11.3348	1.31067	ethylene-responsive element binding factor 13
AT4G11370	Development	7.55693	3.64755	RING-H2 finger A1A
AT4G17490	Development	99.7253	31.6671	ethylene responsive element binding factor 6
AT1G78440	Development	0.693234	0.160966	Arabidopsis thaliana gibberellin 2-oxidase 1
AT1G80340	Development	0.430919	0.145539	GA3OX2, gibberellin 3-oxidase 2
AT1G19640	Development	0.186898	0	jasmonic acid carboxyl methyltransferase
AT5G50930	Development	1.04571	0.508744	Histone superfamily protein
AT1G26240	Development	0.236192	0.0822642	Proline-rich extensin-like family protein
AT1G67120	Development	0.46716	0.224177	ATPases;nucleotide binding;ATP binding;nucleoside-triphosphatases;transcription factor binding
AT1G27920	Development	0.689105	0.268495	microtubule-associated protein 65-8
AT3G60270	Development	0.150447	0	Cupredoxin superfamily protein
AT2G34180	Kinase	1.05067	0.502165	CBL-interacting protein kinase 13
AT5G10530	Kinase	0.216901	0.100727	Concanavalin A-like lectin protein kinase family protein
AT5G42120	Kinase	0.286109	0.113886	Concanavalin A-like lectin protein kinase family protein
AT3G45430	Kinase	1.8856	0.934034	Concanavalin A-like lectin protein kinase family protein
AT4G02410	Kinase	17.1577	4.97559	Concanavalin A-like lectin protein kinase family protein
AT2G32390	Kinase	4.96412	1.80939	glutamate receptor 3.5
AT4G35290	Kinase	1.30188	0.509746	glutamate receptor 2
AT2G15880	Kinase	29.1387	9.76093	Leucine-rich repeat (LRR) family protein
AT4G16880	Kinase	53.2862	11.0664	Leucine-rich repeat (LRR) family protein
AT1G73066	Kinase	0.339013	0.10639	Leucine-rich repeat family protein
AT1G73500	Kinase	75.5942	26.1237	MAP kinase kinase 9
AT3G52530	Kinase	0.281232	0.111945	Protein kinase superfamily protein
AT1G72540	Kinase	0.282212	0.0582477	Protein kinase superfamily protein
AT4G21380	Kinase	2.03383	0.91147	receptor kinase 3
AT3G05370	Kinase	4.26454	1.20864	receptor like protein 31
AT5G01820	Kinase	28.4639	13.9703	serine/threonine protein kinase 1
AT5G37450	Kinase	0.166198	0.0701648	Leucine-rich repeat protein kinase family protein
AT1G64210	Kinase	0.288612	0.111691	Leucine-rich repeat protein kinase family protein
AT5G45840	Kinase	3.96504	1.11953	Leucine-rich repeat protein kinase family protein
AT1G56130	Kinase	0.206834	0.0767745	Leucine-rich repeat transmembrane protein kinase
AT1G01560	Kinase	1.31496	0.622177	MAP kinase 11
AT1G26150	Kinase	5.31434	2.61231	proline-rich extensin-like receptor kinase 10
AT3G25490	Kinase	0.247842	0	Protein kinase family protein
AT5G02070	Kinase	0.257908	0.119771	Protein kinase family protein
AT1G49180	Kinase	1.01958	0.499791	protein kinase family protein
AT1G78940	Kinase	0.42967	0.192145	Protein kinase protein with adenine nucleotide alpha hydrolases-like domain
AT5G23170	Kinase	2.10096	1.07009	Protein kinase superfamily protein
AT5G35580	Kinase	2.21052	1.06365	Protein kinase superfamily protein
AT2G33580	Kinase	5.32456	2.51668	Protein kinase superfamily protein
AT2G05940	Kinase	13.336	6.66775	Protein kinase superfamily protein
AT1G11050	Kinase	22.4214	9.30721	Protein kinase superfamily protein
AT3G56600	Kinase	0.150781	0.0700214	Protein kinase superfamily protein
AT5G61350	Kinase	1.14075	0.43627	Protein kinase superfamily protein
AT1G72760	Kinase	0.324171	0.112907	Protein kinase superfamily protein
AT3G01840	Kinase	0.380633	0.127171	Protein kinase superfamily protein
AT5G52975	Kinase	0.146549	0	Protein of unknown function (DUF1278)
AT1G61500	Kinase	0.720274	0.326332	S-locus lectin protein kinase family protein
AT1G24159	Kinase	0.300893	0	Interleukin-1 receptor-associated kinase 4 protein
AT2G40850	Kinase	0.14278	0.037889	phosphoinositide 4-kinase gamma 1
AT3G25250	Kinase	2.96192	0.890795	AGC (cAMP-dependent, cGMP-dependent and protein kinase C) kinase family protein
AT2G43700	Kinase	0.621771	0.221167	Concanavalin A-like lectin protein kinase family protein
AT3G08870	Kinase	1.16209	0.548514	Concanavalin A-like lectin protein kinase family protein
AT4G28350	Kinase	6.07017	2.58656	Concanavalin A-like lectin protein kinase family protein
AT1G06020	Kinase	0.286109	0.075924	pfkB-like carbohydrate kinase family protein
AT3G05650	Kinase	0.219899	0.0680798	receptor like protein 32
AT3G24982	Kinase	0.363704	0.0727823	receptor like protein 40
AT1G45616	Kinase	0.170556	0.0528034	receptor like protein 6
AT1G21240	Kinase	3.89632	1.82944	wall associated kinase 3
AT5G45810	Kinase	0.379846	0.108553	CBL-interacting protein kinase 19
AT4G23150	Kinase	0.425821	0.178135	cysteine-rich RLK (RECEPTOR-like protein kinase) 7
AT4G04540	Kinase	0.13633	0	cysteine-rich RLK (RECEPTOR-like protein kinase) 39
AT4G36280	Kinase	0.317332	0.109949	Histidine kinase-, DNA gyrase B-, and HSP90-like ATPase family protein
AT1G61550	Kinase	0.227637	0.0792848	S-locus lectin protein kinase family protein
AT1G16150	Kinase	0.2357	0.0841978	wall associated kinase-like 4
AT1G21245	Kinase	0.132145	0	Protein kinase superfamily protein
AT3G03480	Metabolism	0.903881	0.314817	acetyl CoA:(Z)-3-hexen-1-ol acetyltransferase
AT2G23060	Metabolism	0.35652	0.137971	Acyl-CoA N-acyltransferases (NAT) superfamily protein
AT3G22560	Metabolism	2.63204	1.10589	Acyl-CoA N-acyltransferases (NAT) superfamily protein
AT5G14980	Metabolism	0.172463	0	alpha/beta-Hydrolases superfamily protein
AT2G26750	Metabolism	1.15358	0.276218	alpha/beta-Hydrolases superfamily protein
AT3G27540	Metabolism	4.21386	2.00136	beta-1,4-N-acetylglucosaminyltransferase family protein
AT2G32290	Metabolism	4.48758	1.40351	beta-amylase 6
AT3G61190	Metabolism	8.49238	1.77137	BON association protein 1
AT5G43860	Metabolism	8.77129	4.44044	chlorophyllase 2
AT4G12290	Metabolism	54.1194	24.5383	Copper amine oxidase family protein
AT1G51770	Metabolism	0.251227	0.0583339	Core-2/I-branching beta-1,6-N-acetylglucosaminyltransferase family protein
AT1G03710	Metabolism	0.21213	0.0788091	Cystatin/monellin superfamily protein
AT1G34480	Metabolism	0.140716	0.0653475	Cysteine/Histidine-rich C1 domain family protein
AT1G58037	Metabolism	0.155406	0.0240565	Cysteine/Histidine-rich C1 domain family protein
AT2G02700	Metabolism	0.424259	0.0525394	Cysteine/Histidine-rich C1 domain family protein
AT5G45730	Metabolism	0.743445	0.20715	Cysteine/Histidine-rich C1 domain family protein
AT2G19650	Metabolism	1.91449	0.637452	Cysteine/Histidine-rich C1 domain family protein
AT1G62030	Metabolism	3.72062	1.82848	Cysteine/Histidine-rich C1 domain family protein
AT5G59920	Metabolism	7.28241	3.58812	Cysteine/Histidine-rich C1 domain family protein
AT4G24570	Metabolism	61.6457	5.98341	dicarboxylate carrier 2
AT2G36800	Metabolism	116.898	24.5746	don-glucosyltransferase 1
AT5G24150	Metabolism	13.2851	3.65522	FAD/NAD(P)-binding oxidoreductase family protein
AT5G24155	Metabolism	23.745	7.83911	FAD/NAD(P)-binding oxidoreductase family protein
AT4G13260	Metabolism	1.35818	0.577278	Flavin-binding monooxygenase family protein
AT1G62540	Metabolism	5.08093	2.2698	flavin-monooxygenase glucosinolate S-oxygenase 2
AT1G09350	Metabolism	0.586984	0.242303	galactinol synthase 3
AT1G60470	Metabolism	10.2669	4.69451	galactinol synthase 4
AT2G24540	Metabolism	3.03524	0	Galactose oxidase/kelch repeat superfamily protein
AT3G24760	Metabolism	7.96221	3.57479	Galactose oxidase/kelch repeat superfamily protein
AT1G32780	Metabolism	3.45919	0.968578	GroES-like zinc-binding dehydrogenase family protein
AT1G29770	Metabolism	0.588288	0.257126	Haloacid dehalogenase-like hydrolase (HAD) superfamily protein
AT4G28680	Metabolism	0.304909	0.141598	L-tyrosine decarboxylase
ATMG00665	Metabolism	3.8569	0	NADH dehydrogenase 5B
AT1G09240	Metabolism	47.2795	21.5622	nicotianamine synthase 3
AT4G19170	Metabolism	259.49	62.9865	nine-cis-epoxycarotenoid dioxygenase 4
AT1G73540	Metabolism	43.8162	7.53935	nudix hydrolase homolog 21
AT1G18300	Metabolism	17.1297	4.14395	nudix hydrolase homolog 4
AT1G52570	Metabolism	0.137412	0.0159533	phospholipase D alpha 2
AT2G30630	Metabolism	0.256738	0	P-loop containing nucleoside triphosphate hydrolases superfamily protein
AT1G55550	Metabolism	0.894934	0.436733	P-loop containing nucleoside triphosphate hydrolases superfamily protein
AT2G18193	Metabolism	20.1932	6.8035	P-loop containing nucleoside triphosphate hydrolases superfamily protein
AT3G62510	Metabolism	0.150447	0	protein disulfide isomerase-related
AT5G01700	Metabolism	1.20736	0.443334	Protein phosphatase 2C family protein
AT2G30020	Metabolism	18.671	7.27945	Protein phosphatase 2C family protein
AT3G10150	Metabolism	1.7819	0.76368	purple acid phosphatase 16
AT1G34060	Metabolism	6.98718	2.35985	Pyridoxal phosphate (PLP)-dependent transferases superfamily protein
AT4G21650	Metabolism	32.8571	16.6716	Subtilase family protein
AT4G16740	Metabolism	4.39837	0.297875	terpene synthase 03
AT1G78950	Metabolism	0.246867	0.0982658	Terpenoid cyclases family protein
AT1G66020	Metabolism	0.232413	0.117743	Terpenoid cyclases/Protein prenyltransferases superfamily protein
AT1G03020	Metabolism	3.43252	1.53027	Thioredoxin superfamily protein
AT4G33040	Metabolism	7.43831	3.01931	Thioredoxin superfamily protein
AT2G36750	Metabolism	15.6331	3.54816	UDP-glucosyl transferase 73C1
AT2G36790	Metabolism	30.9733	9.30692	UDP-glucosyl transferase 73C6
AT4G34135	Metabolism	40.2425	18.4663	UDP-glucosyltransferase 73B2
AT1G05560	Metabolism	172.081	65.8564	UDP-glucosyltransferase 75B1
AT1G01390	Metabolism	1.65982	0.537229	UDP-Glycosyltransferase superfamily protein
AT2G16890	Metabolism	1.96568	0.836777	UDP-Glycosyltransferase superfamily protein
AT4G09500	Metabolism	8.58962	4.00108	UDP-Glycosyltransferase superfamily protein
AT4G01070	Metabolism	33.8976	16.1428	UDP-Glycosyltransferase superfamily protein
AT3G21760	Metabolism	36.4583	12.5909	UDP-Glycosyltransferase superfamily protein
AT1G05680	Metabolism	169.097	52.1663	Uridine diphosphate glycosyltransferase 74E2
AT5G16960	Metabolism	0.256544	0	Zinc-binding dehydrogenase family protein
AT5G51900	Metabolism	0.116395	0	Cytochrome P450 family protein
AT3G26830	Metabolism	29.9339	13.1269	Cytochrome P450 superfamily protein
AT5G44620	Metabolism	0.322914	0	cytochrome P450, family 706, subfamily A, polypeptide 3
AT2G30770	Metabolism	10.5493	2.26087	cytochrome P450, family 71, subfamily A, polypeptide 13
AT5G24960	Metabolism	0.255578	0.0791256	cytochrome P450, family 71, subfamily A, polypeptide 14
AT2G42250	Metabolism	0.501192	0.213728	cytochrome P450, family 712, subfamily A, polypeptide 1
AT5G52400	Metabolism	0.271961	0.126297	cytochrome P450, family 715, subfamily A, polypeptide 1
AT4G31970	Metabolism	0.253222	0.0250665	cytochrome P450, family 82, subfamily C, polypeptide 2
AT4G31950	Metabolism	1.12462	0.0752954	cytochrome P450, family 82, subfamily C, polypeptide 3
AT1G64940	Metabolism	4.09001	1.3804	cytochrome P450, family 87, subfamily A, polypeptide 6
AT5G06900	Metabolism	0.250547	0.103424	cytochrome P450, family 93, subfamily D, polypeptide 1
AT2G32020	Metabolism	4.20059	1.95072	Acyl-CoA N-acyltransferases (NAT) superfamily protein
AT2G32030	Metabolism	5.96309	2.22445	Acyl-CoA N-acyltransferases (NAT) superfamily protein
AT2G39030	Metabolism	6.65079	3.10876	Acyl-CoA N-acyltransferases (NAT) superfamily protein
AT4G16820	Metabolism	1.47426	0.0760706	alpha/beta-Hydrolases superfamily protein
AT4G24860	Metabolism	0.112304	0.0463583	P-loop containing nucleoside triphosphate hydrolases superfamily protein
AT1G72660	Metabolism	0.176072	0.0233434	P-loop containing nucleoside triphosphate hydrolases superfamily protein
AT2G18190	Metabolism	0.179686	0	P-loop containing nucleoside triphosphate hydrolases superfamily protein
AT1G07160	Metabolism	0.552118	0.269894	Protein phosphatase 2C family protein
AT1G32960	Metabolism	2.79139	1.16722	Subtilase family protein
AT2G39850	Metabolism	7.89245	4.00927	Subtilisin-like serine endopeptidase family protein
AT1G61120	Metabolism	0.395136	0.176702	terpene synthase 04
AT1G48820	Metabolism	0.100655	0.0233716	Terpenoid cyclases/Protein prenyltransferases superfamily protein
AT4G20230	Metabolism	0.780048	0.362248	Terpenoid cyclases/Protein prenyltransferases superfamily protein
AT4G12170	Metabolism	0.203482	0.0944954	Thioredoxin superfamily protein
AT5G38900	Metabolism	10.6074	5.31398	Thioredoxin superfamily protein
AT2G36760	Metabolism	0.547298	0.0761196	UDP-glucosyl transferase 73C2
AT3G53160	Metabolism	1.17152	0.362698	UDP-glucosyl transferase 73C7
AT5G59590	Metabolism	0.723626	0.149354	UDP-glucosyl transferase 76E2
AT5G17040	Metabolism	0.210625	0.0838395	UDP-Glycosyltransferase superfamily protein
AT3G22250	Metabolism	0.288969	0.121996	UDP-Glycosyltransferase superfamily protein
AT3G55700	Metabolism	0.678164	0.302337	UDP-Glycosyltransferase superfamily protein
AT3G46650	Metabolism	1.79771	0.72353	UDP-Glycosyltransferase superfamily protein
AT3G55710	Metabolism	5.68452	2.26641	UDP-Glycosyltransferase superfamily protein
AT5G02080	Metabolism	0.887135	0.290809	DNA / pantothenate metabolism flavoprotein
AT1G68290	Metabolism	0.559518	0.185569	endonuclease 2
AT5G40310	Metabolism	0.405214	0.0752714	Exonuclease family protein
AT1G06100	Metabolism	1.22564	0.525394	Fatty acid desaturase family protein
AT5G11320	Metabolism	0.135981	0.0505187	Flavin-binding monooxygenase family protein
AT1G63370	Metabolism	0.193772	0	Flavin-binding monooxygenase family protein
AT2G18640	Metabolism	0.221545	0	geranylgeranyl pyrophosphate synthase 4
AT2G02010	Metabolism	7.27234	2.17693	glutamate decarboxylase 4
AT5G28310	Metabolism	0.12814	0	NAD(P)-binding Rossmann-fold superfamily protein
AT5G15940	Metabolism	0.135222	0.0313981	NAD(P)-binding Rossmann-fold superfamily protein
AT1G54870	Metabolism	0.136528	0.0317012	NAD(P)-binding Rossmann-fold superfamily protein
AT3G51680	Metabolism	0.139559	0	NAD(P)-binding Rossmann-fold superfamily protein
AT3G03350	Metabolism	0.212006	0.0838822	NAD(P)-binding Rossmann-fold superfamily protein
AT3G50560	Metabolism	4.5757	1.97193	NAD(P)-binding Rossmann-fold superfamily protein
AT5G37300	Metabolism	0.179771	0.0238526	O-acyltransferase (WSD1-like) family protein
ATMG00710	Metabolism	0.350627	0.108553	Polynucleotidyl transferase, ribonuclease H-like superfamily protein
AT5G36700	Metabolism	16.5689	0	2-phosphoglycolate phosphatase 1
AT3G21370	Metabolism	0.204827	0.0645154	beta glucosidase 19
AT3G60120	Metabolism	1.10228	0.26139	beta glucosidase 27
AT5G54570	Metabolism	0.284989	0.114286	beta glucosidase 41
AT3G18070	Metabolism	0.338097	0.15699	beta glucosidase 43
AT3G01620	Metabolism	0.142083	0.0527858	beta-1,4-N-acetylglucosaminyltransferase family protein
AT5G48545	Metabolism	13.5724	6.52964	histidine triad nucleotide-binding 3
AT3G09405	Metabolism	1.12484	0.386097	Pectinacetylesterase family protein
AT1G05240	Metabolism	11.5616	0	Peroxidase superfamily protein
AT5G54190	Metabolism	4.00543	0.905571	protochlorophyllide oxidoreductase A
AT5G01330	Metabolism	0.238172	0.119493	pyruvate decarboxylase-3
AT3G13640	Metabolism	0.270352	0.0896781	RNAse l inhibitor protein 1
AT4G10950	Metabolism	0.128661	0.0597492	SGNH hydrolase-type esterase superfamily protein
AT5G65165	Metabolism	0.371433	0.0766626	succinate dehydrogenase 2-3
AT2G17210	Metabolism	0.13826	0.0550343	Tetratricopeptide repeat (TPR)-like superfamily protein
AT5G60335	Metabolism	0.762142	0.0786518	Thioesterase superfamily protein
AT1G35250	Metabolism	3.6215	0.984673	Thioesterase superfamily protein
AT3G02030	Metabolism	0.557527	0.202781	transferases, transferring acyl groups other than amino-acyl groups;acyltransferases
AT1G78090	Metabolism	0.878823	0.394046	trehalose-6-phosphate phosphatase
AT4G29710	Metabolism	1.016	0.306344	Alkaline-phosphatase-like family protein
AT2G28210	Metabolism	6.34083	0.856621	alpha carbonic anhydrase 2
AT1G32350	Metabolism	5.07335	1.76702	alternative oxidase 1D
AT4G34880	Metabolism	0.454239	0.196882	Amidase family protein
AT5G16340	Metabolism	11.2091	2.10095	AMP-dependent synthetase and ligase family protein
AT3G44830	Metabolism	0.382216	0.09861	Lecithin:cholesterol acyltransferase family protein
AT5G42600	Metabolism	0.276868	0.136139	marneral synthase
AT2G23550	Metabolism	0.122974	0.038072	methyl esterase 6
AT1G14520	Metabolism	4.13259	1.6292	myo-inositol oxygenase 1
AT5G23230	Metabolism	6.25674	2.98011	nicotinamidase 2
AT5G18220	Metabolism	0.13322	0	O-Glycosyl hydrolases family 17 protein
AT1G05670	Metabolism	0.470975	0.212806	Pentatricopeptide repeat (PPR-like) superfamily protein
AT3G01500	Metabolism	1130.7	520.786	carbonic anhydrase 1
AT5G16080	Metabolism	1.88704	0.84611	carboxyesterase 17
AT3G28340	Metabolism	6.39295	2.01194	galacturonosyltransferase-like 10
AT3G06260	Metabolism	0.122353	0.0284099	galacturonosyltransferase-like 4
AT3G21460	Metabolism	0.368921	0.137059	Glutaredoxin family protein
AT2G48150	Metabolism	0.115602	0.0536847	glutathione peroxidase 4
AT1G23210	Metabolism	0.202028	0.0268058	glycosyl hydrolase 9B6
AT4G33810	Metabolism	1.06732	0.520438	Glycosyl hydrolase superfamily protein
AT2G41640	Metabolism	11.619	4.44445	Glycosyltransferase family 61 protein
AT1G29780	Metabolism	0.445918	0.059166	Haloacid dehalogenase-like hydrolase (HAD) superfamily protein
AT1G58300	Metabolism	0.198484	0	heme oxygenase 4
AT3G50930	Metabolism	11.7707	4.52965	cytochrome BC1 synthesis
AT5G27410	Metabolism	4.37091	2.12224	D-aminoacid aminotransferase-like PLP-dependent enzymes superfamily protein
AT1G52790	Metabolism	0.136418	0	2-oxoglutarate (2OG) and Fe(II)-dependent oxygenase superfamily protein
AT3G11180	Metabolism	0.1604	0.0248296	2-oxoglutarate (2OG) and Fe(II)-dependent oxygenase superfamily protein
AT5G12270	Metabolism	0.901012	0.291077	2-oxoglutarate (2OG) and Fe(II)-dependent oxygenase superfamily protein
AT5G02890	Metabolism	18.4158	8.84263	HXXXD-type acyl-transferase family protein
AT3G52160	Metabolism	0.287244	0.133394	3-ketoacyl-CoA synthase 15
AT4G34510	Metabolism	0.339826	0.169952	3-ketoacyl-CoA synthase 17
AT2G32160	Metabolism	1.93963	0.456717	S-adenosyl-L-methionine-dependent methyltransferases superfamily protein
AT1G73600	Metabolism	27.7889	13.1349	S-adenosyl-L-methionine-dependent methyltransferases superfamily protein
AT1G24480	Metabolism	0.265162	0.0985114	S-adenosyl-L-methionine-dependent methyltransferases superfamily protein
AT1G30740	Metabolism	0.132415	0.0491942	FAD-binding Berberine family protein
AT1G50830	Metabolism	0.301681	0.147472	Aminotransferase-like, plant mobile domain family protein
AT3G47040	Metabolism	0.222761	0.0752355	Glycosyl hydrolase family protein
AT1G37150	Metabolism	0.447261	0.0596364	holocarboxylase synthetase 2
AT3G29410	Metabolism	1.04446	0.485039	Terpenoid cyclases/Protein prenyltransferases superfamily protein
AT5G64660	Proteolysis	17.4663	5.65481	CYS, MET, PRO, and GLY protein 2
AT5G42040	Proteolysis	0.302179	0.0561319	regulatory particle non-ATPase 12B
AT4G02950	Proteolysis	0.177329	0	Ubiquitin family protein
AT1G63800	Proteolysis	78.771	36.1896	ubiquitin-conjugating enzyme 5
AT5G06890	Proteolysis	0.211074	0	Ubiquitin-like superfamily protein
AT5G25340	Proteolysis	0.27266	0	Ubiquitin-like superfamily protein
AT4G11310	Proteolysis	0.294769	0.060128	Papain family cysteine protease
AT4G33290	Proteolysis	0.165026	0	F-box and associated interaction domains-containing protein
AT3G10430	Proteolysis	0.228711	0	F-box and associated interaction domains-containing protein
AT2G43440	Proteolysis	0.347236	0.175913	F-box and associated interaction domains-containing protein
AT4G11590	Proteolysis	0.390984	0.099058	F-box associated ubiquitination effector family protein
AT3G25550	Proteolysis	0.160432	0	F-box family protein
AT4G22170	Proteolysis	0.73818	0.360848	F-box family protein with a domain of unknown function (DUF295)
AT2G17690	Proteolysis	0.966973	0.308725	F-box family protein with a domain of unknown function (DUF295)
AT5G18320	Proteolysis	0.123242	0.0572325	ARM repeat superfamily protein
AT1G65240	Proteolysis	0.306428	0.103613	Eukaryotic aspartyl protease family protein
AT3G61390	Proteolysis	0.111063	0.0515767	RING/U-box superfamily protein
AT3G30460	Proteolysis	1.08132	0.118155	RING/U-box superfamily protein
AT5G45740	Proteolysis	0.950721	0.220754	Ubiquitin domain-containing protein
AT5G46650	Proteolysis	0.195062	0.0905852	RING/U-box superfamily protein
AT1G01670	Proteolysis	0.210476	0.0558534	RING/U-box superfamily protein
AT5G51530	Proteolysis	0.110676	0.0228432	Ubiquitin carboxyl-terminal hydrolase-related protein
AT5G25640	proteolysis	1.23571	0.382569	Rhomboid-related intramembrane serine protease family protein
AT3G12230	proteolysis	0.276324	0.0656361	serine carboxypeptidase-like 14
AT2G24000	proteolysis	0.121651	0.056494	serine carboxypeptidase-like 22
AT5G42230	proteolysis	0.325775	0.13965	serine carboxypeptidase-like 41
AT2G12480	proteolysis	0.101619	0.0235956	serine carboxypeptidase-like 43
AT1G51330	proteolysis	0.145794	0	Serine protease inhibitor (SERPIN) family protein
AT4G34210	proteolysis	1.10917	0.300471	SKP1-like 11
AT1G24140	proteolysis	4.89651	1.78978	Matrixin family protein
AT3G57680	proteolysis	2.55643	1.23771	Peptidase S41 family protein
AT2G39320	Proteolysis	0.123871	0	Cysteine proteinases superfamily protein
AT2G27420	Proteolysis	0.388931	0.0301028	Cysteine proteinases superfamily protein
AT3G48480	Proteolysis	0.464648	0.165984	Cysteine proteinases superfamily protein
AT1G66650	Proteolysis	0.814235	0.119408	Protein with RING/U-box and TRAF-like domains
AT1G47300	Proteolysis	0.101817	0	F-box family protein
AT5G02930	Proteolysis	0.151088	0	F-box/RNI-like superfamily protein
AT4G27280	Signal transduction	162.494	29.1535	Calcium-binding EF-hand family protein
AT5G54490	Signal transduction	27.0787	10.5228	pinoid-binding protein 1
AT1G12070	Signal transduction	0.252535	0	Immunoglobulin E-set superfamily protein
AT1G77730	Signal transduction	0.212661	0.0987583	Pleckstrin homology (PH) domain superfamily protein
AT1G26390	signal transduction	14.1525	3.28991	FAD-binding Berberine family protein
AT1G26380	signal transduction	19.461	9.19147	FAD-binding Berberine family protein
AT1G52770	signal transduction	0.812568	0.411655	Phototropic-responsive NPH3 family protein
AT1G18200	signal transduction	1.24712	0.60156	RAB GTPase homolog A6B
AT2G40670	signal transduction	0.928067	0.369418	response regulator 16
AT1G29800	signal transduction	9.7749	4.97709	RING/FYVE/PHD-type zinc finger family protein
AT4G33260	signal transduction	0.90436	0.294599	Transducin family protein / WD-40 repeat family protein
AT1G63245	signal transduction	2.2697	0.810794	CLAVATA3/ESR-RELATED 14
AT2G31082	signal transduction	0.162551	0	CLAVATA3/ESR-RELATED 7
AT4G13820	signal transduction	0.184661	0.0428777	Leucine-rich repeat (LRR) family protein
AT5G01480	signal transduction	0.239116	0	Cysteine/Histidine-rich C1 domain family protein
AT4G10370	signal transduction	0.244178	0.0188991	Cysteine/Histidine-rich C1 domain family protein
AT5G54050	signal transduction	0.25289	0.05254	Cysteine/Histidine-rich C1 domain family protein
AT5G39471	signal transduction	0.311955	0.14487	Cysteine/Histidine-rich C1 domain family protein
AT4G11550	signal transduction	0.507335	0.255236	Cysteine/Histidine-rich C1 domain family protein
AT3G16020	signal transduction	0.142848	0	F-box associated ubiquitination effector protein
AT3G50840	signal transduction	10.6909	5.37083	Phototropic-responsive NPH3 family protein
AT5G46830	signal transduction	0.828631	0.359156	NACL-inducible gene 1
AT1G09260	Stress	0.101741	0	Chaperone DnaJ-domain superfamily protein
AT3G61880	Stress	1.39283	0.554416	cytochrome p450 78a9
AT1G16410	Stress	138.993	70.2041	cytochrome p450 79f1
AT1G66540	Stress	2.73716	0.773722	Cytochrome P450 superfamily protein
AT3G28740	Stress	329.418	95.5381	Cytochrome P450 superfamily protein
AT4G12320	Stress	33.1484	10.3096	cytochrome P450, family 706, subfamily A, polypeptide 6
AT5G45340	Stress	4.19352	0.704393	cytochrome P450, family 707, subfamily A, polypeptide 3
AT3G19270	Stress	0.755358	0.280626	cytochrome P450, family 707, subfamily A, polypeptide 4
AT3G48290	Stress	0.544239	0.252741	cytochrome P450, family 71, subfamily A, polypeptide 24
AT3G26290	Stress	81.7632	40.7164	cytochrome P450, family 71, subfamily B, polypeptide 26
AT3G14630	Stress	2.69503	1.13543	cytochrome P450, family 72, subfamily A, polypeptide 9
AT3G03470	Stress	50.5848	21.2401	cytochrome P450, family 87, subfamily A, polypeptide 9
AT1G64950	Stress	157.792	69.3996	cytochrome P450, family 89, subfamily A, polypeptide 5
AT4G39510	Stress	8.78331	3.62096	cytochrome P450, family 96, subfamily A, polypeptide 12
AT2G29490	Stress	49.6168	22.5113	glutathione S-transferase TAU 1
AT4G32208	Stress	0.5298	0	heat shock protein 70 (Hsp 70) family protein
AT3G24600	Stress	0.139467	0	Late embryogenesis abundant protein, group 2
AT1G35140	Stress	29.8331	13.8891	Phosphate-responsive 1 family protein
AT1G27730	Stress	178.116	17.4428	salt tolerance zinc finger
AT4G19220	Stress	0.424411	0.197093	Tetratricopeptide repeat (TPR)-like superfamily protein
AT5G25120	Stress	17.0523	8.32123	ytochrome p450, family 71, subfamily B, polypeptide 11
AT5G62020	Stress	22.1641	8.99452	heat shock transcription factor B2A
AT4G25380	Stress	0.971586	0.401064	stress-associated protein 10
AT1G54400	Stress	0.307434	0	HSP20-like chaperones superfamily protein
AT4G21870	Stress	11.5526	4.99495	HSP20-like chaperones superfamily protein
AT1G48130	Stress	0.301198	0.0399641	1-cysteine peroxiredoxin 1
AT5G44990	Stress	0.668877	0.325413	Glutathione S-transferase family protein
AT3G52450	Stress	5.41608	2.75473	plant U-box 22
AT5G45870	Stress	0.176775	0	PYR1-like 12
AT5G61750	Stress	0.201071	0.0622505	RmlC-like cupins superfamily protein
AT3G51810	Stress	0.141577	0	Stress induced protein
AT2G40170	Stress	0.486855	0.129195	Stress induced protein
AT2G34940	Stress	0.277294	0.138679	VACUOLAR SORTING RECEPTOR 5
AT3G56880	Stress	166.595	71.2732	VQ motif-containing protein
AT3G02840	Stress	2.88815	1.0725	ARM repeat superfamily protein
AT3G17980	Stress	0.118729	0	Calcium-dependent lipid-binding (CaLB domain) family protein
AT5G40420	Stress	0.535189	0	oleosin 2
AT2G40000	Stress	307.567	138.136	ortholog of sugar beet HS1 PRO-1 2
AT5G51990	Stress	0.125706	0.0583771	CBF4, C-repeat-binding factor 4
AT2G41260	Stress	0.707099	0.218914	glycine-rich protein / late embryogenesis abundant protein (M17)
AT2G41280	Stress	1.05712	0.458193	late embryogenesis abundant protein (M10) / LEA protein M10
AT1G32560	Stress	0.426698	0.169847	Late embryogenesis abundant protein, group 1 protein
AT5G37760	Stress	0.611912	0.126297	Chaperone DnaJ-domain superfamily protein
AT4G25480	Stress	4.43415	0.607559	CBF3, dehydration response element B1A
AT2G45550	Stress	0.139256	0	cytochrome P450, family 76, subfamily C, polypeptide 4
AT1G67970	Stress	38.2102	17.0781	heat shock transcription factor A8
AT1G50060	Stress	1.09841	0.382569	CAP (Cysteine-rich secretory proteins, Antigen 5, and Pathogenesis-related 1 protein) superfamily protein
AT1G01310	Stress	1.13416	0.0403322	CAP (Cysteine-rich secretory proteins, Antigen 5, and Pathogenesis-related 1 protein) superfamily protein
AT4G25780	Stress	7.21432	2.48497	CAP (Cysteine-rich secretory proteins, Antigen 5, and Pathogenesis-related 1 protein) superfamily protein
AT5G43740	Stress	6.49963	2.63247	Disease resistance protein (CC-NBS-LRR class) family
AT1G62630	Stress	11.133	4.54365	Disease resistance protein (CC-NBS-LRR class) family
AT5G40060	Stress	2.80937	1.03964	Disease resistance protein (NBS-LRR class) family
AT4G09430	Stress	0.127669	0.0276451	Disease resistance protein (TIR-NBS-LRR class) family
AT5G41750	Stress	2.19055	1.01342	Disease resistance protein (TIR-NBS-LRR class) family
AT3G25510	Stress	0.114163	0.0331354	disease resistance protein (TIR-NBS-LRR class), putative
AT1G65870	Stress	1.86079	0.553047	Disease resistance-responsive (dirigent-like protein) family protein
AT3G46530	Stress	50.6913	25.1648	NB-ARC domain-containing disease resistance protein
AT2G35960	Stress	28.4181	13.9449	NDR1/HIN1-like 12
AT3G59580	Stress	2.82554	0.954298	Plant regulator RWP-RK family protein
AT3G18710	Stress	8.43355	2.95734	plant U-box 29
AT4G19925	Stress	0.226272	0.105079	Toll-Interleukin-Resistance (TIR) domain family protein
AT1G72920	Stress	17.1116	3.84423	Toll-Interleukin-Resistance (TIR) domain family protein
AT1G72910	Stress	42.6546	2.5133	Toll-Interleukin-Resistance (TIR) domain-containing protein
AT3G16720	Stress	55.7336	14.5995	TOXICOS EN LEVADURA 2
AT1G72900	Stress	73.9263	28.332	Toll-Interleukin-Resistance (TIR) domain-containing protein
AT1G76954	Stress	0.597548	0	Defensin-like (DEFL) family protein
AT1G59620	Stress	1.23893	0.575352	Disease resistance protein (CC-NBS-LRR class) family
AT1G72950	Stress	1.03953	0.392235	Disease resistance protein (TIR-NBS class)
AT1G66090	Stress	5.34758	2.38201	Disease resistance protein (TIR-NBS class)
AT5G46270	Stress	3.77493	1.81908	Disease resistance protein (TIR-NBS-LRR class) family
AT5G41740	Stress	6.10091	0.60497	Disease resistance protein (TIR-NBS-LRR class) family
AT4G16860	Stress	15.8827	7.54321	Disease resistance protein (TIR-NBS-LRR class) family
AT5G64905	Stress	2.2697	1.13511	elicitor peptide 3 precursor
AT5G40990	Stress	1.05593	0.455342	GDSL lipase 1
AT5G10380	Stress	26.9165	10.8057	RING/U-box superfamily protein
AT3G56710	Stress	28.4399	12.652	sigma factor binding protein 1
AT5G42380	Stress	3.32542	0.896691	calmodulin like 37
AT1G76650	Stress	34.6638	15.4557	calmodulin-like 38
AT1G61310	Stress	2.69774	1.27765	LRR and NB-ARC domains-containing disease resistance protein
AT5G36970	Stress	1.59026	0.369253	NDR1/HIN1-like 25
AT3G44740	Transcription	0.138647	0.0321933	Class II aaRS and biotin synthetases superfamily protein
AT2G15400	Transcription	1.08226	0.488333	DNA-directed RNA polymerase family protein
AT1G61470	Transcription	8.71835	0.988645	Polynucleotidyl transferase, ribonuclease H-like superfamily protein
AT3G44260	Transcription	155.507	26.1813	Polynucleotidyl transferase, ribonuclease H-like superfamily protein
AT5G43620	Transcription	6.78908	1.48548	Pre-mRNA cleavage complex II
AT3G56790	Transcription	0.54655	0.0634534	RNA splicing factor-related
AT4G30180	Transcription	1.54709	0.773722	sequence-specific DNA binding transcription factors;transcription regulators
AT4G25672	Transcription	26.5643	0	conserved peptide upstream open reading frame 12
AT1G53690	Transcription	0.346334	0	DNA directed RNA polymerase, 7 kDa subunit
AT5G05790	Transcription	1.35839	0.674836	Duplicated homeodomain-like superfamily protein
AT4G24150	Transcription	0.400785	0.132944	growth-regulating factor 8
AT2G36610	Transcription	0.228096	0	homeobox protein 22
AT2G35640	Transcription	1.29867	0.317189	Homeodomain-like superfamily protein
AT3G12910	Transcription	0.355773	0.123914	NAC (No Apical Meristem) domain transcriptional regulator superfamily protein
AT1G02230	Transcription	1.37364	0.583231	NAC domain containing protein 4
AT3G55210	Transcription	0.100655	0	NAC domain containing protein 63
AT5G60180	Transcription	0.172463	0.0600679	pumilio 19
AT1G27720	Transcription	0.17653	0.0546527	TBP-associated factor 4B
AT3G16650	Transcription	1.43196	0.639981	Transducin/WD40 repeat-like superfamily protein
AT1G26840	Transcription	0.913278	0.462676	origin recognition complex protein 6
AT2G37560	Transcription	0.478892	0.209182	origin recognition complex second largest subunit 2
AT2G03880	Transcription	0.841862	0.236391	Pentatricopeptide repeat (PPR) superfamily protein
AT5G45990	Transcription	0.356697	0.136415	crooked neck protein, putative / cell cycle protein, putative
AT1G25560	Transcription	148.351	54.8489	AP2/B3 transcription factor family protein
AT3G20640	Transcription	2.08165	1.01273	basic helix-loop-helix (bHLH) DNA-binding superfamily protein
AT1G02340	Transcription	11.9863	6.10095	basic helix-loop-helix (bHLH) DNA-binding superfamily protein
AT3G56660	Transcription	0.204956	0.0423023	basic region/leucine zipper motif protein 49
AT3G21890	Transcription	0.273275	0.126907	B-box type zinc finger family protein
AT5G54470	Transcription	2.34613	0.363176	B-box type zinc finger family protein
AT4G27310	Transcription	38.7258	13.4463	B-box type zinc finger family protein
AT2G21320	Transcription	4.47059	1.41175	B-box zinc finger family protein
AT2G27990	Transcription	0.916741	0.297019	BEL1-like homeodomain 8
AT1G05690	Transcription	4.88154	1.56669	BTB and TAZ domain protein 3
AT3G58070	Transcription	1.0179	0.189081	C2H2 and C2HC zinc fingers superfamily protein
AT5G59820	Transcription	41.958	6.37427	C2H2-type zinc finger family protein
AT4G25470	Transcription	2.59938	0.667874	C-repeat/DRE binding factor 2
AT1G55950	Transcription	0.20797	0.0643865	DNA-binding storekeeper protein-related transcriptional regulator
AT1G51700	Transcription	39.5091	11.5047	DOF zinc finger protein 1
AT5G56860	Transcription	7.68622	3.24066	GATA type zinc finger transcription factor family protein
AT4G08250	Transcription	0.409065	0.108553	GRAS family transcription factor
AT5G59450	Transcription	20.4071	7.33003	GRAS family transcription factor
AT3G46600	Transcription	227.712	66.8064	GRAS family transcription factor
AT5G01380	Transcription	0.267883	0.124403	Homeodomain-like superfamily protein
AT1G01520	Transcription	0.392833	0.136821	Homeodomain-like superfamily protein
AT1G32240	Transcription	2.27843	0.899981	Homeodomain-like superfamily protein
AT1G14600	Transcription	3.51297	1.67323	Homeodomain-like superfamily protein
AT1G18330	Transcription	26.2968	13.0306	Homeodomain-like superfamily protein
AT5G17430	Transcription	0.386789	0.179622	Integrase-type DNA-binding superfamily protein
AT1G19210	Transcription	0.84185	0.222311	Integrase-type DNA-binding superfamily protein
AT2G40340	Transcription	10.2449	4.433	Integrase-type DNA-binding superfamily protein
AT5G51190	Transcription	79.8606	8.98784	Integrase-type DNA-binding superfamily protein
AT1G74930	Transcription	146.407	11.933	Integrase-type DNA-binding superfamily protein
AT5G07690	Transcription	6.33064	3.11284	myb domain protein 29
AT5G16600	Transcription	2.46614	1.0482	myb domain protein 43
AT3G50060	Transcription	30.2989	8.73347	myb domain protein 77
AT1G71030	Transcription	155.719	54.4311	MYB-like 2
AT5G53950	Transcription	0.367006	0.170435	NAC (No Apical Meristem) domain transcriptional regulator superfamily protein
AT1G52880	Transcription	8.70896	3.25797	NAC (No Apical Meristem) domain transcriptional regulator superfamily protein
AT1G01720	Transcription	46.3475	18.2642	NAC (No Apical Meristem) domain transcriptional regulator superfamily protein
AT5G63790	Transcription	108.73	33.4721	NAC domain containing protein 102
AT1G77450	Transcription	21.9156	10.2304	NAC domain containing protein 32
AT1G69490	Transcription	14.6562	5.44499	NAC-like, activated by AP3/PI
AT4G35270	Transcription	6.69883	2.67524	Plant regulator RWP-RK family protein
AT5G46710	Transcription	26.4563	10.1346	PLATZ transcription factor family protein
AT5G41410	Transcription	13.5196	6.8404	POX (plant homeobox) family protein
AT5G08070	Transcription	3.25906	1.51348	TCP domain protein 17
AT5G59550	Transcription	53.1222	18.6883	zinc finger (C3HC4-type RING finger) family protein
AT3G46620	Transcription	61.024	9.45595	zinc finger (C3HC4-type RING finger) family protein
AT2G40140	Transcription	96.3675	19.7535	zinc finger (CCCH-type) family protein
AT3G08505	Transcription	3.36322	1.2896	zinc finger (CCCH-type/C3HC4-type RING finger) family protein
AT5G66270	Transcription	1.3827	0.535097	Zinc finger C-x8-C-x5-C-x3-H type family protein
AT5G04340	Transcription	42.7302	10.053	zinc finger of Arabidopsis thaliana 6
AT3G19580	Transcription	14.787	7.29086	zinc-finger protein 2
AT1G66600	Transcription	0.857599	0.42169	ABA overly sensitive mutant 3
AT5G18090	Transcription	0.135981	0.0631483	AP2/B3-like transcriptional factor family protein
AT5G06250	Transcription	0.602773	0.129195	AP2/B3-like transcriptional factor family protein
AT3G06160	Transcription	2.57332	1.06924	AP2/B3-like transcriptional factor family protein
AT2G24681	Transcription	0.197101	0.045766	AP2/B3-like transcriptional factor family protein
AT5G42700	Transcription	0.365741	0.0970556	AP2/B3-like transcriptional factor family protein
AT2G35700	Transcription	1.37794	0.673582	ERF family protein 38
AT5G56840	Transcription	0.730001	0.119649	myb-like transcription factor family protein
AT2G27930	Transcription	0.297726	0.138262	PLATZ transcription factor family protein
AT5G41030	Transcription	0.115918	0	TCP family transcription factor
AT4G31550	Transcription	23.0333	10.9476	WRKY DNA-binding protein 11
AT2G38470	Transcription	50.7851	21.6753	WRKY DNA-binding protein 33
AT1G80840	Transcription	48.1264	17.813	WRKY DNA-binding protein 40
AT2G40740	Transcription	0.433902	0.134334	WRKY DNA-binding protein 55
AT4G23810	Transcription	4.29527	1.9752	WRKY family transcription factor 53
AT4G01250	Transcription	16.0446	6.75599	WRKY family transcription factor 22
AT5G57780	Transcription	9.69281	3.98473	EXPRESSED IN: 18 plant structures
AT3G04030	Transcription	3.40163	1.22865	Homeodomain-like superfamily protein
AT5G43410	Transcription	0.107136	0	ERF/AP2 transcription factor family
AT5G65130	Transcription	0.152611	0	ERF/AP2 transcription factor family
AT4G13620	Transcription	0.301964	0.14023	ERF/AP2 transcription factor family
AT4G31060	Transcription	0.309227	0.0574411	DREB subfamily A-5 of ERF/AP2 transcription factor family
AT1G33760	Transcription	0.353059	0.163958	DREB subfamily A-4 of ERF/AP2 transcription factor family
AT5G07310	Transcription	0.428545	0.14926	ERF115
AT5G61890	Transcription	0.929374	0.431594	B-4 of ERF/AP2 transcription factor family
AT1G44830	Transcription	1.76775	0.492557	ERF/AP2 transcription factor family
AT2G40350	Transcription	2.77787	1.19817	ERF/AP2 transcription factor family
AT3G16280	Transcription	3.33479	1.20451	ERF/AP2 transcription factor family
AT1G71520	Transcription	4.4467	1.62493	ERF/AP2 transcription factor family
AT3G04060	Transcription	6.59071	2.88843	NAC domain containing protein 46
AT5G56620	Transcription	0.511596	0.101821	NAC domain containing protein 99
AT3G61120	Transcription	0.139101	0.0430651	AGAMOUS-like 13
AT3G28857	Transcription	0.11482	0	basic helix-loop-helix (bHLH) DNA-binding family protein
AT5G39860	Transcription	2.83644	0.784728	basic helix-loop-helix (bHLH) DNA-binding family protein
AT3G21150	Transcription	0.891695	0.130767	B-box 32
AT1G03840	Transcription	0.654255	0.327203	C2H2 and C2HC zinc fingers superfamily protein
AT2G37430	Transcription	2.93267	0.544764	C2H2 and C2HC zinc fingers superfamily protein
AT3G46090	Transcription	3.87512	1.3652	C2H2 and C2HC zinc fingers superfamily protein
AT3G10470	Transcription	0.253879	0.0785995	C2H2-type zinc finger family protein
AT3G57670	Transcription	1.18006	0.600202	C2H2-type zinc finger family protein
AT3G46080	Transcription	11.9135	6.04999	C2H2-type zinc finger family protein
AT3G29020	Transcription	0.107226	0	myb domain protein 110
AT4G12350	Transcription	0.295651	0.045766	myb domain protein 42
AT1G73410	Transcription	0.379111	0.160051	myb domain protein 54
AT4G22680	Transcription	0.581596	0.284304	myb domain protein 85
AT4G26930	Transcription	0.108784	0	myb domain protein 97
AT5G37250	Transcription	0.293098	0.136112	RING/U-box superfamily protein
AT1G62310	Transcription	2.74734	1.31984	transcription factor jumonji (jmjC) domain-containing protein
AT5G59230	Transcription	0.151251	0	transcription factor-related
AT5G05770	Transcription	0.114975	0	WUSCHEL related homeobox 7
AT2G27220	Transcription	0.142178	0.0264106	BEL1-like homeodomain 5
AT2G27300	Transcription	0.378803	0.0390918	NTM1-like 8
AT4G04450	Transcription	0.614481	0.148884	WRKY family transcription factor 42
AT1G59920	Transcription	0.159496	0	MADS-box family protein
AT2G07714	Transcription	0.287147	0.0333372	transcription factor-related
AT1G53900	Translation	6.64868	3.31389	Eukaryotic translation initiation factor 2B (eIF-2B) family protein
AT5G40040	Translation	0.150982	0.0701149	60S acidic ribosomal protein family
AT1G02830	Translation	0.110484	0	Ribosomal L22e protein family
AT2G03130	Translation	0.25481	0	Ribosomal protein L12/ ATP-dependent Clp protease adaptor protein ClpS family protein
AT3G51190	Translation	0.162551	0	Ribosomal protein L2 family
ATCG00050	Translation	0.353549	0.164186	ribosomal protein S16
AT5G59240	Translation	1.63367	0.643715	Ribosomal protein S8e family protein
AT2G18720	Translation	0.289597	0.0268973	Translation elongation factor EF1A/initiation factor IF2gamma family protein
AT3G61111	Translation	0.246662	0	Zinc-binding ribosomal protein family protein
ATMG01340	Translation	0.290589	0	pre_trna
ATMG00950	Translation	0.316611	0	pre_trna
ATMG00790	Translation	0.362853	0.12962	pre_trna
ATCG00320	Translation	0.573323	0	pre_trna
ATCG00980	Translation	0.573323	0	pre_trna
ATCG01150	Translation	0.573323	0	pre_trna
ATMG00190	Translation	0.859985	0.266247	pre_trna
ATCG00850	Translation	1.14665	0.266247	pre_trna
ATCG01290	Translation	1.14665	0.266247	pre_trna
ATCG00460	Translation	1.74353	0	pre_trna
AT1G11030	Translation	0.191108	0	pre-tRNA
AT1G52350	Translation	0.191108	0	pre-tRNA
AT1G61020	Translation	0.191108	0	pre-tRNA
AT1G79980	Translation	0.191108	0	pre-tRNA
AT3G09505	Translation	0.191108	0	pre-tRNA
AT5G02615	Translation	0.191108	0	pre-tRNA
AT1G03570	Translation	0.196416	0	pre-tRNA
AT3G61825	Translation	0.196416	0	pre-tRNA
AT5G22315	Translation	0.196416	0	pre-tRNA
AT2G07755	Translation	0.290589	0	pre-tRNA
AT2G07746	Translation	0.294624	0	pre-tRNA
AT2G07753	Translation	0.367691	0.131349	pre-tRNA
AT3G52955	Translation	0.511156	0	pre-tRNA
AT5G40945	Translation	0.523777	0	pre-tRNA
AT1G52860	Translation	0.573323	0	pre-tRNA
AT2G34950	Translation	0.573323	0	pre-tRNA
AT4G31265	Translation	0.581177	0	pre-tRNA
AT1G18430	Translation	0.589249	0	pre-tRNA
AT1G45236	Translation	0.589249	0	pre-tRNA
AT4G22265	Translation	0.589249	0	pre-tRNA
AT5G48465	Translation	0.589249	0	pre-tRNA
AT3G58165	Translation	0.597548	0	pre-tRNA
AT2G07756	Translation	0.883873	0.273643	pre-tRNA
AT1G53410	Translation	1.1785	0.547286	pre-tRNA
AT5G59385	Translation	1.1785	0.547286	pre-tRNA
AT1G28980	Translation	1.76775	0	pre-tRNA
AT1G76720	Translation	0.147568	0.0498349	eukaryotic translation initiation factor 2 (eIF-2) family protein
AT2G36660	Translation	0.406092	0.119107	poly(A) binding protein 7
AT5G13655	Transposon	0.214272	0.0331688	transposable element gene
AT2G29165	Transposon	0.356053	0.143029	transposable element gene
AT1G43675	Transposon	0.562678	0	transposable element gene
AT3G21050	Transposon	0.604645	0.0959501	transposable element gene
AT2G06045	Transposon	0.665627	0.1019	transposable element gene
AT1G30390	Transposon	1.49291	0.327741	transposable element gene
AT4G16870	Transposon	1.75977	0.756313	transposable element gene
AT5G14810	Transposon	0.302432	0	transposable element gene
AT5G39070	Transposon	0.115131	0	transposable element gene
AT4G28900	Transposon	0.167324	0.077704	transposable element gene
AT3G29767	Transposon	0.174658	0.0737361	transposable element gene
AT1G58561	Transposon	0.18559	0.0689494	transposable element gene
AT5G34790	Transposon	0.204364	0.056943	transposable element gene
AT3G13270	Transposon	0.842079	0.161023	transposable element gene
AT3G42658	Transposon	1.80132	0.572357	transposable element gene
AT5G37175	Transposon	0.103226	0	transposable element gene
AT5G49790	Transposon	0.115918	0	transposable element gene
AT4G06619	Transposon	0.132168	0	transposable element gene
AT5G34460	Transposon	0.132168	0	transposable element gene
AT1G32390	Transposon	0.146549	0	transposable element gene
AT4G04410	Transposon	0.339487	0.12056	transposable element gene
AT1G58889	Transposon	0.343567	0	transposable element gene
AT4G12200	Transposon	0.35179	0.0653475	transposable element gene
AT1G20390	Transposon	0.475439	0.123383	transposable element gene
AT2G24760	Transposon	1.41136	0.473802	transposable element gene
AT2G03540	Transposon	2.45579	1.02247	transposable element gene
AT1G67626	Transposon	0.202028	0.041698	transposable element gene
AT1G73445	Transposon	0.240554	0.107223	transposable element gene
AT5G41710	Transposon	0.319793	0.0198013	transposable element gene
AT1G54750	Transposon	0.733589	0	transposable element gene
AT1G15300	Transposon	1.38345	0.620312	transposable element gene
AT3G32020	Transposon	0.13933	0	transposable_element_gene
AT1G64260	Transposon	0.2357	0.0729714	MuDR family transposase
AT3G55110	Transpotation	2.23363	0.951184	ABC-2 type transporter family protein
AT1G51460	Transpotation	2.30233	0.74153	ABC-2 type transporter family protein
AT1G50400	Transpotation	0.476696	0.170288	Eukaryotic porin family protein
AT3G21260	Transpotation	10.754	4.8887	Glycolipid transfer protein (GLTP) family protein
AT1G51090	Transpotation	8.07586	3.54487	Heavy metal transport/detoxification superfamily protein
AT2G36950	Transpotation	34.1258	16.6104	Heavy metal transport/detoxification superfamily protein
AT5G09720	Transpotation	0.185428	0.0688891	Magnesium transporter CorA-like family protein
AT4G05120	Transpotation	3.70756	1.74175	Major facilitator superfamily protein
AT2G25680	Transpotation	3.0162	0.872133	molybdate transporter 1
AT1G79410	Transpotation	24.43	7.97527	organic cation/carnitine transporter5
AT1G70880	Transpotation	9.43906	4.22569	Polyketide cyclase/dehydrase and lipid transport superfamily protein
AT1G75470	Transpotation	0.555313	0	purine permease 15
AT2G33260	Transpotation	0.22653	0.0300569	Tryptophan/tyrosine permease
AT1G27080	Transpotation	0.343133	0.022764	nitrate transporter 1.6
AT4G08300	Transpotation	1.49842	0.436616	nodulin MtN21 /EamA-like transporter family protein
AT2G35740	Transpotation	0.207165	0.0884469	nositol transporter 3
AT5G55950	Transpotation	0.303584	0.117485	Nucleotide/sugar transporter family protein
AT1G23910	Transpotation	0.191108	0	Polyketide cyclase/dehydrase and lipid transport superfamily protein
AT1G61800	Transpotation	5.78658	2.68725	glucose-6-phosphate/phosphate translocator 2
AT4G39670	Transpotation	8.44424	3.13716	Glycolipid transfer protein (GLTP) family protein
AT4G32510	Transpotation	0.104911	0.0194879	HCO3- transporter family
AT1G06330	Transpotation	0.176775	0.0820929	Heavy metal transport/detoxification superfamily protein
AT1G29000	Transpotation	0.196416	0.0456071	Heavy metal transport/detoxification superfamily protein
AT4G39700	Transpotation	1.06732	0.495655	Heavy metal transport/detoxification superfamily protein
AT2G38460	Transpotation	3.79731	1.63748	iron regulated 1
AT2G38060	Transpotation	0.273075	0.138343	phosphate transporter 4;2
AT1G15520	Transpotation	10.0992	0.864514	pleiotropic drug resistance 12
AT1G18420	Transpotation	0.854961	0.132239	Aluminium activated malate transporter family protein
AT1G76530	Transpotation	0.147268	0.0273453	Auxin efflux carrier family protein
AT5G16530	Transpotation	0.883873	0.335834	Auxin efflux carrier family protein
AT5G52680	Transpotation	0.177514	0.0549576	Copper transport protein family
AT3G20180	Transpotation	0.23768	0	Copper transport protein family
AT5G52770	Transpotation	0.252535	0	Copper transport protein family
AT5G52740	Transpotation	0.35652	0.110377	Copper transport protein family
AT1G66780	Transpotation	0.145494	0.0270265	MATE efflux family protein
AT4G23030	Transpotation	0.702881	0.182791	MATE efflux family protein
AT1G73190	Transpotation	0.179923	0.033422	Aquaporin-like superfamily protein
AT1G55640	Transpotation	0.300893	0.139733	prenylated RAB acceptor 1.G1
AT1G09860	Transpotation	0.264897	0.0923272	purine permease 16
AT2G42360	Transpotation	2.00807	0.912694	RING/U-box superfamily protein
AT1G66570	Transpotation	1.86632	0.659184	sucrose-proton symporter 7
AT5G07880	Transpotation	0.561189	0.20849	synaptosomal-associated protein SNAP25-like 29
AT4G01470	Transpotation	0.111794	0	tonoplast intrinsic protein 1;3
AT3G01760	Transpotation	0.124052	0.057609	Transmembrane amino acid transporter family protein
AT3G09340	Transpotation	0.170996	0.0744888	Transmembrane amino acid transporter family protein
AT3G08560	Transpotation	0.119847	0	vacuolar H+-ATPase subunit E isoform 2
AT3G43790	Transpotation	1.51286	0.672016	zinc induced facilitator-like 2
AT5G62160	Transpotation	0.119174	0	zinc transporter 12 precursor
AT1G23940	Transpotation	0.405236	0.0805071	ARM repeat superfamily protein
AT4G33355	Transpotation	0.105399	0	Bifunctional inhibitor/lipid-transfer protein/seed storage 2S albumin superfamily protein
AT5G55410	Transpotation	0.111647	0.0518481	Bifunctional inhibitor/lipid-transfer protein/seed storage 2S albumin superfamily protein
AT3G52130	Transpotation	0.23483	0	Bifunctional inhibitor/lipid-transfer protein/seed storage 2S albumin superfamily protein
AT4G22640	Transpotation	0.334062	0.077568	Bifunctional inhibitor/lipid-transfer protein/seed storage 2S albumin superfamily protein
AT1G04570	Transpotation	0.833171	0.224005	Major facilitator superfamily protein
AT3G45660	Transpotation	0.938747	0.265581	Major facilitator superfamily protein
AT2G33820	Transpotation	3.7168	1.81025	Mitochondrial substrate carrier family protein
AT3G58060	Transpotation	0.308927	0.0956422	Cation efflux family protein
AT3G17630	Transpotation	0.264831	0.114787	cation/H+ exchanger 19
AT1G74150	Transpotation	0.471399	0.161305	Galactose oxidase/kelch repeat superfamily protein
AT3G04140	Unknown	4.11234	1.19251	Unknown protein
AT1G32880	Unknown	0.386407	0.14277	Unknown protein
AT5G37490	Unknown	1.11514	0.376627	Unknown protein
AT4G36550	Unknown	10.0517	4.07686	Unknown protein
AT4G30380	Unknown	0.114048	0	Unknown protein
AT2G30615	Unknown	0.903487	0.097801	Unknown protein
AT4G34550	Unknown	2.97992	0.0938204	Unknown protein
AT3G45490	Unknown	0.106732	0	Unknown protein
AT2G33350	Unknown	0.170875	0.0453447	Unknown protein
AT3G09450	Unknown	0.510277	0.0507791	Unknown protein
AT5G10410	Unknown	1.89318	0.864767	Unknown protein
AT3G15750	Unknown	5.2662	1.81509	Unknown protein
AT5G20260	Unknown	7.30333	0.257546	Unknown protein
AT1G49470	Unknown	17.253	7.6668	Unknown protein
AT4G28280	Unknown	0.194169	0.0901706	Unknown protein
AT1G77870	Unknown	1.73167	0.742315	Unknown protein
AT1G70640	Unknown	2.16289	0.515092	Unknown protein
AT1G61795	Unknown	5.79177	2.44912	Unknown protein
AT1G50750	Unknown	0.851356	0.0878586	Unknown protein
AT1G29680	Unknown	0.305928	0.0944655	Unknown protein
AT5G24990	Unknown	3.55475	1.2836	Unknown protein
AT1G70420	Unknown	24.1567	8.31837	Unknown protein
AT1G23710	Unknown	38.8904	10.8229	Unknown protein
AT2G26530	Unknown	94.3576	23.9948	Unknown protein
AT5G20670	Unknown	2.17712	0.881418	Unknown protein
AT2G25780	Unknown	3.73291	1.80021	Unknown protein
AT1G79770	Unknown	3.84079	1.59155	Unknown protein
AT2G31560	Unknown	7.45702	2.86173	Unknown protein
AT5G54450	Unknown	0.191626	0.0355958	Unknown protein
AT2G39650	Unknown	7.86384	3.78717	Unknown protein
AT5G66740	Unknown	0.457422	0.141616	Unknown protein
AT5G05840	Unknown	0.874504	0.301684	Unknown protein
AT5G45850	Unknown	0.793008	0.1381	Unknown protein
AT1G11210	Unknown	55.402	25.0136	Unknown protein
AT2G39560	Unknown	2.11582	0.338818	Unknown protein
AT4G13395	Unknown	46.1022	9.32052	Unknown protein
AT1G07490	Unknown	2.11607	0	Unknown protein
AT5G59510	Unknown	5.37985	2.40349	Unknown protein
AT4G01870	Unknown	213.502	88.2084	Unknown protein
AT5G52330	Unknown	0.290047	0.0734703	Unknown protein
AT2G37720	Unknown	0.584226	0.103356	Unknown protein
AT1G15630	Unknown	0.158158	0.0367237	Unknown protein
AT4G30662	Unknown	0.234866	0.107993	Unknown protein
AT2G19200	Unknown	0.243427	0.0968965	Unknown protein
AT4G16915	Unknown	0.298354	0	Unknown protein
AT1G47400	Unknown	0.310864	0	Unknown protein
AT1G24851	Unknown	0.327613	0	Unknown protein
AT1G25025	Unknown	0.327613	0	Unknown protein
AT1G25112	Unknown	0.327613	0	Unknown protein
AT1G25180	Unknown	0.327613	0	Unknown protein
AT4G18422	Unknown	0.384816	0.178706	Unknown protein
AT1G51020	Unknown	0.413048	0.164414	Unknown protein
AT5G02690	Unknown	0.539424	0	Unknown protein
AT3G27025	Unknown	0.547936	0.181755	Unknown protein
AT1G69430	Unknown	0.662077	0.295165	Unknown protein
AT1G79170	Unknown	0.665505	0	Unknown protein
AT4G12540	Unknown	0.704038	0.284304	Unknown protein
AT5G44065	Unknown	0.744314	0	Unknown protein
AT1G63055	Unknown	1.08896	0.389438	Unknown protein
AT1G73510	Unknown	1.21368	0.196043	Unknown protein
AT1G72240	Unknown	1.78323	0.897127	Unknown protein
AT5G28910	Unknown	2.59751	1.19646	Unknown protein
AT5G06790	Unknown	3.16611	1.58059	Unknown protein
AT4G24700	Unknown	3.49462	1.25275	Unknown protein
AT1G52855	Unknown	3.5291	1.42512	Unknown protein
AT5G17350	Unknown	5.77844	2.02437	Unknown protein
AT5G67390	Unknown	6.95232	1.71155	Unknown protein
AT4G13540	Unknown	7.2034	2.75488	Unknown protein
AT3G10930	Unknown	7.84548	2.63444	Unknown protein
AT4G27657	Unknown	8.43137	3.58223	Unknown protein
AT3G50800	Unknown	8.77778	3.51018	Unknown protein
AT3G15760	Unknown	8.90793	3.22528	Unknown protein
AT3G12320	Unknown	9.2306	2.10287	Unknown protein
AT2G40475	Unknown	9.26543	4.3675	Unknown protein
AT5G14730	Unknown	11.9912	4.73402	Unknown protein
AT3G44450	Unknown	12.2984	4.32572	Unknown protein
AT1G32520	Unknown	12.7413	6.29466	Unknown protein
AT4G29110	Unknown	12.8549	3.84861	Unknown protein
AT4G38060	Unknown	13.6979	6.8847	Unknown protein
AT4G21215	Unknown	13.8494	5.91823	Unknown protein
AT5G54585	Unknown	16.0405	5.93767	Unknown protein
AT3G52740	Unknown	16.5109	5.93402	Unknown protein
AT1G35210	Unknown	17.2302	2.99076	Unknown protein
AT5G62140	Unknown	19.2845	8.80632	Unknown protein
AT4G33660	Unknown	20.4331	7.75053	Unknown protein
AT1G78995	Unknown	28.6106	14.4696	Unknown protein
AT4G29780	Unknown	29.5303	2.2889	Unknown protein
AT2G30230	Unknown	38.4696	17.7925	Unknown protein
AT3G23170	Unknown	43.4412	12.5559	Unknown protein
AT4G34630	Unknown	52.1906	19.2555	Unknown protein
AT4G08555	Unknown	184.895	14.1091	Unknown protein
AT1G32920	Unknown	234.027	78.968	Unknown protein
AT5G54610	Unknown	0.703369	0.237556	Unknown protein
AT3G09550	Unknown	0.340047	0.167205	Unknown protein
AT1G07710	Unknown	0.363948	0	Unknown protein
AT4G03450	Unknown	0.51642	0.239822	Unknown protein
AT3G57130	Unknown	0.472976	0.219646	Unknown protein
AT5G04730	Unknown	0.178354	0	Unknown protein
AT1G76240	Unknown	2.31276	0.59864	Unknown protein
AT1G76210	Unknown	0.534435	0.0763654	Unknown protein
AT2G17070	Unknown	0.642817	0.14926	Unknown protein
AT2G28580	Unknown	0.280193	0.0867464	Unknown protein
AT3G50120	Unknown	0.466475	0.173302	Unknown protein
AT2G32130	Unknown	0.143708	0	Unknown protein
AT1G45545	Unknown	0.435569	0.175772	Unknown protein
AT1G24265	Unknown	1.26903	0.589327	Unknown protein
AT5G54550	Unknown	0.109722	0.0339695	Unknown protein
AT5G55150	Unknown	0.430919	0.109154	Unknown protein
AT4G13680	Unknown	0.62686	0.245322	Unknown protein
AT1G65760	Unknown	0.233752	0.0361842	Unknown protein
AT2G04840	Unknown	0.25383	0.101037	Unknown protein
AT3G06020	Unknown	0.657766	0.305462	Unknown protein
AT4G07940	Unknown	0.101014	0	Unknown protein
AT3G25240	Unknown	6.77009	3.35358	Unknown protein
AT5G41590	Unknown	0.582628	0.295165	Unknown protein
AT3G11740	Unknown	0.184461	0	Unknown protein
AT4G24910	Unknown	0.313272	0.124698	Unknown protein
AT3G63230	Unknown	0.151251	0	Unknown protein
AT4G11350	Unknown	0.49551	0.206307	Unknown protein
AT4G11700	Unknown	0.153717	0	Unknown protein
AT3G57210	Unknown	0.344646	0.0320102	Unknown protein
AT5G66670	Unknown	0.207716	0.0723462	Unknown protein
AT5G45630	Unknown	3.87188	1.14771	Unknown protein
AT5G01510	Unknown	1.27665	0.571694	Unknown protein
AT1G73750	Unknown	12.8083	6.13514	Unknown protein
AT1G49405	Unknown	0.369725	0.0858487	Unknown protein
AT5G15290	Unknown	0.40599	0.0942693	Unknown protein
AT3G16300	Unknown	0.531154	0.246664	Unknown protein
ATMG01010	Unknown	0.41594	0	Unknown protein
AT1G69470	Unknown	0.100298	0	Unknown protein
AT3G48630	Unknown	0.101756	0	Unknown protein
AT2G05270	Unknown	0.102231	0	Unknown protein
AT4G10845	Unknown	0.103352	0	Unknown protein
AT1G53970	Unknown	0.104241	0	Unknown protein
AT5G40620	Unknown	0.107954	0	Unknown protein
AT1G59885	Unknown	0.108784	0	Unknown protein
AT3G52620	Unknown	0.111647	0	Unknown protein
AT3G57440	Unknown	0.113136	0.0350263	Unknown protein
AT4G28340	Unknown	0.113438	0.0351199	Unknown protein
AT1G63105	Unknown	0.114975	0	Unknown protein
AT3G43970	Unknown	0.114975	0	Unknown protein
AT3G60760	Unknown	0.114975	0	Unknown protein
AT2G07713	Unknown	0.114975	0.0533937	Unknown protein
ATMG00470	Unknown	0.114975	0.0533937	Unknown protein
AT2G17960	Unknown	0.115918	0	Unknown protein
AT2G39160	Unknown	0.116876	0	Unknown protein
AT4G21902	Unknown	0.119847	0	Unknown protein
AT5G06380	Unknown	0.131485	0	Unknown protein
AT1G07473	Unknown	0.137747	0	Unknown protein
AT5G66816	Unknown	0.138647	0	Unknown protein
AT3G18300	Unknown	0.146772	0.0391268	Unknown protein
AT2G31345	Unknown	0.149125	0	Unknown protein
AT5G01570	Unknown	0.149315	0.0611872	Unknown protein
AT3G13130	Unknown	0.151702	0.0469661	Unknown protein
AT1G22680	Unknown	0.152611	0.0566972	Unknown protein
AT4G02160	Unknown	0.153717	0.0713851	Unknown protein
AT1G71760	Unknown	0.167526	0.0777978	Unknown protein
AT2G10920	Unknown	0.168357	0	Unknown protein
AT1G10100	Unknown	0.173521	0	Unknown protein
AT1G26140	Unknown	0.173521	0.0805819	Unknown protein
AT5G15725	Unknown	0.174592	0	Unknown protein
AT3G49820	Unknown	0.174592	0.0810794	Unknown protein
AT3G16930	Unknown	0.202028	0	Unknown protein
AT1G68845	Unknown	0.203482	0	Unknown protein
AT4G09170	Unknown	0.214543	0.0996323	Unknown protein
AT2G18200	Unknown	0.215908	0.100266	Unknown protein
AT1G67670	Unknown	0.217569	0	Unknown protein
AT1G51670	Unknown	0.220968	0.0410464	Unknown protein
AT1G47980	Unknown	0.221738	0	Unknown protein
AT3G51915	Unknown	0.231836	0	Unknown protein
AT1G43810	Unknown	0.239694	0	Unknown protein
AT3G01961	Unknown	0.248105	0	Unknown protein
AT3G02390	Unknown	0.248105	0	Unknown protein
AT4G03443	Unknown	0.248105	0.115218	Unknown protein
AT4G30740	Unknown	0.251675	0	Unknown protein
AT3G13500	Unknown	0.25481	0	Unknown protein
AT3G17712	Unknown	0.255807	0.0373243	Unknown protein
AT2G34238	Unknown	0.26683	0	Unknown protein
AT2G20784	Unknown	0.271961	0	Unknown protein
AT5G41908	Unknown	0.271961	0	Unknown protein
AT3G55790	Unknown	0.271961	0.126297	Unknown protein
AT2G08986	Unknown	0.276307	0	Unknown protein
AT5G46013	Unknown	0.282839	0	Unknown protein
AT5G02720	Unknown	0.293729	0.145693	Unknown protein
AT3G20362	Unknown	0.294624	0	Unknown protein
AT3G60318	Unknown	0.300893	0	Unknown protein
AT4G01735	Unknown	0.302502	0.0702399	Unknown protein
AT3G57072	Unknown	0.307434	0	Unknown protein
AT4G16855	Unknown	0.307434	0	Unknown protein
AT1G16025	Unknown	0.310131	0	Unknown protein
AT2G24683	Unknown	0.314266	0	Unknown protein
AT5G12236	Unknown	0.314266	0	Unknown protein
AT4G05018	Unknown	0.332752	0.103018	Unknown protein
AT1G13050	Unknown	0.335986	0.141845	Unknown protein
AT1G64561	Unknown	0.336138	0.14355	Unknown protein
AT1G01453	Unknown	0.338325	0.157116	Unknown protein
AT1G14455	Unknown	0.364484	0.0677054	Unknown protein
ATMG01030	Unknown	0.396504	0.122756	Unknown protein
AT1G06137	Unknown	0.409912	0.19036	Unknown protein
AT5G09876	Unknown	0.412904	0.0958749	Unknown protein
AT5G65580	Unknown	0.415893	0	Unknown protein
AT4G18500	Unknown	0.422149	0	Unknown protein
AT5G57181	Unknown	0.428545	0	Unknown protein
AT3G24750	Unknown	0.437381	0.203116	Unknown protein
AT4G04480	Unknown	0.460766	0.0658389	Unknown protein
AT1G40104	Unknown	0.461112	0.0212195	Unknown protein
AT1G45229	Unknown	0.483211	0.17952	Unknown protein
AT5G50562	Unknown	0.487654	0	Unknown protein
AT2G07806	Unknown	0.498152	0.231338	Unknown protein
AT5G35110	Unknown	0.500601	0.232475	Unknown protein
AT3G29300	Unknown	0.528672	0	Unknown protein
AT3G57110	Unknown	0.529184	0.10127	Unknown protein
AT4G20190	Unknown	0.543922	0.168396	Unknown protein
AT3G47100	Unknown	0.553038	0.220137	Unknown protein
AT1G35183	Unknown	0.554587	0	Unknown protein
AT5G50540	Unknown	0.562298	0.184325	Unknown protein
AT5G50645	Unknown	0.562298	0.184325	Unknown protein
AT3G44440	Unknown	0.565679	0.175131	Unknown protein
AT5G27247	Unknown	0.577223	0.268058	Unknown protein
AT2G26520	Unknown	0.602115	0.258109	Unknown protein
AT2G29452	Unknown	0.642817	0	Unknown protein
AT1G67855	Unknown	0.642832	0.2727	Unknown protein
AT3G08636	Unknown	0.707099	0	Unknown protein
AT3G14452	Unknown	0.725229	0.336791	Unknown protein
AT5G45469	Unknown	0.774903	0.17993	Unknown protein
AT3G16712	Unknown	0.785665	0.364857	Unknown protein
AT5G18040	Unknown	0.823561	0.329592	Unknown protein
AT3G13432	Unknown	0.841307	0.223255	Unknown protein
AT2G07705	Unknown	0.949834	0.392085	Unknown protein
AT4G21926	Unknown	0.980217	0.213193	Unknown protein
AT3G45820	Unknown	1.0012	0.464951	Unknown protein
AT1G02490	Unknown	1.08784	0.336791	Unknown protein
AT3G06019	Unknown	1.14665	0.354996	Unknown protein
AT1G04650	Unknown	1.15221	0.573296	Unknown protein
AT1G19394	Unknown	1.18926	0.541795	Unknown protein
AT4G23271	Unknown	1.24782	0.386319	Unknown protein
AT2G30766	Unknown	1.34349	0.490738	Unknown protein
AT2G31018	Unknown	1.4142	0.656743	Unknown protein
AT1G20310	Unknown	1.52346	0.385899	Unknown protein
AT3G04854	Unknown	1.52886	0	Unknown protein
AT5G64401	Unknown	1.57133	0.486476	Unknown protein
AT3G24535	Unknown	1.72098	0.555973	Unknown protein
AT3G13433	Unknown	1.76342	0.289031	Unknown protein
AT5G17165	Unknown	2.04239	1.03469	Unknown protein
AT2G05185	Unknown	2.48105	1.07613	Unknown protein
AT5G18661	Unknown	2.6683	0.743482	Unknown protein
AT2G24692	Unknown	2.71954	1.17073	Unknown protein
AT5G57123	Unknown	2.72035	1.07516	Unknown protein
AT3G19615	Unknown	2.90589	1.25951	Unknown protein
AT5G03130	Unknown	3.07125	1.01995	Unknown protein
AT1G53542	Unknown	3.19335	1.48297	Unknown protein
AT5G46295	Unknown	3.31129	0.864978	Unknown protein
AT1G48745	Unknown	4.20801	1.71324	Unknown protein
AT2G23270	Unknown	4.3031	0.624478	Unknown protein
AT4G37290	Unknown	4.95215	0.617842	Unknown protein
AT5G50665	Unknown	6.75187	2.66456	Unknown protein
AT2G15020	Unknown	8.15798	0.431212	Unknown protein
AT1G05575	Unknown	22.1093	10.7035	Unknown protein
AT1G48330	Unknown	25.3784	8.38243	Unknown protein
AT1G25400	Unknown	83.1771	26.5645	Unknown protein
AT1G76600	Unknown	119.971	26.16	Unknown protein
AT2G47115	Unknown	132.136	58.8706	Unknown protein
AT2G04515	Unknown	0.166042	0.053718	Unknown protein
AT5G40855	Unknown	0.179012	0	Unknown protein
AT2G26267	Unknown	0.204956	0	Unknown protein
AT1G20875	Unknown	0.211074	0	Unknown protein
AT2G23321	Unknown	0.304287	0	Unknown protein
AT3G50682	Unknown	0.328883	0	Unknown protein
AT5G26620	Unknown	1.31992	0.175131	Unknown protein
AT1G62690	Unknown	0.187173	0.0579479	Unknown protein
ATMG00840	Unknown	0.115918	0	Unknown protein
ATMG01290	Unknown	0.126268	0	Unknown protein
ATMG00740	Unknown	0.14002	0	Unknown protein
ATMG01350	Unknown	1.70402	0.794284	Unknown protein
ATMG00720	Unknown	0.392833	0	Unknown protein
AT3G24510	Unknown	0.113742	0	Unknown protein
AT5G42223	Unknown	0.166376	0	Unknown protein
AT3G13403	Unknown	0.365741	0	Unknown protein
AT5G05070	Unknown	0.122441	0	Unknown protein
AT1G05577	Unknown	0.22597	0.0787042	Unknown protein
AT4G27360	Unknown	0.321409	0.0746299	Unknown protein
AT5G20110	Unknown	7.41636	3.59605	Unknown protein
AT3G01331	Unknown	0.14142	0	Unknown protein
AT1G18530	Unknown	0.358025	0.083132	Unknown protein
AT4G28405	Unknown	0.317011	0	Unknown protein
AT2G32050	Unknown	0.110917	0	Unknown protein
AT2G29430	Unknown	0.358025	0.083132	Unknown protein
AT1G55230	Unknown	0.345238	0	Unknown protein
AT5G56700	Unknown	0.145543	0.0337947	Unknown protein
AT1G61320	Unknown	0.196027	0.0780288	Unknown protein
AT2G27505	Unknown	0.118178	0.0365873	Unknown protein
ATMG00540	Unknown	0.114975	0.0533937	Unknown protein
AT1G74875	Unknown	0.173877	0.0538314	Unknown protein
AT2G35612	Unknown	0.325103	0	Unknown protein
AT1G07120	Unknown	0.541617	0.226085	Unknown protein
AT5G45320	Unknown	0.666376	0.123784	Unknown protein
AT2G42510	Unknown	0.906295	0.420877	Unknown protein
AT5G39100	Unknown	0.208236	0	Unknown protein
AT3G05930	Unknown	0.210926	0	Unknown protein
AT2G05715	Unknown	0.119411	0	Unknown protein
AT3G56440	Unknown	1.82107	0.880416	Unknown protein
AT3G49380	Unknown	0.320498	0.0372092	Unknown protein
AT2G35970	Unknown	0.165942	0.0256875	Unknown protein
AT5G22200	Unknown	0.536189	0.249002	Unknown protein
AT2G31310	Unknown	0.129743	0.0602516	Unknown protein
AT2G45420	Unknown	0.287959	0.0891506	Unknown protein
AT1G72980	Unknown	0.663703	0.28451	Unknown protein
AT3G26960	Unknown	1.11647	0.471347	Unknown protein
AT1G42980	Unknown	0.428545	0.0361842	Unknown protein
AT3G06520	Unknown	1.18102	0.42189	Unknown protein
AT3G62690	Unknown	7.11277	3.52138	Unknown protein
AT4G15248	Unknown	0.403288	0	Unknown protein
AT4G14530	Unknown	0.103985	0	Unknown protein
AT4G03505	Unknown	0.593656	0	Unknown protein
AT3G53400	Unknown	2.74828	1.31025	Unknown protein
AT5G28610	Unknown	0.885209	0.251225	Unknown protein
AT2G27270	Unknown	0.150625	0	Unknown protein
AT3G08490	Unknown	0.119286	0	Unknown protein
AT2G43745	Unknown	0.112585	0	Unknown protein
AT3G46890	Unknown	1.0768	0.250029	Unknown protein
AT5G36280	Unknown	0.372157	0	Unknown protein
AT2G31035	Unknown	0.336714	0.156367	Unknown protein
AT1G06923	Unknown	0.380037	0.0962652	Unknown protein
AT5G62330	Unknown	0.248105	0.076812	Unknown protein
AT5G37840	Unknown	0.281588	0	Unknown protein
AT2G48121	Unknown	0.103615	0	Unknown protein
AT4G05095	Unknown	0.203482	0	Unknown protein
AT5G61100	Unknown	0.186079	0.057609	Unknown protein
AT1G48598	Unknown	16.9259	0	Unknown protein
AT3G51632	Unknown	2.58902	0	Unknown protein
AT3G53402	Unknown	2.74828	1.31025	Unknown protein
AT1G51380	Unknown	0.905788	0.352796	Unknown protein
AT2G28050	Unknown	0.733061	0.340428	Unknown protein
AT1G10155	Unknown	0.305772	0	Unknown protein
AT1G66500	Unknown	6.66181	3.28279	Unknown protein
AT1G01355	Unknown	0.247021	0.114715	Unknown protein
AT3G62050	Unknown	1.03985	0.386319	Unknown protein
AT3G49580	Unknown	25.4062	12.6003	Unknown protein
AT5G06490	Unknown	0.357121	0.0663377	Unknown protein
AT2G44578	Unknown	1.80668	0.578628	Unknown protein
AT1G20823	Unknown	7.50988	3.35165	Unknown protein
AT3G11110	Unknown	25.082	8.50874	Unknown protein
AT2G28680	Unknown	0.132788	0.061666	Unknown protein
AT5G26700	Unknown	0.199464	0	Unknown protein
AT3G04200	Unknown	0.554917	0	Unknown protein
AT3G04300	Unknown	0.821526	0.327009	Unknown protein
AT5G38930	Unknown	2.28848	0.667552	Unknown protein
AT5G28390	Unknown	1.07537	0.31949	Unknown protein
AT3G13700	Unknown	1.36221	0	Unknown protein
AT2G15500	Unknown	0.106331	0	Unknown protein
AT1G32740	Unknown	1.82962	0.911687	Unknown protein
AT2G25685	Unknown	0.285696	0.132675	Unknown protein
AT3G56500	Unknown	1.61063	0.725414	Unknown protein
AT1G70440	Unknown	0.495096	0.212233	Unknown protein
AT1G67650	Unknown	0.656851	0.216262	Unknown protein
AT3G49130	Unknown	0.183662	0	Unknown protein
AT5G11620	Unknown	0.610107	0.305124	Unknown protein
AT3G25013	Unknown	0.107272	0.0498161	Unknown protein
AT5G44540	Unknown	0.2357	0	Unknown protein
AT3G53360	Unknown	0.275851	0.136643	Unknown protein
AT1G74400	Unknown	0.702517	0.340428	Unknown protein
AT3G47840	Unknown	0.760106	0.278674	Unknown protein
AT1G28690	Unknown	1.14834	0.403374	Unknown protein
AT3G01015	Unknown	0.12094	0.0224655	Unknown protein
AT5G37478	Unknown	0.641933	0.216806	Unknown protein
AT5G26290	Unknown	0.978677	0.4963	Unknown protein
AT3G29636	Unknown	0.14142	0.0656743	Unknown protein
AT3G28150	Unknown	0.368387	0.114051	Unknown protein
AT3G14850	Unknown	1.06984	0.434723	Unknown protein
AT1G68450	Unknown	2.58345	1.11975	Unknown protein
AT1G59590	Unknown	21.9262	7.68408	Unknown protein
AT5G43200	Unknown	0.135981	0	Unknown protein
AT3G28620	Unknown	0.200122	0	Unknown protein
AT5G24105	Unknown	2.06237	0.95775	Unknown protein
AT4G13440	Unknown	0.456193	0.084741	Unknown protein
AT3G59450	Unknown	0.474563	0.176307	Unknown protein
AT3G29000	Unknown	8.60526	2.10653	Unknown protein
AT3G50770	Unknown	13.0938	6.51157	Unknown protein
AT3G19690	Unknown	0.203886	0.0623179	Unknown protein
AT5G50530	Unknown	1.93816	0.661468	Unknown protein
AT5G50640	Unknown	1.97057	0.622177	Unknown protein
AT5G59990	Unknown	1.78465	0.90412	Unknown protein
AT1G23935	Unknown	0.249451	0.0891103	Unknown protein
AT2G15042	Unknown	0.365151	0.148377	Unknown protein
AT5G02680	Unknown	0.363524	0.120258	Unknown protein
AT1G51913	Unknown	0.368921	0.114216	Unknown protein
ATMG01200	Unknown	1.18165	0.489774	Unknown protein
AT2G20700	Unknown	0.37509	0.172376	Unknown protein
AT1G10980	Unknown	0.110773	0.0205768	Unknown protein
AT1G10300	Unknown	0.123331	0.0572741	Unknown protein
AT5G49920	Unknown	0.235388	0.0272658	Unknown protein
AT1G29200	Unknown	0.271331	0.0357278	Unknown protein
AT1G09220	Unknown	1.46908	0.635178	Unknown protein
AT2G44880	Unknown	0.330658	0.141743	Unknown protein
AT1G13040	Unknown	0.464119	0.177498	Unknown protein
AT5G01660	Unknown	0.264689	0.10536	Unknown protein
AT3G05327	Unknown	0.355029	0.123655	Unknown protein
AT1G47271	Unknown	0.882459	0.441331	Unknown protein
AT1G61710	Unknown	0.105275	0	Unknown protein
AT2G04500	Unknown	0.106705	0.0396424	Unknown protein
AT1G35610	Unknown	0.115351	0.0214272	Unknown protein
AT2G03610	Unknown	0.130341	0	Unknown protein
AT1G19070	Unknown	0.260047	0	Unknown protein
AT1G48400	Unknown	0.340275	0.153325	Unknown protein
AT3G10510	Unknown	0.19008	0	Unknown protein
AT3G44950	Unknown	0.387451	0.17993	Unknown protein
AT5G55680	Unknown	0.879644	0.251385	Unknown protein
AT1G07135	Unknown	118.642	16.4724	Unknown protein
AT4G26490	Unknown	1.28406	0.574975	Unknown protein
AT1G22600	Unknown	0.281796	0.0290809	Unknown protein
AT5G02350	Unknown	0.191216	0.0604365	Unknown protein
AT1G55440	Unknown	0.367605	0	Unknown protein
AT4G01740	Unknown	0.460929	0.120688	Unknown protein
AT5G02330	Unknown	0.473552	0.139945	Unknown protein
AT1G55420	Unknown	0.542698	0.255109	Unknown protein
AT3G49520	Unknown	0.12478	0	Unknown protein
AT4G17780	Unknown	0.177218	0	Unknown protein
AT3G23260	Unknown	0.233752	0.108553	Unknown protein
AT3G08750	Unknown	0.573323	0	Unknown protein
AT3G44120	Unknown	1.47546	0.736404	Unknown protein
AT1G12490	Unknown	0.240374	0.111628	Unknown protein
AT2G18320	Unknown	0.399693	0.122756	Unknown protein
AT1G12150	Unknown	0.12105	0.0453834	Unknown protein
AT5G25451	Unknown	0.126456	0.063289	Unknown protein
AT1G55604	Unknown	0.105015	0	Unknown protein
AT1G28447	Unknown	0.108506	0	Unknown protein
AT2G07813	Unknown	0.138647	0	Unknown protein
AT3G52055	Unknown	0.139559	0	Unknown protein
AT3G60613	Unknown	0.149915	0	Unknown protein
AT3G10282	Unknown	0.175627	0.0617626	Unknown protein
AT1G68735	Unknown	0.18856	0	Unknown protein
AT2G18323	Unknown	0.199183	0	Unknown protein
AT1G05061	Unknown	0.202995	0.0754154	Unknown protein
AT1G75261	Unknown	0.233109	0	Unknown protein
AT4G04409	Unknown	0.284738	0	Unknown protein
AT4G13996	Unknown	0.31802	0	Unknown protein
AT3G18845	Unknown	0.418677	0.12962	Unknown protein
AT1G64560	Unknown	0.439406	0	Unknown protein
AT1G34044	Unknown	0.497456	0.0660043	Unknown protein
AT2G07666	Unknown	0.16521	0.0613778	Unknown protein
AT1G60835	Unknown	0.171072	0	Unknown protein
AT3G14025	Unknown	0.210029	0	Unknown protein
AT2G23808	Unknown	0.857089	0	Unknown protein
AT5G01715	Unknown	0.354281	0.101324	Unknown protein
AT3G20087	Unknown	0.166812	0	Unknown protein
AT3G44410	Unknown	0.11785	0.0547286	Unknown protein
AT2G14090	Unknown	0.642006	0.273298	Unknown protein
AT3G31161	Unknown	0.662905	0.0879566	Unknown protein
AT1G69140	Unknown	8.77363	3.68371	Unknown protein
AT2G07747	Unknown	0.530016	0.0653475	Unknown protein
AT1G23470	Unknown	0.157289	0.0489725	Unknown protein
AT1G47590	Unknown	0.361687	0.167965	Unknown protein
AT1G33740	Unknown	0.169028	0	Unknown protein
AT3G04445	Unknown	0.328119	0	Unknown protein
AT2G29010	Unknown	0.149024	0.031941	Unknown protein
AT1G33160	Unknown	0.324481	0.150687	Unknown protein
AT2G07786	Unknown	1.40867	0	Unknown protein
AT1G49370	Unknown	0.2971	0.0551885	Unknown protein
AT4G03926	Unknown	0.345567	0.162308	Unknown protein
AT2G26220	Unknown	0.159097	0	Unknown protein
AT4G03823	Unknown	0.140716	0.0653475	Unknown protein
AT1G79245	Unknown	5.82247	2.48133	Unknown protein
AT3G57820	Unknown	0.155978	0	Unknown protein
AT5G42445	Unknown	0.248105	0	Unknown protein
AT4G31190	Unknown	0.168476	0	Unknown protein
AT1G27580	Unknown	0.129535	0	Unknown protein
AT1G35617	Unknown	0.115918	0	Unknown protein
AT2G33175	Unknown	0.162551	0.0754877	Unknown protein
AT3G52561	Unknown	0.164761	0	Unknown protein
AT1G78030	Unknown	0.216735	0.0503251	Unknown protein
AT3G26235	Unknown	0.288612	0.134029	Unknown protein
AT5G54095	Unknown	0.311497	0.115726	Unknown protein
AT5G15360	Unknown	0.334062	0.051712	Unknown protein
AT3G04184	Unknown	0.523777	0.243238	Unknown protein
AT2G34655	Unknown	0.839194	0.389716	Unknown protein
AT2G13422	Unknown	1.61623	0.375282	Unknown protein
AT1G17285	Unknown	1.89613	0.660412	Unknown protein
AT1G56060	Unknown	4.0869	1.26528	Unknown protein

## Sheet: 統計
	up 2x	down 2x	u and d 2x
antisense RNA and other RNA	75	50	125
chromatin remodeling	4	12	16
Development	102	95	197
Hormone	51	20	71
Kinase	33	55	88
Metabolism	153	171	324
miR	14	21	35
proteolysis	27	35	62
Abiotic Stress	45	46	91
biotic Stress	26	34	60
signal transduction	20	22	42
Structure	4	5	9
TE	26	33	59
transcription	69	126	195
translation	71	47	118
TP	58	59	117
unknow	448	482	930
total	1226	1313
up and down 2x
