# Supplementary material for: Genome-Wide Analysis of Gene Regulatory Networks of the FVE-HDA6-FLD Complex in Arabidopsis
Source: Front Plant Sci. 2016 Apr 28;7:555. doi: 10.3389/fpls.2016.00555 (PMC4848314; doi:10.3389/fpls.2016.00555)
Supplement: Supplementary file 12 [file Table_7.XLSX]

## Sheet: p<0.05 Ratio>2 axe>0.1
AGI code	Col RPKM	hda6 RPKM	P-val(t-test)	Classify	Description
AT3G20810	4.17776	9.73704	0.00343937	Chromatin and DNA repair	JMJ30
AT1G68580	13.1891	34.1047	0.039507	Chromatin remodeling	Bromo-adjacent homology (BAH) domain-containing protein
AT2G27880	0.0532908	0.512916	0.00138952	Chromatin remodeling	AGO5, Argonaute family protein
AT2G21450	0.0230442	0.29486	0.0238935	Chromatin remodeling	Chromatin remodeling 34
AT3G19040	0.288241	1.51329	0.0166826	Chromatin remodeling	Histone acetyltransferase of the TAFII250 family 2
AT5G35600	0.0239514	0.183275	0.00128731	Chromatin remodeling	Histone deacetylase7
AT1G55650	0	0.499628	0.0300291	Chromatin remodeling	HMGB11 (high mobility group) box protein
AT1G04880	0.0961961	0.310561	0.0489645	Chromatin remodeling	HMGB15 (high mobility group) box protein
AT1G16705	0.0956996	0.228182	0.0407329	Chromatin remodeling	p300/CBP acetyltransferase-related protein-related
AT1G79915	0.0642568	0.175649	0.00841238	Chromatin remodeling	Putative methyltransferase family protein
AT5G49560	3.10329	7.31161	0.00865632	Chromatin remodeling	Putative methyltransferase family protein
AT3G03750	3.01065	6.3504	0.000264968	Chromatin remodeling	SDG20, SET domain protein 20
AT3G56570	0.745835	1.64797	0.00592545	Chromatin remodeling	SET domain-containing protein
AT5G66130	0.79964	1.60199	0.011944	Chromatin remodeling	RADIATION SENSITIVE 17
AT1G69900	3.46135	10.607	0.0417833	Development	Actin cross-linking protein
AT3G12110	6.87525	18.543	0.00405427	Development	Actin-11
AT5G07780	0.0663292	0.264795	0.0354405	Development	Actin-binding FH2 (formin homology 2) family protein
AT5G07650	0.235433	0.649044	0.00932856	Development	Actin-binding FH2 protein
AT1G63260	1.99931	4.65138	0.0216326	Development	Tetraspanin10
AT5G23030	0.242595	0.742206	0.013846	Development	Tetraspanin12
AT2G23810	93.1949	220.315	0.0139603	Development	TET8, tetraspanin8
AT4G30430	0.300854	2.54196	0.0474659	Development	Tetraspanin9
AT4G37450	14.0747	53.0195	0.0177583	Development	Arabinogalactan protein 18
AT4G09030	28.8601	104.885	0.0189133	Development	Arabinogalactan protein 10
AT3G13520	125.64	342.251	0.00363176	Development	Arabinogalactan protein 12
AT5G11740	384.427	1053.6	0.00287024	Development	Arabinogalactan protein 15
AT2G46330	104.19	388.476	0.0006212	Development	Arabinogalactan protein 16
AT2G23130	8.96558	38.8884	0.00872232	Development	Arabinogalactan protein 17
AT3G61640	12.9278	42.194	0.0203854	Development	Arabinogalactan protein 20
AT5G18690	10.257	20.6987	0.0198538	Development	Arabinogalactan protein 25
AT5G10430	23.8769	49.8939	0.040053	Development	Arabinogalactan protein 4
AT1G35230	1.94693	4.72039	0.0303121	Development	Arabinogalactan protein 5
AT5G65390	17.7437	114.948	0.0246701	Development	Arabinogalactan protein 7
AT1G17345	0.206608	2.52601	0.0386303	Development	SAUR-like auxin-responsive protein family
AT1G72430	49.5122	159.561	0.00170837	Development	SAUR-like auxin-responsive protein family
AT1G43040	0.472251	1.48553	0.0153717	Development	SAUR-like auxin-responsive protein family
AT4G34810	1.46383	4.26856	0.00322199	Development	SAUR-like auxin-responsive protein family
AT4G38825	1.21977	3.53072	0.0211951	Development	SAUR-like auxin-responsive protein family
AT5G20820	1.14716	2.6887	0.0275749	Development	SAUR-like auxin-responsive protein family
AT5G50760	25.7244	51.9451	0.00596213	Development	SAUR-like auxin-responsive protein family
AT1G66450	0.225793	0.554589	0.0074841	Development	Cysteine/Histidine-rich C1 domain family protein
AT2G22630	0.317228	1.00228	0.0089406	Development	AGAMOUS-like 17, involved in promoting flowering
AT5G26650	0	0.336865	0.0438731	Development	AGAMOUS-like 36
AT5G40220	0.0158073	0.122744	0.00744441	Development	AGAMOUS-like 43
AT5G60440	0.013544	0.1319	0.0240801	Development	AGAMOUS-like 62
AT1G54760	0.0317122	0.489237	0.0354606	Development	AGAMOUS-like 85
AT5G26580	0	0.615718	0.0169081	Development	AGAMOUS-like-34
AT5G65070	1.43094	4.72923	0.00994713	Development	MAF4, K-box region and MADS-box transcription factor
AT1G07900	0.537155	1.34933	0.0199262	Development	LOB domain-containing protein 1
AT3G13850	0.105961	0.307225	0.0355925	Development	LOB domain-containing protein 22
AT3G27940	0.368979	5.10727	0.00104967	Development	LOB domain-containing protein 26
AT4G00210	0.179813	0.382974	0.0441775	Development	LOB domain-containing protein 31
AT1G65330	0.437725	9.48601	0.00382764	Development	AGL37, MADS-box transcription factor family protein
AT1G17310	0.230914	0.646688	0.0298387	Development	MADS-box transcription factor family protein
AT1G27460	5.84375	12.9084	0.000415322	Development	No pollen germination related 1
AT4G02270	19.625	49.1576	0.00725293	Development	Root hair specific 13
AT4G22080	1.0776	2.18784	0.0429054	Development	Root hair specific 14
AT4G38390	0.328273	1.13573	0.0249421	Development	Root hair specific 17
AT5G22410	4.63239	10.1174	0.0262671	Development	Root hair specific 18
AT5G67400	6.05091	13.764	0.0261649	Development	Root hair specific 19
AT1G12950	1.67077	3.34953	0.014146	Development	Root hair specific 2
AT1G30850	0.245542	0.640835	0.0264898	Development	Root hair specific 4
AT3G02240	1.00206	3.02243	0.0118323	Development	Root meristem growth factor 7 (RGF7)
AT3G26130	0.0619665	0.227167	0.00508476	Development	Cellulase (glycosyl hydrolase family 5) protein
AT1G13130	0.133488	0.326356	0.0144103	Development	Cellulase (glycosyl hydrolase family 5) protein
AT2G21770	0.396451	1.31177	0.0466596	Development	Cellulose synthase A9
AT2G35650	4.12389	9.40775	0.0215251	Development	Cellulose synthase like
AT3G56000	0.692569	1.44371	0.00868289	Development	Cellulose synthase like A14
AT1G23480	4.5437	16.5766	1.6411e-06	Development	Cellulose synthase-like A3
AT2G32610	0.147464	0.512155	0.0242364	Development	Cellulose synthase-like B1
AT5G16910	12.3621	30.6593	0.0151733	Development	Cellulose-synthase like D2
AT4G07960	0.512803	2.10746	0.00218042	Development	Cellulose-synthase-like C12
AT3G28180	12.879	60.7136	0.0309394	Development	Cellulose-synthase-like C4
AT4G28190	4.21163	12.0109	0.00180178	Development	Developmental regulator, ULTRAPETALA
AT3G23637	0.0951365	0.738735	0.00744441	Development	DVL family protein
AT4G30090	0.360966	1.84777	0.00339432	Development	Embryo defective 1353
AT5G59570	5.3249	23.6661	0.00530127	Development	Homeodomain-like superfamily protein
AT3G15540	2.46449	5.20234	0.0332852	Development	Indole-3-acetic acid inducible 19
AT3G62100	0.555682	1.18485	0.00669063	Development	Indole-3-acetic acid inducible 30
AT3G17600	0.124528	0.536257	0.00106747	Development	Indole-3-acetic acid inducible 31
AT1G71890	0.164869	1.63817	0.000191034	Development	Major facilitator superfamily protein
AT1G13590	3.08576	9.38207	0.0198434	Development	Phytosulfokine 1 precursor
AT2G22860	5.41441	12.8239	0.0145614	Development	Phytosulfokine 2 precursor
AT2G02850	1.05694	4.31366	0.0388306	Development	Plantacyanin
AT5G47635	0.839802	2.45684	0.0017899	Development	Pollen Ole e 1 allergen and extensin family protein
AT5G05500	6.86947	15.6532	0.0188369	Development	Pollen Ole e 1 allergen and extensin family protein
AT3G09925	10.2532	21.1002	0.0324232	Development	Pollen Ole e 1 allergen and extensin family protein
AT4G17215	5.15282	10.383	0.0054981	Development	Pollen Ole e 1 allergen and extensin family protein
AT4G13890	0.183071	0.771403	0.00997758	Development	Pyridoxal phosphate (PLP)-dependent transferases superfamily protein
AT3G53232	2.6299	7.6957	0.00285486	Development	ROTUNDIFOLIA like 1
AT1G67265	4.1074	10.6349	0.00254762	Development	ROTUNDIFOLIA like 21
AT5G55110	0.276384	2.57824	0.00281178	Development	Stigma-specific Stig1 family protein
AT4G26880	0.156819	1.40222	0.00358749	Development	Stigma-specific Stig1 family protein
AT3G11820	22.1727	59.8147	0.00498709	Development	Syntaxin of plants 121
AT3G27960	3.52943	9.30777	0.0199712	Development	Tetratricopeptide repeat (TPR)-like superfamily protein
AT5G27940	0.411014	0.914705	0.0339356	Development	WPP domain protein 3
AT5G66200	20.152	52.988	0.0129786	Development	Armadillo repeat only 2
AT2G45760	0.362051	1.18269	0.0337682	Development	BON association protein 2
AT5G63160	35.6467	117.024	0.0291746	Development	BTB and TAZ domain protein 1
AT3G48360	88.641	224.071	0.0308855	Development	BTB and TAZ domain protein 2
AT5G67480	31.4021	113.298	4.49558e-05	Development	BTB and TAZ domain protein 4
AT4G34850	0.0807024	0.384749	0.0101525	Development	Chalcone and stilbene synthase family protein
AT1G15040	7.19257	31.5385	0.0107996	Development	Class I glutamine amidotransferase-like superfamily protein
AT5G43310	5.3814	10.9882	0.00995663	Development	COP1-interacting protein-related
AT3G22640	0.371577	1.50824	0.0102719	Development	Cupin family protein
AT1G77390	0.534762	1.71135	0.0333236	Development	CYCLIN A1;2
AT5G56750	7.19936	14.6304	0.0203986	Development	N-MYC downregulated-like 1
AT2G19620	1.70932	4.72359	0.00786676	Development	N-MYC downregulated-like 3
AT2G41420	61.798	133.797	0.00249371	Development	proline-rich family protein
AT1G54970	5.55245	14.8453	0.00205679	Development	proline-rich protein 1
AT4G34580	1.29221	3.8364	0.0241576	Development	Sec14p-like phosphatidylinositol transfer family protein
AT5G25250	6.15544	17.3028	0.00602089	Development	SPFH/Band 7/PHB domain-containing membrane-associated
AT5G13190	32.1158	77.5672	0.0226523	Development	negative regulation of hypersensitive cell death.
AT4G12420	23.0215	66.4228	0.00978552	Development	Cupredoxin superfamily protein
AT5G66630	1.16211	4.71854	0.000528458	Development	DA1-related protein 5
AT5G66620	0.488771	1.63375	0.00495629	Development	DA1-related protein 6
AT4G35420	0.764053	1.78657	0.0183	Development	dihydroflavonol 4-reductase-like1
AT5G13990	0.986902	2.05984	0.0207469	Development	exocyst subunit exo70 family protein C2
AT5G51550	66.012	523.405	0.00174411	Development	EXORDIUM like 3
AT5G09440	80.4516	204.835	0.0147089	Development	EXORDIUM like 4
AT2G17230	23.2914	141.252	0.0124579	Development	EXORDIUM like 5
AT3G45970	14.0218	209.748	0.00940055	Development	expansin-like A1
AT4G38400	2.01886	64.4926	0.0126693	Development	expansin-like A2
AT3G45960	0.506755	3.82281	0.0026171	Development	expansin-like A3
AT4G12730	47.187	112.192	0.00376351	Development	FASCICLIN-like arabinogalactan 2
AT1G03870	30.1903	213.534	0.0228023	Development	FASCICLIN-like arabinoogalactan 9
AT1G06520	0.931777	2.42607	0.027668	Development	glycerol-3-phosphate acyltransferase 1
AT5G07550	0.0217569	0.717476	0.000569499	Development	glycine-rich protein 19
AT5G07560	0.294566	1.80225	0.00716725	Development	glycine-rich protein 20
AT4G17460	18.9299	43.8257	0.0196329	Development	Homeobox-leucine zipper protein 4 (HB-4) / HD-ZIP protein
AT5G09530	20.5522	43.6635	0.000212463	Development	hydroxyproline-rich glycoprotein family protein
AT3G58190	0.109555	1.16898	0.00158361	Development	lateral organ boundaries-domain 29
AT1G62440	1.77797	7.43197	0.0314563	Development	leucine-rich repeat/extensin 2
AT5G56170	23.5251	62.5762	0.000310326	Development	LORELEI-LIKE-GPI-ANCHORED PROTEIN 1
AT3G47690	1.71809	3.45287	0.00120244	Development	microtubule end binding protein EB1A
AT1G33280	0.309636	1.09736	0.00883802	Development	NAC domain containing protein 15
AT1G18100	2.64999	5.54508	5.93955e-05	Development	PEBP (phosphatidylethanolamine-binding protein) family protein
AT1G67710	1.94734	5.11048	0.00163533	Development	response regulator 11
AT5G14070	0.987547	3.66832	9.94192e-05	Development	Thioredoxin superfamily protein
AT1G04240	8.83855	21.1671	0.0350179	Development	AUX/IAA transcriptional regulator family protein
AT5G57090	3.27056	7.78583	0.000958483	Development	Auxin efflux carrier family protein
AT4G17280	3.68226	8.20686	0.0116852	Development	Auxin-responsive family protein
AT5G47530	0.597758	1.29876	0.0133833	Development	Auxin-responsive family protein
AT4G37390	4.44797	15.9565	0.0104829	Development	Auxin-responsive GH3 family protein
AT2G23170	3.8557	10.1016	0.00498007	Development	Auxin-responsive GH3 family protein
AT1G48690	1.10939	2.85056	0.0118047	Development	Auxin-responsive GH3 family protein
AT1G30040	2.97334	11.9252	0.00129423	Development	gibberellin 2-oxidase
AT1G15550	0.45146	1.02355	0.00348731	Development	gibberellin 3-oxidase 1
AT5G14920	100.974	321.02	0.00100845	Development	Gibberellin-regulated family protein
AT5G05440	27.4467	114.877	0.010331	Development	Polyketide cyclase/dehydrase and lipid transport superfamily protein
AT2G38310	68.4272	203.332	0.00290111	Development	PYR1-like 4
AT1G20330	82.4489	169.913	7.28148e-05	Development	sterol methyltransferase 2
AT1G76090	43.3442	141.398	0.00182457	Development	sterol methyltransferase 3
AT1G68460	0.0570532	0.952543	0.00872535	Development	isopentenyltransferase 1
AT5G13220	3.90661	8.46356	0.000201764	Development	jasmonate-zim-domain protein 10
AT1G70990	0.95825	3.16189	0.0281794	Development	proline-rich family protein
AT5G43890	0.561332	2.42069	0.0290791	Development	Flavin-binding monooxygenase family protein
AT1G15670	18.9402	42.4945	0.000393625	Development	F-box, Galactose oxidase/kelch repeat superfamily protein
AT4G18350	0.0428545	0.193956	0.032938	Development	NCED2, nine-cis-epoxycarotenoid dioxygenase 2
AT3G44300	30.1168	92.1457	0.0138327	Development	nitrilase 2
AT2G06050	27.4361	55.3008	0.0167407	Development	oxophytodienoate-reductase 3
AT3G62150	5.01443	13.2815	0.0035752	Development	P-glycoprotein 21, controlling auxin concentrations in plant cells
AT3G56380	0	0.195176	0.00116891	Development	response regulator 17
AT1G04610	0.629548	1.46474	0.0324458	Development	YUCCA 3
AT3G10985	111.269	321.296	0.00440553	Development	senescence associated gene 20
AT4G35985	1.71922	4.39492	0.0348069	Development	Senescence/dehydration-associated protein-related
AT1G20780	6.33873	17.8962	0.00035214	Development	senescence-associated E3 ubiquitin ligase 1
AT5G14930	4.77714	9.66892	0.00991592	Development	senescence-associated gene 101
AT4G02380	106.611	310.312	0.00481114	Development	senescence-associated gene 21
AT3G28925	0	0.102379	0.0468021	Development	structural maintenance of chromosome 3
AT5G57920	0.206937	0.637041	0.0164313	Development	early nodulin-like protein 10
AT5G15350	38.4858	127.182	0.00757212	Development	early nodulin-like protein 17
AT1G08500	4.1998	12.0363	7.52655e-06	Development	early nodulin-like protein 18
AT1G64640	8.59149	21.0969	0.0304359	Development	early nodulin-like protein 8
AT2G26450	0.0266102	0.157613	0.00704127	Development	Plant invertase/pectin methylesterase inhibitor superfamily
AT4G02330	2.54796	11.8426	0.0115311	Development	Plant invertase/pectin methylesterase inhibitor superfamily
AT5G04970	0.130807	0.466566	0.00877989	Development	Plant invertase/pectin methylesterase inhibitor superfamily
AT5G20860	0.413258	0.980272	0.0269334	Development	Plant invertase/pectin methylesterase inhibitor superfamily
AT3G10720	24.5218	57.0832	0.0168264	Development	Plant invertase/pectin methylesterase inhibitor superfamily
AT5G04960	6.68499	14.7392	0.0228818	Development	Plant invertase/pectin methylesterase inhibitor superfamily
AT1G02810	2.98823	6.33605	0.000237669	Development	Plant invertase/pectin methylesterase inhibitor superfamily
AT1G11362	0.348742	2.39044	0.0110409	Development	Plant invertase/pectin methylesterase inhibitor superfamily protein
AT3G36659	0.0370569	0.205357	0.0127494	Development	Plant invertase/pectin methylesterase inhibitor superfamily protein
AT4G00080	5.91403	15.7499	0.00053867	Development	Plant invertase/pectin methylesterase inhibitor superfamily protein
AT5G20740	12.15	29.8861	0.00403309	Development	Plant invertase/pectin methylesterase inhibitor superfamily protein
AT1G62770	6.1173	14.3397	0.00231055	Development	Plant invertase/pectin methylesterase inhibitor superfamily protein
AT4G35100	319.01	644.42	0.000776797	Development	plasma membrane intrinsic protein 3
AT4G08400	2.78643	8.96067	0.00716502	Development	Proline-rich extensin-like family protein
AT4G13390	12.135	38.3292	0.00269264	Development	Proline-rich extensin-like family protein
AT5G35190	9.59112	25.0963	0.037095	Development	proline-rich extensin-like family protein
AT2G24980	15.1682	37.9919	0.0206776	Development	Proline-rich extensin-like family protein
AT5G06640	13.1326	31.4118	0.0298826	Development	Proline-rich extensin-like family protein
AT5G06630	8.29884	19.5618	0.0247416	Development	proline-rich extensin-like family protein
AT5G19810	0.37796	0.885259	0.0225271	Development	Proline-rich extensin-like family protein
AT2G35880	18.5619	38.4235	0.00640119	Development	TPX2 (targeting protein for Xklp2) protein family
AT3G29360	51.2048	137.464	0.00286084	Development	UDP-glucose 6-dehydrogenase family protein
AT3G60260	5.05283	12.5224	0.0017648	Development	ELMO/CED-12 family protein
AT4G26690	16.2136	83.3347	0.00622371	Development	PLC-like phosphodiesterase family protein
AT5G66920	8.65208	24.7171	0.000301763	Development	SKU5 similar 17
AT1G69840	24.4894	82.9388	3.19615e-05	Development	SPFH/Band 7/PHB domain-containing membrane-associated
AT3G01290	168.58	525.897	0.00190772	Development	SPFH/Band 7/PHB domain-containing membrane-associated
AT5G25260	0.615634	1.90792	0.00152141	Development	SPFH/Band 7/PHB domain-containing membrane-associated
AT3G22800	5.74593	11.896	0.0214793	Development	Leucine-rich repeat (LRR) family protein
AT2G36710	0.0207029	0.244796	0.0316058	Development	Pectin lyase-like superfamily protein
AT3G52790	2.87909	10.809	0.0140507	Development	peptidoglycan-binding LysM domain-containing protein
AT5G23130	3.36847	11.67	0.0253348	Development	Peptidoglycan-binding LysM domain-containing protein
AT5G01730	0.861075	2.06947	0.00492753	Development	SCAR family protein 4
AT4G38470	44.3243	97.2617	0.0317475	Kinase	ACT-like protein tyrosine kinase family protein
AT1G67025	0.112351	0.376647	0.0336997	Kinase	Protein kinase superfamily protein
AT5G60320	0.0373257	0.587152	0.0128009	Kinase	Concanavalin A-like lectin protein kinase family protein
AT3G45330	0.176391	0.428806	0.0201962	Kinase	Concanavalin A-like lectin protein kinase family protein
AT4G23190	6.82359	14.9957	0.00418365	Kinase	cysteine-rich RLK (RECEPTOR-like protein kinase) 11
AT4G23220	0.545362	4.85525	0.0140778	Kinase	cysteine-rich RLK (RECEPTOR-like protein kinase) 14
AT4G23230	0.183344	0.935935	4.73735e-05	Kinase	cysteine-rich RLK (RECEPTOR-like protein kinase) 15
AT4G23310	0.0123643	0.090638	0.00982405	Kinase	cysteine-rich RLK (RECEPTOR-like protein kinase) 23
AT4G38830	0.184463	0.585266	0.0060047	Kinase	cysteine-rich RLK (RECEPTOR-like protein kinase) 26
AT4G21410	2.8726	7.1997	0.00105915	Kinase	cysteine-rich RLK (RECEPTOR-like protein kinase) 29
AT4G04540	0.147576	0.650491	0.0234194	Kinase	cysteine-rich RLK (RECEPTOR-like protein kinase) 39
AT3G45860	0.467326	2.54254	0.000386414	Kinase	cysteine-rich RLK (RECEPTOR-like protein kinase) 4
AT5G40380	1.81558	4.44957	0.0279886	Kinase	cysteine-rich RLK (RECEPTOR-like protein kinase) 42
AT5G14470	2.07695	7.06968	0.00784913	Kinase	GHMP kinase family protein
AT3G57550	9.68395	23.1574	0.0145788	Kinase	guanylate kinase
AT3G20190	0.0332758	0.583732	0.0072288	Kinase	Leucine-rich repeat protein kinase family protein
AT3G23750	16.4839	57.3145	0.0205059	Kinase	Leucine-rich repeat protein kinase family protein
AT1G51830	3.35851	8.9195	0.00171871	Kinase	Leucine-rich repeat protein kinase family protein
AT3G47570	0.962672	2.4886	0.00928269	Kinase	Leucine-rich repeat protein kinase family protein
AT2G31880	46.3041	107.841	0.00597155	Kinase	Leucine-rich repeat protein kinase family protein
AT5G16900	0.159728	0.33768	0.026221	Kinase	Leucine-rich repeat protein kinase family protein
AT3G24240	2.5824	5.60514	0.00714299	Kinase	Leucine-rich repeat receptor-like protein kinase family protein
AT1G53420	0.0103301	0.0619503	0.04395	Kinase	Leucine-rich repeat transmembrane protein kinase
AT5G44700	0.125222	0.342803	0.0317155	Kinase	Leucine-rich repeat transmembrane protein kinase
AT1G53440	6.30385	14.224	0.00370339	Kinase	Leucine-rich repeat transmembrane protein kinase
AT1G53430	7.6174	16.5714	0.00722183	Kinase	Leucine-rich repeat transmembrane protein kinase
AT5G48940	1.45631	3.47616	0.0011565	Kinase	Leucine-rich repeat transmembrane protein kinase family protein
AT4G26070	4.14269	8.57274	0.00123498	Kinase	MAP kinase/ ERK kinase 1
AT1G50390	0.146541	0.792055	0.00539837	Kinase	pfkB-like carbohydrate kinase family protein
AT1G06030	0.0963469	0.242796	0.0234456	Kinase	pfkB-like carbohydrate kinase family protein
AT3G24550	18.3346	46.5583	0.0310511	Kinase	proline extensin-like receptor kinase 1
AT1G14370	6.15994	15.6967	0.0242023	Kinase	protein kinase 2A
AT5G54380	17.6781	99.4449	0.00387093	Kinase	protein kinase family protein
AT3G06630	0.0812849	0.227562	0.0273521	Kinase	protein kinase family protein
AT5G25930	4.20431	8.60736	0.0102309	Kinase	Protein kinase family protein
AT4G31230	0.0545989	0.163098	0.0203935	Kinase	Protein kinase protein
AT3G59350	30.4456	203.121	0.0025664	Kinase	Protein kinase superfamily protein
AT4G14780	0.078014	0.405935	0.011496	Kinase	Protein kinase superfamily protein
AT2G31010	1.28108	6.4583	0.0372759	Kinase	Protein kinase superfamily protein
AT1G33770	0.461462	2.27926	0.00117916	Kinase	Protein kinase superfamily protein
AT1G74330	1.65615	7.19418	0.0361022	Kinase	Protein kinase superfamily protein
AT4G11890	0.879988	3.57622	0.00744407	Kinase	Protein kinase superfamily protein
AT5G25440	3.05776	11.1114	0.0170063	Kinase	Protein kinase superfamily protein
AT1G52290	1.42182	4.56026	0.000210455	Kinase	Protein kinase superfamily protein
AT1G51620	0.501283	1.51199	0.0276784	Kinase	Protein kinase superfamily protein
AT5G57565	1.20459	3.28148	0.00908173	Kinase	Protein kinase superfamily protein
AT4G01330	14.2346	36.7485	0.0119031	Kinase	Protein kinase superfamily protein
AT5G02290	21.5071	54.7857	0.00553411	Kinase	Protein kinase superfamily protein
AT1G74490	0.726893	1.79452	0.008131	Kinase	Protein kinase superfamily protein
AT1G68690	0.866362	2.134	0.0359744	Kinase	Protein kinase superfamily protein
AT1G09600	0.124376	0.28549	0.0249669	Kinase	Protein kinase superfamily protein
AT5G41680	0.321434	0.716712	0.0247012	Kinase	Protein kinase superfamily protein
AT5G24010	3.06537	6.74599	0.0135046	Kinase	Protein kinase superfamily protein
AT2G39110	2.46974	5.31545	0.0376279	Kinase	Protein kinase superfamily protein
AT2G47060	7.19267	15.1228	0.0352518	Kinase	Protein kinase superfamily protein
AT1G49730	4.09777	8.50666	0.010207	Kinase	Protein kinase superfamily protein
AT1G49160	1.08305	2.20596	0.00569942	Kinase	Protein kinase superfamily protein
AT3G46280	2.47122	9.86761	0.00530104	Kinase	protein kinase-related
AT1G51840	3.44904	8.38609	0.0169424	Kinase	protein kinase-related
AT1G65790	0.453311	1.38004	0.0242574	Kinase	receptor kinase 1
AT1G21230	0.019267	0.0883611	0.048345	kinase	wall associated kinase 5
AT1G16130	1.87435	13.3639	0.0376168	kinase	wall associated kinase-like 2
AT1G16150	0.14431	0.462349	0.011341	kinase	wall associated kinase-like 4
AT1G21270	10.6898	26.9936	0.00604647	kinase	wall-associated kinase 2
AT4G00300	18.8705	54.2014	0.000798076	Kinase	fringe-related protein
AT1G47840	2.17205	5.24967	0.00485208	Kinase	hexokinase 3
AT5G24240	0.156939	12.9536	0.00476518	Kinase	Phosphatidylinositol 3- and 4-kinase ;Ubiquitin family protein
AT1G27570	0	1.51755	0.00640245	Kinase	phosphatidylinositol 3- and 4-kinase family protein
AT1G12580	9.7565	20.3166	0.0223985	Kinase	phosphoenolpyruvate carboxylase-related kinase 1
AT4G26390	0.050667	0.240471	0.00701264	Kinase	Pyruvate kinase family protein
AT4G18250	0.809132	3.00309	0.00356161	Kinase	receptor serine/threonine kinase, putative
AT1G61550	0.148079	0.417001	0.00963777	Kinase	S-locus lectin protein kinase family protein
AT4G21390	1.1184	2.96496	0.0064887	Kinase	S-locus lectin protein kinase family protein
AT2G13790	3.33743	9.78036	0.00430799	Kinase	somatic embryogenesis receptor-like kinase 4
AT5G51270	0.261196	0.93368	0.0150105	Kinase	U-box domain-containing protein kinase family protein
AT3G27440	0	0.118985	0.0143838	Kinase	uridine kinase-like 5
AT5G01810	13.5145	43.7756	0.0103138	Kinase	CBL-interacting protein kinase 15
AT2G39180	1.75519	4.83073	0.00904759	Kinase	CRINKLY4 related 2
AT4G23900	0.326242	1.35333	0.0116269	Kinase	Nucleoside diphosphate kinase family protein
AT4G32300	13.9938	31.329	0.00393633	Kinase	S-domain-2 5
AT1G60060	0.85196	2.00608	0.0051056	Kinase	Serine/threonine-protein kinase WNK (With No Lysine)-related
AT3G01640	6.70281	17.0388	0.019949	Kinase	glucuronokinase G
AT4G36280	0.220735	0.868383	0.00683192	Kinase	Histidine kinase-, DNA gyrase B-, and HSP90-like ATPase
AT3G51550	69.3713	173.34	0.00556833	Kinase	Malectin/receptor-like protein kinase family protein
AT3G42850	0.010615	0.212594	0.0102358	Kinase	Mevalonate/galactokinase family protein
AT3G25882	1.51819	5.47155	0.00479119	Kinase	NIM1-interacting 2
AT1G18890	6.86622	14.1894	0.00376077	Kinase	calcium-dependent protein kinase 1
AT2G17890	0.00824124	0.0869802	0.00238141	Kinase	calcium-dependent protein kinase 16
AT1G35670	15.7251	31.7502	0.000351805	Kinase	calcium-dependent protein kinase 2
AT4G04710	0.11181	0.667361	0.000934255	Kinase	calcium-dependent protein kinase 22
AT5G66210	9.36092	34.039	0.0143348	Kinase	calcium-dependent protein kinase 28
AT1G76040	1.59249	5.67172	0.00986298	Kinase	calcium-dependent protein kinase 29
AT1G74740	5.68905	11.7668	0.00936454	Kinase	calcium-dependent protein kinase 30
AT4G09570	9.52282	22.9984	0.00298299	Kinase	calcium-dependent protein kinase 4
AT1G48700	0.0260958	0.161485	0.0300075	Metabolism	2-oxoglutarate (2OG) and Fe(II)-dependent oxygenase
AT1G49390	0.403916	1.20659	0.00055942	Metabolism	2-oxoglutarate (2OG) and Fe(II)-dependent oxygenase
AT4G25310	0.397151	0.990365	0.000546022	Metabolism	2-oxoglutarate (2OG) and Fe(II)-dependent oxygenase
AT3G13610	28.1644	62.9749	0.0450827	Metabolism	2-oxoglutarate (2OG) and Fe(II)-dependent oxygenase
AT5G58660	1.15608	2.52584	0.00180717	Metabolism	2-oxoglutarate (2OG) and Fe(II)-dependent oxygenase
AT1G15540	0	0.138895	0.0257555	Metabolism	2-oxoglutarate (2OG) and Fe(II)-dependent oxygenase
AT1G44020	0.00333019	0.103539	0.0486099	Metabolism	Cysteine/Histidine-rich C1 domain family protein
AT3G11390	0.103444	0.412549	0.0018178	Metabolism	Cysteine/Histidine-rich C1 domain family protein
AT1G55380	0.214473	0.814748	0.00823841	Metabolism	Cysteine/Histidine-rich C1 domain family protein
AT3G11402	0.45817	1.58664	0.000384946	Metabolism	Cysteine/Histidine-rich C1 domain family protein
AT1G55430	0.127843	0.366867	0.0302065	Metabolism	Cysteine/Histidine-rich C1 domain family protein
AT5G40590	12.2508	33.4977	0.0201729	Metabolism	Cysteine/Histidine-rich C1 domain family protein
AT2G37820	0.449454	1.18781	0.0165819	Metabolism	Cysteine/Histidine-rich C1 domain family protein
AT5G42280	0.849752	2.1665	0.00023928	Metabolism	Cysteine/Histidine-rich C1 domain family protein
AT4G02540	6.08028	15.48	0.00500076	Metabolism	Cysteine/Histidine-rich C1 domain family protein
AT2G23100	0.939259	6.50172	0.036596	Metabolism	Cysteine/Histidine-rich C1 domain family protein
AT3G50010	1.02351	2.54281	0.00823861	Metabolism	Cysteine/Histidine-rich C1 domain family protein
AT3G11370	0.16116	0.384705	0.0158964	Metabolism	Cysteine/Histidine-rich C1 domain family protein
AT4G13130	0.386165	0.906955	0.000450012	Metabolism	Cysteine/Histidine-rich C1 domain family protein
AT3G26550	0.427142	0.989238	0.00566275	Metabolism	Cysteine/Histidine-rich C1 domain family protein
AT5G37210	0.0800428	0.182657	0.0363754	Metabolism	Cysteine/Histidine-rich C1 domain family protein
AT2G28460	0.527627	1.16899	0.0174842	Metabolism	Cysteine/Histidine-rich C1 domain family protein
AT1G53340	0.420947	0.87137	0.00277331	Metabolism	Cysteine/Histidine-rich C1 domain family protein
AT2G02640	0.0131116	0.0808136	0.0294833	Metabolism	Cysteine/Histidine-rich C1 domain family protein
AT3G06990	0.181375	1.10461	0.0184237	Metabolism	Cysteine/Histidine-rich C1 domain family protein
AT1G55390	0.152762	0.698898	0.0111402	Metabolism	Cysteine/Histidine-rich C1 domain family protein
AT1G02660	19.9246	74.9803	0.0474653	Metabolism	alpha/beta-Hydrolases superfamily protein
AT1G17430	2.3728	7.23497	0.00259949	Metabolism	alpha/beta-Hydrolases superfamily protein
AT5G37710	5.87283	15.287	0.0017858	Metabolism	alpha/beta-Hydrolases superfamily protein
AT2G18360	3.136	7.82661	0.0159363	Metabolism	alpha/beta-Hydrolases superfamily protein
AT3G48080	1.58425	3.68354	0.00405224	Metabolism	alpha/beta-Hydrolases superfamily protein
AT5G02970	6.54106	15.0075	0.032926	Metabolism	alpha/beta-Hydrolases superfamily protein
AT3G61680	0.880812	1.99628	0.0220912	Metabolism	alpha/beta-Hydrolases superfamily protein
AT4G22305	0.911328	2.02894	0.0137857	Metabolism	alpha/beta-Hydrolases superfamily protein
AT1G52750	1.82278	3.96625	0.0191259	Metabolism	alpha/beta-Hydrolases superfamily protein
AT5G51210	0.186735	0.529655	0.0155496	Metabolism	oleosin3
AT4G08040	1.42665	7.13347	0.0413812	Metabolism	1-aminocyclopropane-1-carboxylate synthase 11
AT4G37770	0.287334	2.1391	0.0200145	Metabolism	1-amino-cyclopropane-1-carboxylate synthase 8
AT5G23020	24.1709	49.1158	0.0254507	Metabolism	2-isopropylmalate synthase 2
AT3G06850	12.7654	27.0665	0.00674578	Metabolism	2-oxoacid dehydrogenases acyltransferase family protein
AT1G01120	15.6472	38.3101	0.00683556	Metabolism	3-ketoacyl-CoA synthase 1
AT1G19440	5.66481	12.7201	0.0022269	Metabolism	3-ketoacyl-CoA synthase 4
AT5G11920	1.54132	3.4884	0.0272265	Metabolism	6-&1-fructan exohydrolase
AT1G13700	7.94707	23.8492	0.00810766	Metabolism	6-phosphogluconolactonase 1
AT2G19590	7.56522	15.5627	0.0283919	Metabolism	ACC oxidase 1
AT2G31810	36.5623	93.6289	0.00345574	Metabolism	ACT domain-containing small subunit of acetolactate synthase protein
AT5G16370	60.4291	126.302	0.0126114	Metabolism	acyl activating enzyme 5
AT4G24230	43.6894	109.589	0.00513551	Metabolism	acyl-CoA-binding domain 3
AT3G49860	1.73794	3.82779	0.00519952	Metabolism	ADP-ribosylation factor-like A1B
AT4G08930	10.281	21.7925	0.00136804	Metabolism	APR-like 6
AT4G05330	6.7759	13.6739	0.00980098	Metabolism	ARF-GAP domain 13
AT4G15370	0.0191238	1.20788	0.0127708	Metabolism	baruol synthase 1
AT4G32810	0.227904	0.606928	0.00515977	Metabolism	carotenoid cleavage dioxygenase 8
AT2G33570	4.75707	33.7931	1.05613e-05	Metabolism	Domain of unknown function (DUF23)
AT2G34770	23.8934	74.1578	0.00756363	Metabolism	fatty acid hydroxylase 1
AT5G18170	58.617	131.169	0.000148745	Metabolism	glutamate dehydrogenase 1
AT5G07440	200.59	474.621	0.00399266	Metabolism	glutamate dehydrogenase 2
AT1G48470	0.0452243	0.182041	0.0143148	Metabolism	glutamine synthetase 1;5
AT3G47340	179.71	499.657	0.0252315	Metabolism	glutamine-dependent asparagine synthase 1
AT5G03860	2.18006	5.41924	0.00415608	Metabolism	malate synthase
AT2G18450	0.367958	0.89667	0.0332638	Metabolism	succinate dehydrogenase 1-2
AT5G49190	0.0178703	0.0476603	0.0309084	Metabolism	sucrose synthase 2
AT5G57530	1.35384	3.23968	0.0496131	Metabolism	xyloglucan endotransglucosylase/hydrolase 12
AT4G25820	15.1932	34.5454	0.0190349	Metabolism	xyloglucan endotransglucosylase/hydrolase 14
AT4G14130	7.76142	90.6428	0.00547111	Metabolism	xyloglucan endotransglucosylase/hydrolase 15
AT3G23730	17.8161	131.148	4.63374e-05	Metabolism	xyloglucan endotransglucosylase/hydrolase 16
AT1G65310	2.56454	6.26062	0.0321089	Metabolism	xyloglucan endotransglucosylase/hydrolase 17
AT4G30280	20.5574	152.063	0.00919267	Metabolism	xyloglucan endotransglucosylase/hydrolase 18
AT5G57550	5.96722	20.9657	0.00313357	Metabolism	xyloglucan endotransglucosylase/hydrolase 25
AT1G32170	11.512	38.6456	0.00995418	Metabolism	xyloglucan endotransglucosylase/hydrolase 30
AT2G06850	122.108	367.672	0.000107335	Metabolism	xyloglucan endotransglucosylase/hydrolase 4
AT4G03210	98.1652	588.827	0.00436292	Metabolism	xyloglucan endotransglucosylase/hydrolase 9
AT4G25810	6.88142	229.448	0.0494641	Metabolism	xyloglucan endotransglycosylase 6
AT1G74380	23.1737	54.7195	0.0248293	Metabolism	xyloglucan xylosyltransferase 5
AT1G10550	0.0962587	7.41171	0.00140144	Metabolism	xyloglucan:xyloglucosyl transferase 33
AT3G62720	16.9707	54.7718	0.0409541	Metabolism	xylosyltransferase 1
AT5G61160	2.29445	6.94861	0.0395972	Metabolism	anthocyanin 5-aromatic acyltransferase 1
AT5G64450	0.324426	0.760272	0.0495559	Metabolism	Putative endonuclease or glycosyl hydrolase
AT1G47600	2.27164	5.59781	0.0121687	Metabolism	beta glucosidase 34
AT1G51470	2.62989	8.32082	0.00961972	Metabolism	beta glucosidase 35
AT5G64570	33.6109	134.947	0.0042365	Metabolism	beta-D-xylosidase 4
AT5G20710	0.163172	1.06072	0.00288648	Metabolism	beta-galactosidase 7
AT1G37000	0	0.292185	0.0274187	Metabolism	Beta-galactosidase related protein
AT2G06845	0	0.51338	0.0433644	Metabolism	Beta-galactosidase related protein
AT5G01080	0	8.10757	0.00236688	Metabolism	Beta-galactosidase related protein
AT3G24542	0	14.2745	0.00478452	Metabolism	Beta-galactosidase related protein
AT5G24480	0.0145472	0.945938	0.0301904	Metabolism	Beta-galactosidase related protein
AT1G33700	2.01227	4.21956	0.00522282	Metabolism	Beta-glucosidase, GBA2 type family protein
AT1G02640	8.84629	52.7558	0.00393067	Metabolism	beta-xylosidase 2
AT5G09730	0.14616	0.522113	0.00113304	Metabolism	beta-xylosidase 3
AT5G63250	0.0517754	5.69297	0.0105966	Metabolism	Carbohydrate-binding X8 domain superfamily protein
AT1G09460	5.4739	14.1704	0.00230737	Metabolism	Carbohydrate-binding X8 domain superfamily protein
AT2G43600	0.143816	0.929065	0.0133357	Metabolism	Chitinase family protein
AT2G43590	49.4655	176.736	0.0288048	Metabolism	Chitinase family protein
AT2G43610	38.4203	100.557	0.0205489	Metabolism	Chitinase family protein
AT4G01700	12.6333	26.8498	0.00200103	Metabolism	Chitinase family protein
AT1G69920	2.15972	4.84851	0.00583053	Metabolism	glutathione S-transferase TAU 12
AT3G44070	0	4.58159	0.00396323	Metabolism	Glycosyl hydrolase family 35 protein
AT5G66150	0.0138982	0.211153	0.00415115	Metabolism	Glycosyl hydrolase family 38 protein
AT5G05460	2.67575	6.79982	8.00038e-05	Metabolism	Glycosyl hydrolase family 85
AT3G47040	0.140284	1.62364	0.00324161	Metabolism	Glycosyl hydrolase family protein
AT4G19720	0.663178	1.525	0.00100647	Metabolism	Glycosyl hydrolase family protein with chitinase insertion domain
AT4G18340	4.33665	12.2106	0.000661613	Metabolism	Glycosyl hydrolase superfamily protein
AT3G60330	2.24168	4.85192	0.0106461	Metabolism	H(+)-ATPase 7
AT3G55310	0.246968	0.825532	0.0284951	Metabolism	NAD(P)-binding Rossmann-fold superfamily protein
AT1G76470	0.589292	1.74167	0.0085165	Metabolism	NAD(P)-binding Rossmann-fold superfamily protein
AT5G58750	0.903265	2.32163	0.02802	Metabolism	NAD(P)-binding Rossmann-fold superfamily protein
AT4G30470	6.78401	16.0714	0.00160096	Metabolism	NAD(P)-binding Rossmann-fold superfamily protein
AT2G45400	5.50681	12.224	0.00864326	Metabolism	NAD(P)-binding Rossmann-fold superfamily protein
AT3G26760	4.43348	9.78196	0.0291723	Metabolism	NAD(P)-binding Rossmann-fold superfamily protein
AT5G19200	3.46065	7.02684	0.010889	Metabolism	NAD(P)-binding Rossmann-fold superfamily protein
AT2G21260	0.201176	1.5694	0.00624055	Metabolism	NAD(P)-linked oxidoreductase superfamily protein
AT5G62420	0.187303	0.754881	0.0463795	Metabolism	NAD(P)-linked oxidoreductase superfamily protein
AT1G59960	8.91023	18.172	0.0158258	Metabolism	NAD(P)-linked oxidoreductase superfamily protein
AT5G01100	1.01924	6.30677	0.0484787	Metabolism	O-fucosyltransferase family protein
AT2G44500	11.5203	44.1909	0.0470625	Metabolism	O-fucosyltransferase family protein
AT3G05320	1.36035	5.12025	0.0273718	Metabolism	O-fucosyltransferase family protein
AT3G54100	4.49431	9.42597	0.00732738	Metabolism	O-fucosyltransferase family protein
AT3G02250	6.47123	13.3671	0.00267153	Metabolism	O-fucosyltransferase family protein
AT5G65470	14.7262	30.0527	0.0109125	Metabolism	O-fucosyltransferase family protein
AT5G44070	18.3705	43.6264	0.00152549	Metabolism	phytochelatin synthase 1 (PCS1)
AT4G08260	0.00799074	6.6298	0.0160934	Metabolism	Protein phosphatase 2C family protein
AT3G27140	0.00691881	2.80015	0.000716894	Metabolism	Protein phosphatase 2C family protein
AT1G68410	6.20417	18.3378	0.0134721	Metabolism	Protein phosphatase 2C family protein
AT1G47380	4.22113	10.0703	0.00238418	Metabolism	Protein phosphatase 2C family protein
AT3G62210	0.192246	0.742416	0.00342393	Metabolism	Putative endonuclease or glycosyl hydrolase
AT3G61090	0.507325	1.64946	0.0284517	Metabolism	Putative endonuclease or glycosyl hydrolase
AT3G56730	0.922158	1.99329	0.00766355	Metabolism	Putative endonuclease or glycosyl hydrolase
AT3G30720	0.921696	11.1683	0.0025228	Metabolism	qua-quine starch
AT5G20250	295.462	1082.9	0.00371686	Metabolism	Raffinose synthase family protein
AT4G01750	3.82517	8.93463	9.32053e-05	Metabolism	rhamnogalacturonan xylosyltransferase 2
AT3G57520	50.4148	185.517	0.00370698	Metabolism	seed imbibition 2
AT3G11210	4.09018	8.95639	0.0029731	Metabolism	SGNH hydrolase-type esterase superfamily protein
AT3G20520	0.0193082	0.167964	0.0140133	Metabolism	SHV3-like 3
AT1G14290	15.285	32.7241	0.00365148	Metabolism	sphingoid base hydroxylase 2
AT4G01970	0.068186	0.311875	0.000854297	Metabolism	stachyose synthase
AT5G59090	6.61485	14.8404	0.000567244	Metabolism	subtilase 4.12
AT1G51420	5.24656	13.7734	0.0230568	Metabolism	sucrose-phosphatase 1
AT5G08150	3.46761	13.2369	0.0134833	Metabolism	suppressor of phytochrome b 5
AT1G78950	0.235636	0.732659	0.00583375	Metabolism	Terpenoid cyclases family protein
AT1G31950	0.757876	2.4213	0.0189302	Metabolism	Terpenoid cyclases/Protein prenyltransferases superfamily protein
AT3G29410	0.802489	2.29218	0.0133353	Metabolism	Terpenoid cyclases/Protein prenyltransferases superfamily protein
AT4G20210	0.157978	0.366623	0.0387943	Metabolism	Terpenoid cyclases/Protein prenyltransferases superfamily protein
AT1G33750	1.03787	2.08803	0.0348253	Metabolism	Terpenoid cyclases/Protein prenyltransferases superfamily protein
AT3G29430	0.0809338	0.838571	0.00230431	Metabolism	Terpenoid synthases superfamily protein
AT1G08630	4.46795	8.99852	0.00700304	Metabolism	threonine aldolase 1
AT2G44790	32.8097	97.2302	0.000221546	Metabolism	uclacyanin 2
AT1G26570	4.69634	11.5397	0.0076369	Metabolism	UDP-glucose dehydrogenase 1
AT1G07260	3.31553	8.76209	0.000251366	Metabolism	UDP-glucosyl transferase 71C3
AT2G29730	4.98388	11.1046	0.0212865	Metabolism	UDP-glucosyl transferase 71D1
AT1G22400	15.9612	47.1576	0.0048829	Metabolism	UDP-Glycosyltransferase superfamily protein
AT3G11340	7.98117	23.3241	0.00967963	Metabolism	UDP-Glycosyltransferase superfamily protein
AT5G04480	1.99041	4.93817	0.0275532	Metabolism	UDP-Glycosyltransferase superfamily protein
AT3G46690	2.31743	5.60955	0.00431598	Metabolism	UDP-Glycosyltransferase superfamily protein
AT1G05675	2.13192	5.07977	0.0222508	Metabolism	UDP-Glycosyltransferase superfamily protein
AT4G14090	1.04137	2.26759	0.0129996	Metabolism	UDP-Glycosyltransferase superfamily protein
AT5G26310	0.486239	1.01854	0.0284402	Metabolism	UDP-Glycosyltransferase superfamily protein
AT3G46720	1.14282	2.37143	0.017314	Metabolism	UDP-Glycosyltransferase superfamily protein
AT4G08430	0	0.638606	0.0035953	Metabolism	Ulp1 protease family protein
AT5G45570	0	2.79511	0.0155725	Metabolism	Ulp1 protease family protein
AT5G28235	0	4.42522	0.0123443	Metabolism	Ulp1 protease family protein
AT3G27620	0.0897697	0.343232	0.020016	Metabolism	alternative oxidase 1C
AT4G16050	0.0343135	0.161906	0.00273481	Metabolism	Aminotransferase-like, plant mobile domain family protein
AT1G50830	0.238712	0.728462	0.0189306	Metabolism	Aminotransferase-like, plant mobile domain family protein
AT1G50820	0.0379864	0.103869	0.00838365	Metabolism	Aminotransferase-like, plant mobile domain family protein
AT1G51538	0.0716601	0.18668	0.0146604	Metabolism	Aminotransferase-like, plant mobile domain family protein
AT4G38550	28.1381	61.5066	0.021302	Metabolism	Arabidopsis phospholipase-like protein (PEARLI 4) family
AT3G29580	0	0.177177	0.0442721	Metabolism	Arabidopsis phospholipase-like protein (PEARLI 4)
AT3G58270	1.9754	7.72221	0.00110462	Metabolism	Arabidopsis phospholipase-like protein (PEARLI 4)
AT1G10070	6.74473	23.3418	0.00187447	Metabolism	branched-chain amino acid transaminase 2
AT3G05580	6.39099	13.2619	0.0193695	Metabolism	Calcineurin-like metallo-phosphoesterase superfamily protein
AT5G38200	8.34599	22.4284	0.00360304	Metabolism	Class I glutamine amidotransferase-like superfamily protein
AT5G16170	0.583057	2.0839	0.00586384	Metabolism	Core-2/I-branching beta-1,6-N-acetylglucosaminyltransferase
AT4G27480	0.779151	2.09381	0.000833255	Metabolism	Core-2/I-branching beta-1,6-N-acetylglucosaminyltransferase
AT1G16905	0.276016	0.848109	0.0104595	Metabolism	Curculin-like (mannose-binding) lectin family protein
AT1G78830	189.157	426.128	0.00682836	Metabolism	Curculin-like (mannose-binding) lectin family protein
AT3G23470	1.13194	2.73493	0.014317	Metabolism	Cyclopropane-fatty-acyl-phospholipid synthase
AT1G15330	0.497359	3.55073	0.023834	Metabolism	Cystathionine beta-synthase (CBS) protein
AT1G05630	1.4231	3.55811	0.0221554	Metabolism	Endonuclease/exonuclease/phosphatase family protein
AT3G29690	0	0.140277	0.0468021	Metabolism	HXXXD-type acyl-transferase family protein
AT3G29635	0.0325188	0.207768	0.00248933	Metabolism	HXXXD-type acyl-transferase family protein
AT1G24420	0.204611	0.701922	0.00571687	Metabolism	HXXXD-type acyl-transferase family protein
AT1G24430	1.43862	4.01289	0.0236436	Metabolism	HXXXD-type acyl-transferase family protein
AT3G48720	6.45686	16.4246	0.0163647	Metabolism	HXXXD-type acyl-transferase family protein
AT4G15390	19.302	49.0224	0.00189325	Metabolism	HXXXD-type acyl-transferase family protein
AT5G63560	9.51574	21.8653	0.0296918	Metabolism	HXXXD-type acyl-transferase family protein
AT4G10020	0.0409227	0.165082	0.0161539	Metabolism	hydroxysteroid dehydrogenase 5
AT1G47510	0.708675	1.41989	0.0292016	Metabolism	inositol polyphosphate 5-phosphatase 11
AT4G35650	0.0101814	0.0649182	0.0282496	Metabolism	isocitrate dehydrogenase III
AT3G21720	5.90852	19.942	0.04037	Metabolism	isocitrate lyase
AT1G52050	2.52468	14.8321	0.0117792	Metabolism	Mannose-binding lectin superfamily protein
AT1G52070	17.448	90.5149	0.00132788	Metabolism	Mannose-binding lectin superfamily protein
AT1G52060	5.49391	28.0916	0.0179554	Metabolism	Mannose-binding lectin superfamily protein
AT1G60095	0.393481	1.54345	0.0101345	Metabolism	Mannose-binding lectin superfamily protein
AT1G60110	0.33969	1.17796	0.00664473	Metabolism	Mannose-binding lectin superfamily protein
AT2G25980	13.4414	27.799	0.027702	Metabolism	Mannose-binding lectin superfamily protein
AT5G35490	1.08063	7.41836	0.00790093	Metabolism	mto 1 responding up 1
AT5G41080	7.63351	33.8896	0.00890005	Metabolism	PLC-like phosphodiesterases superfamily protein
AT5G60760	0.930798	2.88193	0.00771046	Metabolism	P-loop containing nucleoside triphosphate hydrolases
AT1G43910	2.31201	5.87048	0.0365317	Metabolism	P-loop containing nucleoside triphosphate hydrolases
AT5G52882	7.96706	18.7052	0.00671471	Metabolism	P-loop containing nucleoside triphosphate hydrolases
AT1G73860	0.121623	0.284821	0.0205838	Metabolism	P-loop containing nucleoside triphosphate hydrolases
AT5G40000	0.906111	2.10195	0.00689502	Metabolism	P-loop containing nucleoside triphosphate hydrolases
AT3G50940	0.266371	0.606137	0.00284881	Metabolism	P-loop containing nucleoside triphosphate hydrolases
AT3G49830	0.232622	0.471196	0.0197549	Metabolism	P-loop containing nucleoside triphosphate hydrolases
AT4G37160	0.236818	0.808198	0.0222386	Metabolism	SKU5 similar 15
AT5G51480	0.0671641	5.03747	0.0163597	Metabolism	SKU5 similar 2
AT5G48450	1.12896	3.98202	0.0102558	Metabolism	SKU5 similar 3
AT1G76160	16.0063	98.4641	0.00260171	Metabolism	SKU5 similar 5
AT1G22440	12.0276	25.2312	0.0195334	Metabolism	Zinc-binding alcohol dehydrogenase family protein
AT4G39830	0.857364	2.92341	0.0150884	Metabolism	Cupredoxin superfamily protein
AT5G07475	2.14409	5.5737	0.0337773	Metabolism	Cupredoxin superfamily protein
AT4G16500	34.514	92.8245	0.0065924	Metabolism	Cystatin/monellin superfamily protein
AT2G46740	2.38349	5.76222	0.0172531	Metabolism	D-arabinono-1,4-lactone oxidase family protein
AT5G03360	0.908704	5.71312	0.00393935	Metabolism	DC1 domain-containing protein
AT5G42800	0.662693	4.13019	0.0147817	Metabolism	dihydroflavonol 4-reductase
AT1G78860	1.84975	4.28477	0.0123115	Metabolism	D-mannose binding lectin protein
AT1G78850	220.818	472.994	0.000401536	Metabolism	D-mannose binding lectin protein
AT2G48030	4.19985	13.6202	0.00126726	Metabolism	DNAse I-like superfamily protein
AT5G14020	0.279349	0.916557	0.00865554	Metabolism	Endosomal targeting BRO1-like domain-containing protein
AT3G42180	0.196596	0.49096	0.0197866	Metabolism	Exostosin family protein
AT3G01345	0.0366094	45.7129	0.000621197	Metabolism	Expressed protein
AT1G06090	2.51405	6.65297	0.000637498	Metabolism	Fatty acid desaturase family protein
AT2G46210	0.811308	1.81338	0.0050013	Metabolism	Fatty acid/sphingolipid desaturase
AT1G62580	0.263741	2.06423	0.00767874	Metabolism	Flavin-binding monooxygenase family protein
AT1G12160	2.50685	5.73284	0.00793728	Metabolism	Flavin-binding monooxygenase family protein
AT5G22940	2.64354	11.0702	0.00827872	Metabolism	FRA8 homolog
AT3G01260	0.401044	5.0936	0.00882535	Metabolism	Galactose mutarotase-like superfamily protein
AT5G03020	0.506777	1.54939	0.0231881	Metabolism	Galactose oxidase/kelch repeat superfamily protein
AT5G07720	0.998132	2.40419	0.00181572	Metabolism	Galactosyl transferase GMA12/MNN10 family protein
AT3G58790	3.42874	6.96995	0.0173395	Metabolism	galacturonosyltransferase 15
AT4G02130	13.034	56.9547	4.6353e-05	Metabolism	galacturonosyltransferase 6
AT1G71691	0.0431553	0.243912	0.0222395	Metabolism	GDSL-like Lipase/Acylhydrolase superfamily protein
AT1G28590	0.0638	0.267784	0.04025	Metabolism	GDSL-like Lipase/Acylhydrolase superfamily protein
AT1G29670	77.4703	210.95	0.00304785	Metabolism	GDSL-like Lipase/Acylhydrolase superfamily protein
AT3G27950	0.286774	0.731801	0.00780771	Metabolism	GDSL-like Lipase/Acylhydrolase superfamily protein
AT5G14450	10.4782	26.5556	0.000825548	Metabolism	GDSL-like Lipase/Acylhydrolase superfamily protein
AT1G74460	4.5184	10.8465	0.0173822	Metabolism	GDSL-like Lipase/Acylhydrolase superfamily protein
AT2G23540	9.93599	21.5256	0.0416376	Metabolism	GDSL-like Lipase/Acylhydrolase superfamily protein
AT1G72610	531.922	1619.08	0.000826436	Metabolism	germin-like protein 1
AT1G70090	17.9338	67.5429	0.0232828	Metabolism	glucosyl transferase family 8
AT3G11430	1.67067	3.45057	0.000879534	Metabolism	glycerol-3-phosphate acyltransferase 5
AT4G02290	5.49635	11.2279	0.0224975	Metabolism	glycosyl hydrolase 9B13
AT1G48930	1.83876	4.66744	0.0143984	Metabolism	glycosyl hydrolase 9C1
AT4G11050	0.0395412	0.226125	0.015925	Metabolism	glycosyl hydrolase 9C3
AT2G03360	0.251027	0.562788	0.012467	Metabolism	Glycosyltransferase family 61 protein
AT1G19900	0.279247	0.810416	0.0399806	Metabolism	glyoxal oxidase-related protein
AT5G44020	288.74	707.353	0.00021511	Metabolism	HAD superfamily, subfamily IIIB acid phosphatase
AT1G04040	23.8149	51.5798	0.00562328	Metabolism	HAD superfamily, subfamily IIIB acid phosphatase
AT5G51460	2.34737	4.90507	0.0330819	Metabolism	Haloacid dehalogenase-like hydrolase (HAD)
AT1G71920	0	13.9187	0.00214169	Metabolism	HISTIDINE BIOSYNTHESIS 6B
AT1G37150	0.394216	0.866182	0.043269	Metabolism	holocarboxylase synthetase 2
AT3G25900	4.9769	11.2817	0.00796715	Metabolism	Homocysteine S-methyltransferase family protein
AT5G07130	0.489913	1.40418	0.00913466	Metabolism	laccase 13
AT2G30210	2.27273	6.61308	0.00289333	Metabolism	laccase 3
AT5G01050	0.310573	0.701395	0.0373703	Metabolism	Laccase/Diphenol oxidase family protein
AT5G58310	0.888731	6.16525	0.000258761	Metabolism	methyl esterase 18
AT2G23560	1.27191	2.62884	0.00468245	Metabolism	methyl esterase 7
AT2G23590	0.964173	5.00648	0.0123862	Metabolism	methyl esterase 8
AT3G30775	29.069	232.717	0.00776945	Metabolism	Methylenetetrahydrofolate reductase family protein
AT2G19800	7.39186	99.0102	0.00344784	Metabolism	myo-inositol oxygenase 2
AT4G26260	0.133677	0.471178	0.0162021	Metabolism	myo-inositol oxygenase 4
AT5G56080	0.369302	3.17302	0.00620205	Metabolism	nicotianamine synthase 2
AT1G19540	3.83152	9.11999	3.61154e-05	Metabolism	NmrA-like negative transcriptional regulator family protein
AT3G16150	1.11414	4.57226	0.00844898	Metabolism	N-terminal nucleophile aminohydrolases (Ntn hydrolases)
AT2G04430	1.10687	2.82494	0.00998191	Metabolism	nudix hydrolase homolog 5
AT2G04450	0.500903	1.64875	0.0156947	Metabolism	nudix hydrolase homolog 6
AT5G12420	4.5842	10.6528	0.00488414	Metabolism	O-acyltransferase (WSD1-like) family protein
AT2G19440	0.0722941	0.33208	0.0156505	Metabolism	O-Glycosyl hydrolases family 17 protein
AT5G58090	32.2571	99.4074	0.0177556	Metabolism	O-Glycosyl hydrolases family 17 protein
AT3G55430	44.3361	115.668	0.0237052	Metabolism	O-Glycosyl hydrolases family 17 protein
AT1G64760	7.74221	19.7557	0.0264754	Metabolism	O-Glycosyl hydrolases family 17 protein
AT4G30210	30.8045	71.3133	0.00215192	Metabolism	P450 reductase 2
AT4G29800	0.889476	1.84029	0.01619	Metabolism	PATATIN-like protein 8
AT3G06770	4.12821	11.1427	0.0375282	Metabolism	Pectin lyase-like superfamily protein
AT5G04310	1.16497	2.92412	0.00699573	Metabolism	Pectin lyase-like superfamily protein
AT3G54920	34.5651	76.6517	0.00261344	Metabolism	Pectin lyase-like superfamily protein
AT1G04680	15.263	32.1282	0.000999838	Metabolism	Pectin lyase-like superfamily protein
AT5G45280	14.7868	31.2886	0.00185318	Metabolism	Pectinacetylesterase family protein
AT4G02850	1.38645	3.03784	0.0299442	Metabolism	phenazine biosynthesis PhzC/PhzF family protein
AT2G01180	12.8584	29.3289	0.023058	Metabolism	phosphatidic acid phosphatase 1
AT5G57190	0.758509	1.93736	0.00452864	Metabolism	phosphatidylserine decarboxylase 2
AT3G60420	2.54964	7.98803	0.00648913	Metabolism	Phosphoglycerate mutase family protein
AT1G54940	0.239253	0.519287	0.0288876	Metabolism	plant glycogenin-like starch initiation protein 4
AT5G50750	0.284961	0.572195	0.0417605	Metabolism	reversibly glycosylated polypeptide 4
AT2G47780	0.255388	1.04859	0.00757241	Metabolism	Rubber elongation factor protein (REF)
AT1G15125	108.251	357.255	0.00841253	Metabolism	S-adenosyl-L-methionine-dependent methyltransferases
AT4G01240	0.196229	0.603143	0.0116502	Metabolism	S-adenosyl-L-methionine-dependent methyltransferases
AT4G13330	0.498995	1.48829	0.04508	Metabolism	S-adenosyl-L-methionine-dependent methyltransferases
AT1G04430	22.555	60.0465	0.000680253	Metabolism	S-adenosyl-L-methionine-dependent methyltransferases
AT4G26220	3.61144	8.79094	0.00238045	Metabolism	S-adenosyl-L-methionine-dependent methyltransferases
AT4G24805	20.3544	44.7048	0.0225667	Metabolism	S-adenosyl-L-methionine-dependent methyltransferases
AT2G34300	6.7067	14.3853	0.000702646	Metabolism	S-adenosyl-L-methionine-dependent methyltransferases
AT3G51070	0.0672818	0.142102	0.0377169	Metabolism	S-adenosyl-L-methionine-dependent methyltransferases
AT3G17390	190.934	556.749	0.00120057	Metabolism	S-adenosylmethionine synthetase family protein
AT5G01320	0.497048	1.51302	0.0066644	Metabolism	Thiamine pyrophosphate dependent pyruvate decarboxylase
AT1G60740	2.8688	8.1422	0.0278892	Metabolism	Thioredoxin superfamily protein
AT4G15700	4.19494	11.1828	0.0466786	Metabolism	Thioredoxin superfamily protein
AT3G62950	17.8466	41.0351	0.0175876	Metabolism	Thioredoxin superfamily protein
AT1G17060	2.31468	9.73291	0.00111481	Metabolism	cytochrome p450 72c1
AT2G14100	1.68474	3.57665	0.0141996	Metabolism	cytochrome P450, family 705, subfamily A, polypeptide 13
AT4G15350	0.199534	0.652241	0.00162263	Metabolism	cytochrome P450, family 705, subfamily A, polypeptide 2
AT3G20110	0.812931	2.033	0.049438	Metabolism	cytochrome P450, family 705, subfamily A, polypeptide 20
AT4G15360	0	0.310864	0.0174809	Metabolism	cytochrome P450, family 705, subfamily A, polypeptide 3
AT4G15380	1.76699	4.53337	0.00390345	Metabolism	cytochrome P450, family 705, subfamily A, polypeptide 4
AT4G22710	5.5765	13.8448	0.048241	Metabolism	cytochrome P450, family 706, subfamily A, polypeptide 2
AT1G55940	0.450288	1.1399	0.0186907	Metabolism	cytochrome P450, family 708, subfamily A, polypeptide 1
AT5G36110	0.285989	0.703715	0.0223157	Metabolism	cytochrome P450, family 716, subfamily A, polypeptide 1
AT2G42850	1.00591	2.21265	0.012381	Metabolism	cytochrome P450, family 718
AT1G67110	0.293376	1.14388	0.0249532	Metabolism	cytochrome P450, family 735, subfamily A, polypeptide 2
AT2G45550	0.0868841	0.291692	0.0272018	Metabolism	cytochrome P450, family 76, subfamily C, polypeptide 4
AT1G33720	0.186697	0.879578	0.0103753	Metabolism	cytochrome P450, family 76, subfamily C, polypeptide 6
AT5G57220	5.56692	28.6949	0.0449175	Metabolism	cytochrome P450, family 81, subfamily F, polypeptide 2
AT5G58860	8.02826	18.3794	0.0130041	Metabolism	cytochrome P450, family 86, subfamily A, polypeptide 1
AT4G00360	51.7416	104.966	0.00238932	Metabolism	cytochrome P450, family 86, subfamily A, polypeptide 2
AT1G12740	0.521361	1.58973	0.0290204	Metabolism	cytochrome P450, family 87, subfamily A, polypeptide 2
AT1G34540	0.187064	0.539727	0.0297541	Metabolism	cytochrome P450, family 94, subfamily D, polypeptide 1
AT1G66030	0	0.296147	0.00392572	Metabolism	cytochrome P450, family 96, subfamily A, polypeptide 14 pseudogene
AT4G34071	0	0.654631	0.00873757	Other RNA	other RNA
AT2G06562	0	0.717995	0.000515123	Other RNA	other RNA
AT2G07213	0	6.58282	0.00845404	Other RNA	other RNA
AT2G15555	0.0418195	89.3115	0.000149145	Other RNA	other RNA
AT2G13431	0.062022	23.5689	0.00329973	Other RNA	other RNA
AT4G15242	0.0116779	4.41664	0.0249796	Other RNA	other RNA
AT1G67105	2.35276	438.915	0.00817753	Other RNA	other RNA
AT1G26558	0.0397842	2.20781	0.0149526	Other RNA	other RNA
AT5G38005	0.571064	13.9484	0.00101751	Other RNA	other RNA
AT2G05995	0.229732	4.10649	0.00535476	Other RNA	other RNA
AT4G04223	4.21784	52.1243	0.00521697	Other RNA	other RNA
AT5G34871	1.74167	7.77529	2.33481e-05	Other RNA	other RNA
AT4G14548	0.996811	3.40527	0.0221791	Other RNA	other RNA
AT3G24518	0.232103	0.754052	0.0210905	Other RNA	other RNA
AT4G20362	2.71588	6.85821	0.000887805	Other RNA	other RNA
AT1G66173	0.739943	1.75611	0.017203	Other RNA	other RNA
AT1G15175	2.37551	5.20693	0.0112285	Other RNA	other RNA
AT5G07152	0	0.165479	0.00024942	Other RNA	other_rna
AT2G05914	0.0535347	23.3187	0.000678064	Other RNA	other_rna
AT2G01422	0.326463	84.8248	0.00208347	Other RNA	other_rna
AT2G24735	0.026078	0.281592	0.0308415	Other RNA	other_rna
AT5G61440	17.7819	50.5891	0.000337988	Photosynthesis	atypical CYS HIS rich thioredoxin 5
AT3G28958	0.113997	0.738694	0.0330553	Photosynthesis	Cupredoxin superfamily protein
AT1G30740	0.0825035	0.546078	0.0408097	Photosynthesis	FAD-binding Berberine family protein
AT1G30720	3.57076	22.8878	0.00418875	Photosynthesis	FAD-binding Berberine family protein
AT1G30730	5.65125	23.8026	0.00207079	Photosynthesis	FAD-binding Berberine family protein
AT5G44440	0.0664377	0.225482	0.0256755	Photosynthesis	FAD-binding Berberine family protein
AT2G31250	0.209542	1.11444	0.00564827	Photosynthesis	Glutamyl-tRNA reductase family protein
AT1G09940	8.69056	21.4022	0.0204355	Photosynthesis	Glutamyl-tRNA reductase family protein
AT2G41330	2.7533	7.53264	0.00218301	Photosynthesis	Glutaredoxin family protein
AT1G03850	14.2072	29.8952	0.000311971	Photosynthesis	Glutaredoxin family protein
AT5G48130	0.0276622	0.127039	0.00686823	Photosynthesis	Phototropic-responsive NPH3 family protein
AT2G23050	1.32524	2.82156	0.049159	Photosynthesis	Phototropic-responsive NPH3 family protein
AT1G03010	0.263407	0.535408	0.00727338	Photosynthesis	Phototropic-responsive NPH3 family protein
AT2G42720	0.200285	0.575477	0.0187152	Proteolysis	F-box, Skp2-like and Leucine Rich Repeat domains containing protein
AT5G22660	0.181158	0.38793	0.0414624	Proteolysis	F-box, Skp2-like and Leucine Rich Repeat domains containing protein
AT3G16590	0	0.237717	0.0160534	Proteolysis	F-box and associated interaction domains-containing protein
AT3G47030	0.883895	4.54525	0.00877176	Proteolysis	F-box and associated interaction domains-containing protein
AT3G10430	0.117526	0.541885	0.0083263	Proteolysis	F-box and associated interaction domains-containing protein
AT5G42460	4.5936	10.0398	0.0062336	Proteolysis	F-box and associated interaction domains-containing protein
AT3G18320	3.74017	7.7634	0.0473019	Proteolysis	F-box and associated interaction domains-containing protein
AT4G22390	0.618138	4.54655	0.000900048	Proteolysis	F-box associated ubiquitination effector family protein
AT3G23970	0	0.209107	0.0214709	Proteolysis	F-box family protein
AT3G23955	0.00946739	0.0643834	0.011674	Proteolysis	F-box family protein
AT5G10340	0.149384	0.597429	0.0123442	Proteolysis	F-box family protein
AT2G17690	0.793506	6.01872	0.0170785	Proteolysis	F-box family protein
AT1G64540	0.0220676	0.226035	0.0383276	Proteolysis	F-box/FBD-like domains containing protein
AT1G69630	0	0.456294	0.0177504	Proteolysis	F-box/RNI-like superfamily protein
AT1G66320	0.00480727	0.203741	0.0256626	Proteolysis	F-box/RNI-like superfamily protein
AT5G60610	0.238227	1.62269	0.00537771	Proteolysis	F-box/RNI-like superfamily protein
AT1G78750	1.06656	2.5491	0.0106316	Proteolysis	F-box/RNI-like superfamily protein
AT3G50710	0.0359365	0.173167	0.0196804	Proteolysis	F-box/RNI-like/FBD-like domains-containing protein
AT5G56810	0.33322	1.00445	0.00159286	Proteolysis	F-box/RNI-like/FBD-like domains-containing protein
AT5G56370	0.988101	2.88662	0.0043999	Proteolysis	F-box/RNI-like/FBD-like domains-containing protein
AT3G26010	0	0.107585	0.0468021	Proteolysis	Galactose oxidase/kelch repeat superfamily protein
AT4G29370	0.0664931	1.86176	0.0221088	Proteolysis	Galactose oxidase/kelch repeat superfamily protein
AT1G77880	0.737914	1.82541	0.000825561	Proteolysis	Galactose oxidase/kelch repeat superfamily protein
AT5G41830	0.0110719	1.56775	0.00844789	Proteolysis	RNI-like superfamily protein
AT4G05470	0.0656794	0.246457	0.0345303	Proteolysis	RNI-like superfamily protein
AT1G48390	0.145539	0.300407	0.00906636	Proteolysis	RNI-like superfamily protein
AT3G30770	0	1.73083	0.0341893	Proteolysis	Eukaryotic aspartyl protease family protein
AT4G16563	14.1647	88.6401	0.0362226	Proteolysis	Eukaryotic aspartyl protease family protein
AT1G65240	0.193395	1.07373	0.000821041	Proteolysis	Eukaryotic aspartyl protease family protein
AT5G37540	10.563	27.7574	0.0299062	Proteolysis	Eukaryotic aspartyl protease family protein
AT3G51350	0.402307	0.986369	0.0298297	Proteolysis	Eukaryotic aspartyl protease family protein
AT2G03200	4.13292	9.32854	0.00158828	Proteolysis	Eukaryotic aspartyl protease family protein
AT1G03220	158.466	355.277	0.00385178	Proteolysis	Eukaryotic aspartyl protease family protein
AT3G04320	0.9695	3.88117	0.00774689	Proteolysis	Kunitz family trypsin and protease inhibitor protein
AT5G36180	0.413174	0.887872	0.0028992	Proteolysis	serine carboxypeptidase-like 1
AT1G11080	4.50967	9.46241	0.0051532	Proteolysis	serine carboxypeptidase-like 31
AT5G23210	9.90074	24.3664	0.000734192	Proteolysis	serine carboxypeptidase-like 34
AT1G22510	6.38106	17.2917	0.00897532	Proteolysis	RING/U-box protein
AT1G36950	0	0.531729	0.0202827	Proteolysis	RING/U-box superfamily protein
AT5G46650	0.0826277	0.614603	0.0164802	Proteolysis	RING/U-box superfamily protein
AT5G05530	0.334039	1.96593	0.0100194	Proteolysis	RING/U-box superfamily protein
AT3G23060	0.0329845	0.191654	0.0201951	Proteolysis	RING/U-box superfamily protein
AT3G27710	0.0565359	0.27964	6.40826e-05	Proteolysis	RING/U-box superfamily protein
AT3G60966	0.28501	0.973303	0.00690305	Proteolysis	RING/U-box superfamily protein
AT5G07040	0.687279	2.20684	0.0352796	Proteolysis	RING/U-box superfamily protein
AT4G15975	1.07392	3.42312	0.0113295	Proteolysis	RING/U-box superfamily protein
AT1G01670	0.157408	0.463826	0.0160704	Proteolysis	RING/U-box superfamily protein
AT4G24015	3.23456	8.22602	0.0087672	Proteolysis	RING/U-box superfamily protein
AT4G00070	0.386402	0.945663	0.0180657	Proteolysis	RING/U-box superfamily protein
AT1G45180	2.31896	5.35071	0.0296625	Proteolysis	RING/U-box superfamily protein
AT4G33940	16.9517	36.89	0.00569431	Proteolysis	RING/U-box superfamily protein
AT4G26400	23.2237	49.4361	0.00102637	Proteolysis	RING/U-box superfamily protein
AT5G42200	11.0055	22.8868	0.00171177	Proteolysis	RING/U-box superfamily protein
AT4G40070	3.04474	6.24518	0.0204322	Proteolysis	RING/U-box superfamily protein
AT3G43430	9.52314	19.1662	0.00330436	Proteolysis	RING/U-box superfamily protein
AT2G25940	1.22959	2.86014	0.000745574	Proteolysis	alpha-vacuolar processing enzyme
AT3G15440	2.98983	7.38101	0.00103473	Proteolysis	BEST Arabidopsis thaliana protein match is: RING/U-box
AT1G50350	0.111389	3.06258	0.00054642	Proteolysis	BEST Arabidopsis thaliana protein match is: RING/U-box
AT1G66160	8.1734	27.6143	0.0460569	Proteolysis	CYS, MET, PRO, and GLY protein 1
AT4G36880	1.6559	3.91215	0.0012497	Proteolysis	cysteine proteinase1
AT1G29110	0.728457	1.73841	0.023134	Proteolysis	Cysteine proteinases superfamily protein
AT3G02070	4.30844	9.30154	0.000724283	Proteolysis	Cysteine proteinases superfamily protein
AT3G19390	10.6522	21.6483	0.0019753	Proteolysis	Granulin repeat cysteine protease family protein
AT4G23070	0.0463865	2.12547	0.00376277	Proteolysis	RHOMBOID-like protein 7
AT5G51530	0.0680542	0.505491	0.00327048	Proteolysis	Ubiquitin carboxyl-terminal hydrolase-related protein
AT4G14365	3.95959	20.9742	0.000511496	Proteolysis	XB3 ortholog 4 in Arabidopsis thaliana
AT3G26980	11.5686	30.0507	0.00291653	Proteolysis	membrane-anchored ubiquitin-fold protein 4 precursor
AT1G23030	7.31414	28.7807	0.00822969	Proteolysis	ARM repeat superfamily protein
AT4G08590	1.84325	4.68083	0.00880836	Proteolysis	ORTHRUS-like
AT4G23570	14.1492	30.1758	0.0016178	Proteolysis	phosphatase-related
AT4G30640	1.11585	2.63319	0.0177519	Proteolysis	RNI-like superfamily protein
AT5G43040	0.530056	1.85719	0.0157695	Signal transduction	Cysteine/Histidine-rich C1 domain family protein
AT4G01920	0.817523	2.75556	0.00328148	Signal transduction	Cysteine/Histidine-rich C1 domain family protein
AT3G07000	0.416396	1.35832	0.00886965	Signal transduction	Cysteine/Histidine-rich C1 domain family protein
AT3G28650	0.20857	0.657607	0.00570539	Signal transduction	Cysteine/Histidine-rich C1 domain family protein
AT3G46810	0.173679	0.532653	0.0109679	Signal transduction	Cysteine/Histidine-rich C1 domain family protein
AT4G15070	0.496572	1.48895	0.000656985	Signal transduction	Cysteine/Histidine-rich C1 domain family protein
AT4G01760	0.0523798	0.155986	0.0247004	Signal transduction	Cysteine/Histidine-rich C1 domain family protein
AT3G46800	0.00747596	0.161592	0.000637247	Signal transduction	Cysteine/Histidine-rich C1 domain family protein
AT2G21850	1.13755	3.35348	0.00571767	Signal transduction	Cysteine/Histidine-rich C1 domain family protein
AT5G59940	0.349996	0.995275	0.000575652	Signal transduction	Cysteine/Histidine-rich C1 domain family protein
AT3G45530	0.255198	0.711319	0.0417583	Signal transduction	Cysteine/Histidine-rich C1 domain family protein
AT3G27500	0.147522	0.378784	0.00548763	Signal transduction	Cysteine/Histidine-rich C1 domain family protein
AT4G01910	1.68414	4.29284	0.000863093	Signal transduction	Cysteine/Histidine-rich C1 domain family protein
AT2G19660	0.409869	0.984762	0.00668508	Signal transduction	Cysteine/Histidine-rich C1 domain family protein
AT5G59930	0.263633	0.623111	0.00646977	Signal transduction	Cysteine/Histidine-rich C1 domain family protein
AT2G21840	1.65742	3.66653	0.0183201	Signal transduction	Cysteine/Histidine-rich C1 domain family protein
AT5G40320	0.0172159	0.115879	0.0493477	Signal transduction	Cysteine/Histidine-rich C1 domain family protein
AT4G01930	0.318639	1.34862	0.00192346	Signal transduction	Cysteine/Histidine-rich C1 domain family protein
AT4G26380	0.015093	0.0632062	0.026776	Signal transduction	Cysteine/Histidine-rich C1 domain family protein
AT1G77730	0.109279	0.354455	0.0464154	Signal transduction	Pleckstrin homology (PH) domain superfamily protein
AT4G08190	0	1.4093	0.0138031	Signal transduction	P-loop containing nucleoside triphosphate hydrolases
AT3G28610	0.00992419	0.114623	0.0388264	Signal transduction	P-loop containing nucleoside triphosphate hydrolases
AT3G28510	0.313675	1.3356	0.0144192	Signal transduction	P-loop containing nucleoside triphosphate hydrolases
AT5G03520	41.3356	90.5386	0.000863893	Signal transduction	RAB GTPase homolog 8C
AT5G45750	24.8748	58.9139	0.0102972	Signal transduction	RAB GTPase homolog A1C
AT5G60860	8.01083	24.8106	0.00568251	Signal transduction	RAB GTPase homolog A1F
AT3G15060	12.8324	27.1113	0.0109195	Signal transduction	RAB GTPase homolog A1G
AT1G07410	1.46518	3.16946	0.00855921	Signal transduction	RAB GTPase homolog A2B
AT4G17160	0.12439	0.392414	0.0403317	Signal transduction	RAB GTPase homolog B1A
AT4G39890	1.71756	4.28974	0.00986747	Signal transduction	RAB GTPase homolog H1C
AT5G10260	0.694706	2.42506	0.041711	Signal transduction	RAB GTPase homolog H1E
AT3G05490	35.3913	161.557	0.00121899	Signal transduction	ralf-like 22
AT4G15800	69.874	148.24	0.033326	Signal transduction	ralf-like 33
AT1G02900	19.647	56.0985	0.00197125	Signal transduction	rapid alkalinization factor 1
AT3G16570	83.8125	186.369	0.0107827	Signal transduction	rapid alkalinization factor 23
AT2G33020	0.00593916	0.0755009	0.00237479	Signal transduction	receptor like protein 24
AT5G27060	0.0587173	0.138371	0.040857	Signal transduction	receptor like protein 53
AT4G03156	0	2.85912	0.0353521	Signal transduction	small GTPase-related
AT2G32140	0.762868	2.23668	0.0494732	Signal transduction	transmembrane receptors
AT1G27770	19.7459	41.3299	0.0290211	Signal transduction	autoinhibited Ca2+-ATPase 1
AT3G57330	16.1351	38.4798	0.00281424	Signal transduction	autoinhibited Ca2+-ATPase 11
AT3G60950	0.0214448	0.245248	0.047162	Signal transduction	C2 calcium/lipid-binding endonuclease/exonuclease/phosphatase
AT4G11610	0.257367	0.929738	0.033814	Signal transduction	C2 calcium/lipid-binding plant phosphoribosyltransferase
AT1G04150	0.0750504	0.176988	0.0332479	Signal transduction	C2 calcium/lipid-binding plant phosphoribosyltransferase
AT2G41100	107.191	1349.6	0.00229243	Signal transduction	Calcium-binding EF hand family protein
AT1G76640	0.683264	1.54835	0.0267668	Signal transduction	Calcium-binding EF-hand family protein
AT5G39670	7.8936	17.1299	0.0368595	Signal transduction	Calcium-binding EF-hand family protein
AT4G34150	38.6713	139.05	0.044344	Signal transduction	Calcium-dependent lipid-binding (CaLB domain) family protein
AT3G62780	1.19107	3.59603	0.000447688	Signal transduction	Calcium-dependent lipid-binding (CaLB domain) family protein
AT2G16760	2.30188	5.53778	0.00440302	Signal transduction	Calcium-dependent phosphotriesterase superfamily protein
AT2G41110	35.9849	105.871	0.00339956	Signal transduction	calmodulin 2
AT1G73805	1.11284	3.2776	0.01354	Signal transduction	Calmodulin binding protein-like
AT4G20780	15.2312	33.1754	0.00135292	Signal transduction	calmodulin like 42
AT3G13600	0.901427	2.08451	0.0113772	Signal transduction	calmodulin-binding family protein
AT2G26190	13.7077	29.8509	0.0429734	Signal transduction	calmodulin-binding family protein
AT4G33050	14.5829	30.1535	0.0208363	Signal transduction	calmodulin-binding family protein
AT4G31000	0.3704	1.28399	0.0478053	Signal transduction	Calmodulin-binding protein
AT5G10680	0.104136	0.349078	0.00283445	Signal transduction	calmodulin-binding protein-related
AT4G00330	12.5585	27.1436	0.00307227	Signal transduction	calmodulin-binding receptor-like cytoplasmic kinase 2
AT3G10660	1.33269	2.73984	0.00033843	Signal transduction	calmodulin-domain protein kinase cdpk isoform 2
AT3G22930	1.57479	3.96961	0.000490288	Signal transduction	calmodulin-like 11
AT2G44590	0.138468	0.605081	0.00994023	Signal transduction	DYNAMIN-like 1D
AT3G15050	0.125503	0.337284	0.0317753	Signal transduction	IQ-domain 10
AT4G10640	0.402911	0.851197	0.0205934	Signal transduction	IQ-domain 16
AT4G29950	18.0604	50.067	0.00169042	Signal transduction	Ypt/Rab-GAP domain of gyp1p superfamily protein
AT5G10210	2.5922	7.13616	0.00106939	Signal transduction	C2 calcium-dependent membrane targeting
AT1G24150	3.18239	8.25702	0.0090057	Signal transduction	formin homologue 4
AT3G25500	7.49384	22.6495	0.00193153	Signal transduction	formin homology 1
AT4G30850	5.52914	12.5762	0.00556824	Signal transduction	heptahelical transmembrane protein2
AT5G12940	8.39128	20.7245	0.00639553	Signal transduction	Leucine-rich repeat (LRR) family protein
AT1G33610	7.20423	15.1804	0.0152551	Signal transduction	Leucine-rich repeat (LRR) family protein
AT2G19330	0.0422456	0.129338	0.00213799	Signal transduction	plant intracellular ras group-related LRR 6
AT1G49860	5.9376	29.2055	0.000738896	Stress	glutathione S-transferase (class phi) 14
AT2G02930	18.6456	41.8319	0.00272743	Stress	glutathione S-transferase F3
AT3G62760	0.29559	1.07405	0.0051615	Stress	Glutathione S-transferase family protein
AT4G02520	219.418	523.443	0.0031256	Stress	glutathione S-transferase PHI 2
AT2G47730	151.706	319.004	0.00567997	Stress	glutathione S-transferase phi 8
AT2G27080	5.46881	26.4183	0.0466645	Stress	Late embryogenesis abundant (LEA) hydroxyproline-rich glycoprotein
AT2G03850	0.0203429	0.216812	0.00915615	Stress	Late embryogenesis abundant protein (LEA) family protein
AT2G23120	56.077	124.362	0.042955	Stress	Late embryogenesis abundant protein, group 6
AT5G39580	12.7727	78.6679	0.00513905	Stress	Peroxidase superfamily protein
AT2G38390	17.4123	61.8999	0.0024464	Stress	Peroxidase superfamily protein
AT4G33420	14.8871	47.701	0.00124221	Stress	Peroxidase superfamily protein
AT5G14130	3.78775	9.91941	0.0031331	Stress	Peroxidase superfamily protein
AT5G64120	39.1746	101.847	0.0365055	Stress	Peroxidase superfamily protein
AT5G64100	31.3664	80.4133	0.010421	Stress	Peroxidase superfamily protein
AT3G49960	7.15686	17.4007	0.0162621	Stress	Peroxidase superfamily protein
AT2G38380	42.5883	98.7895	0.02077	Stress	Peroxidase superfamily protein
AT3G28200	36.4909	83.5659	0.0191413	Stress	Peroxidase superfamily protein
AT1G30870	7.66739	16.7847	0.033164	Stress	Peroxidase superfamily protein
AT1G34510	3.5748	7.68535	0.0143341	Stress	Peroxidase superfamily protein
AT1G68850	3.00153	6.36872	0.00161069	Stress	Peroxidase superfamily protein
AT5G66390	13.1544	27.5514	0.011498	Stress	Peroxidase superfamily protein
AT4G36430	37.3494	77.2155	0.026196	Stress	Peroxidase superfamily protein
AT4G37530	11.6098	23.5747	0.0016139	Stress	Peroxidase superfamily protein
AT4G25110	0.749873	2.22922	0.000523435	Stress	metacaspase 2
AT1G79330	0.405223	1.00804	0.0350908	Stress	metacaspase 5
AT4G12720	18.3275	108.4	0.00508729	Stress	MutT/nudix family protein
AT2G26560	19.2566	48.5069	0.0143838	Stress	phospholipase A 2A
AT5G47280	0	1.12047	0.00677328	Stress	ADR1-like 3
AT3G02140	6.1006	25.1649	0.01358	Stress	AFP2 (ABI five-binding protein 2) family protein
AT5G04870	13.217	26.6325	0.00555248	Stress	calcium dependent protein kinase 1
AT4G37220	3.84962	11.2898	0.0347032	Stress	Cold acclimation protein WCOR413 family
AT5G42900	55.3877	142.502	0.0026996	Stress	cold regulated gene 27
AT1G12520	0.625822	1.58142	5.64614e-05	Stress	copper chaperone for SOD1
AT5G52760	1.48027	5.5684	0.0446611	Stress	Copper transport protein family
AT1G08830	4.01041	8.48594	0.000929173	Stress	copper/zinc superoxide dismutase 1
AT2G28190	2.20056	7.59853	0.000447502	Stress	copper/zinc superoxide dismutase 2
AT2G41430	604.244	1441.23	0.00623092	Stress	dehydration-induced protein (ERD15)
AT4G38410	2.50415	6.56937	0.0267668	Stress	Dehydrin family protein
AT2G34930	4.10434	15.9921	0.0303412	Stress	disease resistance family protein / LRR family protein
AT1G58390	0.0448082	0.355072	0.0365586	Stress	Disease resistance protein (CC-NBS-LRR class) family
AT1G33560	3.70417	11.0084	0.0101307	Stress	Disease resistance protein (CC-NBS-LRR class) family
AT1G63350	1.12862	2.58404	0.00774105	Stress	Disease resistance protein (CC-NBS-LRR class) family
AT1G61100	10.273	56.1685	0.0152631	Stress	disease resistance protein (TIR class), putative
AT5G40090	0.438475	1.64163	0.000181606	Stress	Disease resistance protein (TIR-NBS class)
AT1G17610	1.15755	3.69241	0.00186755	Stress	Disease resistance protein (TIR-NBS class)
AT1G72870	1.03699	2.30739	0.00186236	Stress	Disease resistance protein (TIR-NBS class)
AT4G09420	3.05426	6.50542	0.01682	Stress	Disease resistance protein (TIR-NBS class)
AT5G45240	0.116783	0.302802	0.00813651	Stress	Disease resistance protein (TIR-NBS-LRR class)
AT4G09430	0.0690322	0.683606	0.00206147	Stress	Disease resistance protein (TIR-NBS-LRR class) family
AT1G17600	0.244887	2.11188	0.0346072	Stress	Disease resistance protein (TIR-NBS-LRR class) family
AT3G51570	0.0160321	0.0925073	0.038543	Stress	Disease resistance protein (TIR-NBS-LRR class) family
AT5G58120	1.48466	7.4281	0.0448653	Stress	Disease resistance protein (TIR-NBS-LRR class) family
AT3G04220	0.357628	1.64624	0.000816154	Stress	Disease resistance protein (TIR-NBS-LRR class) family
AT3G44400	0.80822	3.23014	0.000250167	Stress	Disease resistance protein (TIR-NBS-LRR class) family
AT5G41550	0.115694	0.428413	0.0431325	Stress	Disease resistance protein (TIR-NBS-LRR class) family
AT5G41750	2.074	7.56053	0.0277656	Stress	Disease resistance protein (TIR-NBS-LRR class) family
AT5G40100	0.250176	0.870232	0.0182362	Stress	Disease resistance protein (TIR-NBS-LRR class) family
AT4G19530	14.5235	48.8531	0.00510163	Stress	disease resistance protein (TIR-NBS-LRR class) family
AT4G16920	0.284313	0.806017	0.00113341	Stress	Disease resistance protein (TIR-NBS-LRR class) family
AT1G63870	0.0296683	0.0760297	0.0165682	Stress	Disease resistance protein (TIR-NBS-LRR class) family
AT5G45200	0.102698	0.25497	0.0396386	Stress	Disease resistance protein (TIR-NBS-LRR class) family
AT5G45220	0.521982	1.2594	0.0299066	Stress	Disease resistance protein (TIR-NBS-LRR class) family
AT5G18360	0.302991	0.699414	0.00335793	Stress	Disease resistance protein (TIR-NBS-LRR class) family
AT4G23510	1.90722	4.32956	0.0100287	Stress	Disease resistance protein (TIR-NBS-LRR class) family
AT2G16870	0.426012	0.89654	0.00594333	Stress	Disease resistance protein (TIR-NBS-LRR class) family
AT4G16960	1.01397	2.10003	0.0192854	Stress	Disease resistance protein (TIR-NBS-LRR class) family
AT3G44630	5.46583	11.1507	0.0274792	Stress	Disease resistance protein (TIR-NBS-LRR class) family
AT1G64160	6.90167	17.8138	0.00975402	Stress	Disease resistance-responsive (dirigent-like protein) family protein
AT4G15910	68.4514	142.322	0.0101975	Stress	drought-induced 21
AT4G32208	0.363424	0.772031	0.0259095	Stress	heat shock protein 70 (Hsp 70) family protein
AT5G47590	2.72557	6.15975	0.0022318	Stress	Heat shock protein HSP20/alpha crystallin family
AT3G51910	4.71362	13.0486	0.00194065	Stress	heat shock transcription factor A7A
AT5G03720	3.57971	10.5592	0.0443129	Stress	heat shock transcription factor A3
AT2G41690	0.605579	1.68377	0.00457502	Stress	heat shock transcription factor B3
AT5G05400	0.552958	1.51588	0.0180747	Stress	LRR and NB-ARC domains-containing disease resistance protein
AT5G47250	1.34054	3.38372	0.0117914	Stress	LRR and NB-ARC domains-containing disease resistance protein
AT1G19320	0.190013	1.62067	0.0208385	Stress	Pathogenesis-related thaumatin superfamily protein
AT5G47260	0	0.908445	0.0106181	Stress	ATP binding;GTP binding;nucleotide binding
AT5G60950	6.81245	17.6292	0.0215766	Stress	COBRA-like protein 5 precursor
AT3G63360	0	0.289106	0.0342128	Stress	defensin-related
AT2G21510	0.189114	0.530985	0.0263998	Stress	DNAJ heat shock N-terminal domain-containing protein
AT1G11960	1.75392	4.26043	0.00644418	Stress	ERD (early-responsive to dehydration stress) family protein
AT5G47600	0.927726	4.7112	0.00131154	Stress	HSP20-like chaperones superfamily protein
AT1G65390	0.968894	4.14608	0.0159872	Stress	phloem protein 2 A5
AT1G52660	0.286905	0.731174	0.0306281	Stress	P-loop containing nucleoside triphosphate hydrolases
AT5G06860	71.2377	215.34	0.00020405	Stress	polygalacturonase inhibiting protein 1
AT5G06870	44.3028	97.4043	0.00240004	Stress	polygalacturonase inhibiting protein 2
AT5G38940	15.7136	37.5941	0.000206089	Stress	RmlC-like cupins superfamily protein
AT4G03110	8.40917	17.2273	0.016118	Stress	RNA-binding protein-defense related 1
AT3G48450	3.12864	6.74389	0.0057625	Stress	RPM1-interacting protein 4 (RIN4) family protein
AT3G07195	1.81891	3.72347	0.00325665	Stress	RPM1-interacting protein 4 (RIN4) family protein
AT2G17480	6.70416	20.1307	0.00360314	Stress	Seven transmembrane MLO family protein
AT1G11000	1.73894	3.85591	0.0166712	Stress	Seven transmembrane MLO family protein
AT3G52400	40.2611	104.669	0.0148608	Stress	syntaxin of plants 122
AT1G02650	0.946311	3.21982	0.00625224	Stress	Tetratricopeptide repeat (TPR)-like superfamily protein
AT3G62570	2.56858	7.44416	0.0295888	Stress	Tetratricopeptide repeat (TPR)-like superfamily protein
AT2G47440	13.0891	35.7405	0.018146	Stress	Tetratricopeptide repeat (TPR)-like superfamily protein
AT2G42580	18.39	56.7782	0.0176753	Stress	tetratricopetide-repeat thioredoxin-like 3
AT3G58620	5.31912	14.1941	0.000844592	Stress	tetratricopetide-repeat thioredoxin-like 4
AT4G24180	0.590034	1.56395	0.00153706	Stress	THAUMATIN-LIKE PROTEIN 1
AT1G75030	1.61476	4.10412	0.00528187	Stress	thaumatin-like protein 3
AT1G57850	0	0.192717	0.0289664	Stress	Toll-Interleukin-Resistance (TIR) domain family protein
AT2G20142	0.897117	5.07651	0.00086179	Stress	Toll-Interleukin-Resistance (TIR) domain family protein
AT4G19925	0.157371	0.559802	0.00135116	Stress	Toll-Interleukin-Resistance (TIR) domain family protein
AT5G38344	0.103021	0.338385	0.0123281	Stress	Toll-Interleukin-Resistance (TIR) domain family protein
AT4G19920	0.451585	1.00719	0.002476	Stress	Toll-Interleukin-Resistance (TIR) domain family protein
AT1G50740	15.7308	41.6926	0.00153767	Stress	Transmembrane proteins 14C
AT1G50060	0.788422	5.67026	0.03756	Stress	CAP (Cysteine-rich secretory proteins, Antigen 5, and Pathogenesis-related 1 protein)
AT1G50050	0.11302	0.694117	0.0377582	Stress	CAP (Cysteine-rich secretory proteins, Antigen 5, and Pathogenesis-related 1 protein)
AT2G19970	6.2722	32.2573	0.0353784	Stress	CAP (Cysteine-rich secretory proteins, Antigen 5, and Pathogenesis-related 1 protein)
AT4G30320	1.81924	5.17829	0.0487241	Stress	CAP (Cysteine-rich secretory proteins, Antigen 5, and Pathogenesis-related 1 protein)
AT5G57625	6.94074	17.4339	0.0131048	Stress	CAP (Cysteine-rich secretory proteins, Antigen 5, and Pathogenesis-related 1 protein)
AT4G25790	2.09495	4.39657	0.0321023	Stress	CAP (Cysteine-rich secretory proteins, Antigen 5, and Pathogenesis-related 1 protein)
AT1G09260	0.0339136	0.286991	0.00583769	Stress	Chaperone DnaJ-domain superfamily protein
AT1G72416	11.504	45.5613	0.00024026	Stress	Chaperone DnaJ-domain superfamily protein
AT1G30280	2.88455	6.99075	0.0105149	Stress	Chaperone DnaJ-domain superfamily protein
AT5G09540	3.50601	8.28751	0.00829384	Stress	Chaperone DnaJ-domain superfamily protein
AT2G23970	0.0406486	1.04219	0.0255196	Stress	Class I glutamine amidotransferase-like superfamily protein
AT2G02310	0.0638683	0.193465	0.0119302	Stress	phloem protein 2-B6
AT1G72060	4.70226	22.8721	0.0169271	Stress	serine-type endopeptidase inhibitors
AT5G18730	0.0500936	0.209523	0.000181703	Stress	Molecular chaperone, heat shock protein
AT1G13609	0.0318513	0.332785	0.043458	Stress	Defensin-like (DEFL) family protein
AT1G07000	5.56874	17.575	0.00715416	Stress	exocyst subunit exo70 family protein B2
AT3G55500	0.850733	4.53084	0.0252105	Stress	expansin A16
AT1G19250	3.0197	8.30164	0.0124229	Stress	flavin-dependent monooxygenase 1
AT3G50950	29.7517	61.2078	0.00954221	Stress	HOPZ-ACTIVATED RESISTANCE 1
AT1G73260	105.763	216.497	0.0112214	Stress	kunitz trypsin inhibitor 1
AT4G27400	0.293918	1.53474	0.0198948	Stress	Late embryogenesis abundant (LEA) protein-related
AT3G15356	24.9499	150.323	0.0204114	Stress	Legume lectin family protein
AT5G44973	0.659521	1.5832	0.0375317	Stress	LOCATED IN: endomembrane system
AT1G29690	8.11411	17.8186	0.0187449	Stress	MAC/Perforin domain-containing protein
AT1G52040	6.59491	21.1521	0.000841885	Stress	myrosinase-binding protein 1
AT4G27220	0.0158319	0.101997	0.0343476	Stress	NB-ARC domain-containing disease resistance protein
AT4G27190	0.00478092	0.025243	0.039763	Stress	NB-ARC domain-containing disease resistance protein
AT1G59780	0.166312	0.542292	0.00398523	Stress	NB-ARC domain-containing disease resistance protein
AT1G22330	4.32019	14.1728	0.018889	Transcription	RNA-binding (RRM/RBD/RNP motifs) family protein
AT1G03457	2.16147	6.73728	3.11416e-05	Transcription	RNA-binding (RRM/RBD/RNP motifs) family protein
AT1G78260	1.53441	3.60814	0.036473	Transcription	RNA-binding (RRM/RBD/RNP motifs) family protein
AT2G46780	3.13143	7.3401	0.014383	Transcription	RNA-binding (RRM/RBD/RNP motifs) family protein
AT2G21350	1.32823	2.86464	0.0140874	Transcription	RNA-binding CRS1 / YhbY (CRM) domain protein
AT2G22600	0.165927	0.531488	0.0340387	Transcription	RNA-binding KH domain-containing protein
AT1G01760	0.592745	1.47852	0.0338088	Transcription	adenosine deaminases
AT2G07750	0	0.181204	0.0378023	Transcription	DEA(D/H)-box RNA helicase family protein
AT2G15400	1.05365	3.49547	0.00859261	Transcription	DNA-directed RNA polymerase family protein
AT4G07950	4.07102	9.42644	0.00182049	Transcription	DNA-directed RNA polymerase, subunit M, archaeal
AT1G43730	0	0.142096	0.0441803	Transcription	RNA-directed DNA polymerase (reverse transcriptase)-related
AT3G25720	0	0.230771	0.00986502	Transcription	RNA-directed DNA polymerase (reverse transcriptase)-related
AT2G05370	0	0.107428	0.0127803	Transcription	BEST match is: RNA-dependent RNA polymerase 6
AT5G59060	0.0323105	0.156538	0.0483823	Transcription	RNA-directed DNA polymerase (reverse transcriptase)-related
AT5G59800	2.74744	6.36699	0.00236516	Transcription	methyl-CPG-binding domain 7
AT2G47275	0.664775	1.87785	0.0398005	Transcription	MIR403; miRNA
AT3G48057	0	0.322878	0.0417064	Transcription	MIR843a; miRNA
AT5G12280	0.0259963	0.145741	0.0239556	Transcription	SWAP (Suppressor-of-White-APricot)/surp RNA-binding domain
AT5G08600	0.729692	1.77307	0.0128572	Transcription	U3 ribonucleoprotein (Utp) family protein
AT5G46315	0.00775328	0.0540973	0.0413142	Transcription	U6-29; snRNA
AT4G20920	0.0164127	0.103487	0.0149794	Transcription	double-stranded RNA-binding domain (DsRBD)-containing protein
AT2G35340	0.227962	0.505298	0.00654431	Transcription	helicase domain-containing protein
AT2G01810	0.0332015	0.162727	0.038472	Transcription	RING/FYVE/PHD zinc finger superfamily protein
AT3G17010	0.0417806	1.88428	0.00747101	Transcription	AP2/B3-like transcriptional factor family protein
AT5G25470	0.274871	1.01516	0.0207041	Transcription	AP2/B3-like transcriptional factor family protein
AT4G33280	0.241219	0.886835	0.01754	Transcription	AP2/B3-like transcriptional factor family protein
AT3G46770	0.126984	0.267248	0.0451255	Transcription	AP2/B3-like transcriptional factor family protein
AT4G01580	4.72924	9.64621	0.00151964	Transcription	AP2/B3-like transcriptional factor family protein
AT2G31730	1.47157	5.76448	0.0154051	Transcription	basic helix-loop-helix (bHLH) DNA-binding superfamily protein
AT4G21340	0.168908	0.604094	0.0454474	Transcription	basic helix-loop-helix (bHLH) DNA-binding superfamily protein
AT3G21330	0.256015	0.727019	0.0187149	Transcription	basic helix-loop-helix (bHLH) DNA-binding superfamily protein
AT5G50915	1.30957	3.64555	0.0123487	Transcription	basic helix-loop-helix (bHLH) DNA-binding superfamily protein
AT5G08141	0	0.142722	0.0417064	Transcription	basic leucine-zipper 75
AT2G41070	1.51065	3.56424	0.0107857	Transcription	Basic-leucine zipper (bZIP) transcription factor family protein
AT1G26590	0.249169	0.513769	0.035414	Transcription	C2H2-like zinc finger protein
AT3G53200	0.223653	0.846753	0.0345701	Transcription	myb domain protein 27
AT3G12720	0.577534	1.16148	0.0326151	Transcription	myb domain protein 67
AT4G37780	0.0403409	0.176437	0.0124079	Transcription	myb domain protein 87
AT1G34670	1.91721	4.69135	0.0398364	Transcription	myb domain protein 93
AT5G06800	0.722548	1.507	0.00671593	Transcription	myb-like HTH transcriptional regulator family protein
AT1G13300	4.22957	10.9901	0.0030102	Transcription	myb-like transcription factor family protein
AT1G58330	0.0647087	0.230095	0.00121701	Transcription	transcription factor-related
AT2G16210	0.0122221	0.059151	0.0478687	Transcription	Transcriptional factor B3 family protein
AT1G26680	0.0767297	0.225172	0.023241	Transcription	transcriptional factor B3 family protein
AT4G19630	0.0235299	1.42883	0.00797177	Transcription	winged-helix DNA-binding transcription factor family protein
AT2G23320	29.8308	65.4189	0.00504841	Transcription	WRKY DNA-binding protein 15
AT4G31800	5.23608	45.9229	0.033401	Transcription	WRKY DNA-binding protein 18
AT5G49520	1.37965	4.14481	0.0453513	Transcription	WRKY DNA-binding protein 48
AT1G64000	0.220703	0.527049	0.0175953	Transcription	WRKY DNA-binding protein 56
AT1G55950	0.194933	0.393808	0.0114729	Transcription	DNA-binding storekeeper protein-related transcriptional regulator
AT2G34140	2.04639	5.23411	0.00685118	Transcription	Dof-type zinc finger DNA-binding family protein
AT4G36730	20.5985	50.7023	0.00361858	Transcription	G-box binding factor 1
AT5G01380	0.150041	0.643953	0.0218431	Transcription	Homeodomain-like superfamily protein
AT3G23030	78.4136	159.669	0.000579036	Transcription	indole-3-acetic acid inducible 2
AT4G32800	1.98726	19.0987	0.00128147	Transcription	Integrase-type DNA-binding superfamily protein
AT1G77640	0.9575	7.90692	0.0431896	Transcription	Integrase-type DNA-binding superfamily protein
AT5G64750	0.515114	4.14581	0.0464559	Transcription	Integrase-type DNA-binding superfamily protein
AT1G21910	15.5641	70.4998	0.0159208	Transcription	Integrase-type DNA-binding superfamily protein
AT5G17430	0.312599	0.924121	0.0124519	Transcription	Integrase-type DNA-binding superfamily protein
AT1G72360	7.12682	17.9473	9.22501e-05	Transcription	Integrase-type DNA-binding superfamily protein
AT1G79700	13.0412	32.3048	0.00615304	Transcription	Integrase-type DNA-binding superfamily protein
AT1G36060	0.817639	1.6502	0.00133983	Transcription	Integrase-type DNA-binding superfamily protein
AT2G42870	30.6613	62.4345	0.00501723	Transcription	phy rapidly regulated 1
AT2G01818	1.24695	3.54092	0.000565196	Transcription	PLATZ transcription factor family protein
AT3G53370	8.99273	18.6025	0.00118087	Transcription	S1FA-like DNA-binding protein
AT2G24340	0	0.153951	0.0342128	Transcription	sequence-specific DNA binding transcription factors
AT2G37025	1.42523	5.16148	0.0119545	Transcription	TRF-like 8
AT3G50650	7.75899	17.6858	0.00680321	Transcription	GRAS family transcription factor
AT2G29060	0.678695	1.39721	0.0407723	Transcription	GRAS family transcription factor
AT1G55580	0.369259	0.754013	0.0220126	Transcription	GRAS family transcription factor
AT5G60480	0.024552	0.180855	0.00857169	Transcription	homeobox protein 26
AT2G42660	0.599635	1.27635	0.0328044	Transcription	Homeodomain-like superfamily protein
AT4G08360	0.462368	1.02269	0.0467687	Transcription	KOW domain-containing protein
AT5G64060	0.234282	0.514709	0.0102188	Transcription	NAC domain containing protein 103
AT4G36900	14.4768	32.1861	0.00171352	Transcription	related to AP2 10
AT4G06746	5.12404	13.1184	0.0298901	Transcription	related to AP2 9
AT4G35590	0.185537	0.388313	0.0219775	Transcription	RWP-RK domain-containing protein
AT3G26480	0.0733929	0.523994	0.0283736	Transcription	Transducin family protein / WD-40 repeat family protein
AT4G18900	0.0110925	0.799735	0.0320968	Transcription	Transducin/WD40 repeat-like superfamily protein
AT2G37670	0.225629	0.754432	0.000531902	Transcription	Transducin/WD40 repeat-like superfamily protein
AT1G24530	7.78597	21.2707	0.0292921	Transcription	Transducin/WD40 repeat-like superfamily protein
AT5G52250	9.47099	19.756	0.00542956	Transcription	Transducin/WD40 repeat-like superfamily protein
AT4G30510	2.34275	5.52845	0.00499697	Transcription	homolog of yeast autophagy 18 (ATG18) B
AT4G39070	1.54969	12.1313	0.00778671	Transcription	B-box zinc finger family protein
AT1G57800	0.00727017	0.122418	0.0488097	Transcription	zinc finger (C3HC4-type RING finger) family protein
AT5G60250	0.386611	1.61731	0.00870388	Transcription	zinc finger (C3HC4-type RING finger) family protein
AT1G29600	0.0131727	0.0637516	0.0478687	Transcription	Zinc finger C-x8-C-x5-C-x3-H type family protein
AT1G67270	0.0246592	0.158867	0.0343476	Transcription	Zinc-finger domain of monoamine-oxidase A repressor R1 protein
AT5G22920	90.0533	256.521	0.000224601	Transcription	CHY-type/CTCHY-type/RING-type Zinc finger protein
AT5G55170	1.74974	3.70221	0.000776759	Translation	small ubiquitin-like modifier 3
AT1G67760	0.96076	2.55905	0.00461039	Translation	TCP-1/cpn60 chaperonin family protein
AT3G42723	0	0.321641	0.0402119	Translation	aminoacyl-tRNA ligases;ATP binding;nucleotide binding
ATMG00380	0	0.601527	0.0342128	Translation	pre_trna
AT2G07764	0	0.517982	0.0342128	Translation	pre-tRNA
AT3G07920	0.0178795	0.227383	0.039961	Translation	Translation initiation factor IF2/IF5
AT2G36660	0.390782	1.08394	0.0335188	Translation	poly(A) binding protein 7
AT5G56510	0.00789613	0.190084	0.0341016	Translation	pumilio 12
AT1G35730	0.00909269	0.211908	0.00011959	Translation	pumilio 9
AT1G22110	0.278266	1.58003	0.00329809	Translation	structural constituent of ribosome
AT1G13950	9.77702	24.1826	0.000378697	Translation	eukaryotic elongation factor 5A-1
AT3G22860	0.0858501	0.865592	0.00663709	Translation	eukaryotic translation initiation factor 3 subunit C2
AT3G48390	3.27424	12.9629	0.0120026	Translation	MA3 domain-containing protein, Initiation factor eIF-4 gamma
AT5G19025	1.29027	2.73799	0.0113101	Translation	Ribosomal protein L34e superfamily protein
AT1G36240	0	21.6465	0.0212994	Translation	Ribosomal protein L7Ae/L30e/S12e/Gadd45 family protein
AT3G30820	0	0.705838	0.00710245	Transposon	Arabidopsis retrotransposon ORF-1 protein
AT5G34868	0	0.0973604	0.00803272	Transposon	transposable element gene
AT3G43573	0	0.0975734	0.0331643	Transposon	transposable element gene
AT5G35416	0	0.0983994	0.00351683	Transposon	transposable element gene
AT3G43128	0	0.0992676	0.0425544	Transposon	transposable element gene
AT5G35965	0	0.100359	0.00284257	Transposon	transposable element gene
AT1G40105	0	0.102123	0.00734946	Transposon	transposable element gene
AT1G47360	0	0.102619	0.0263251	Transposon	transposable element gene
AT5G32620	0	0.102842	0.0339353	Transposon	transposable element gene
AT2G41580	0	0.108835	0.0128583	Transposon	transposable element gene
AT2G09953	0	0.11154	0.000216334	Transposon	transposable element gene
AT3G30836	0	0.112432	0.0300045	Transposon	transposable element gene
AT1G52610	0	0.121239	0.0359224	Transposon	transposable element gene
AT1G16660	0	0.12144	0.00485919	Transposon	transposable element gene
AT2G14020	0	0.121578	0.0417064	Transposon	transposable element gene
AT2G05660	0	0.124994	0.0436436	Transposon	transposable element gene
AT2G07270	0	0.133566	0.0127803	Transposon	transposable element gene
AT5G33395	0	0.13447	0.0447234	Transposon	transposable element gene
AT5G38595	0	0.137731	0.0417064	Transposon	transposable element gene
AT4G10830	0	0.140758	0.0168428	Transposon	transposable element gene
AT5G36905	0	0.142974	0.0328357	Transposon	transposable element gene
AT3G29734	0	0.146361	0.0108094	Transposon	transposable element gene
AT2G11790	0	0.148404	0.0118906	Transposon	transposable element gene
AT2G13300	0	0.149059	0.0144858	Transposon	transposable element gene
AT3G30825	0	0.15557	0.0018733	Transposon	transposable element gene
AT5G44925	0	0.156219	0.0317536	Transposon	transposable element gene
AT2G15720	0	0.162864	0.0362121	Transposon	transposable element gene
AT4G08710	0	0.165783	0.0228416	Transposon	transposable element gene
AT5G35912	0	0.168247	0.0346962	Transposon	transposable element gene
AT4G09316	0	0.168466	0.00750608	Transposon	transposable element gene
AT2G03970	0	0.17147	0.0342128	Transposon	transposable element gene
AT5G35555	0	0.17647	0.016796	Transposon	transposable element gene
AT3G29792	0	0.18037	0.0264519	Transposon	transposable element gene
AT5G35608	0	0.18294	0.0171907	Transposon	transposable element gene
AT3G43625	0	0.18501	0.0187909	Transposon	transposable element gene
AT3G32966	0	0.187105	0.0257974	Transposon	transposable element gene
AT4G22415	0	0.194148	0.00321862	Transposon	transposable element gene
AT4G09425	0	0.195566	0.0044995	Transposon	transposable element gene
AT3G15602	0	0.197508	0.0361771	Transposon	transposable element gene
AT4G04560	0	0.204109	0.00478138	Transposon	transposable element gene
AT1G35990	0	0.211326	0.044809	Transposon	transposable element gene
AT1G36975	0	0.21519	0.0157957	Transposon	transposable element gene
AT3G30843	0	0.215522	0.0371719	Transposon	transposable element gene
AT5G33270	0	0.216313	0.0146334	Transposon	transposable element gene
AT5G45605	0	0.218002	0.0157283	Transposon	transposable element gene
AT3G31450	0	0.221453	0.0289817	Transposon	transposable element gene
AT5G33207	0	0.237656	0.0172802	Transposon	transposable element gene
AT5G20750	0	0.238966	0.0339589	Transposon	transposable element gene
AT3G43575	0	0.240125	0.0156706	Transposon	transposable element gene
AT3G42820	0	0.245086	0.0308605	Transposon	transposable element gene
AT2G12195	0	0.250099	0.00737004	Transposon	transposable element gene
AT1G35405	0	0.255033	0.0127739	Transposon	transposable element gene
AT3G27883	0	0.255359	0.021396	Transposon	transposable element gene
AT3G29078	0	0.264327	0.031412	Transposon	transposable element gene
AT1G61510	0	0.279163	0.0211304	Transposon	transposable element gene
AT1G60020	0	0.284711	0.0447689	Transposon	transposable element gene
AT1G42590	0	0.293771	0.0227987	Transposon	transposable element gene
AT2G16680	0	0.297944	0.00399108	Transposon	transposable element gene
AT3G44325	0	0.322505	0.00424006	Transposon	transposable element gene
AT4G15590	0	0.323907	0.0288876	Transposon	transposable element gene
AT2G14010	0	0.33665	0.00270915	Transposon	transposable element gene
AT5G46645	0	0.35328	0.00838003	Transposon	transposable element gene
AT3G43828	0	0.356887	0.0342128	Transposon	transposable element gene
AT3G46487	0	0.364294	0.0455516	Transposon	transposable element gene
AT2G11780	0	0.38163	0.0157777	Transposon	transposable element gene
AT5G27505	0	0.390302	0.0392206	Transposon	transposable element gene
AT2G05240	0	0.404677	0.014036	Transposon	transposable element gene
AT1G37160	0	0.425678	0.0455527	Transposon	transposable element gene
AT4G07945	0	0.434026	0.033516	Transposon	transposable element gene
AT2G13940	0	0.442095	0.00701169	Transposon	transposable element gene
AT3G29739	0	0.45975	0.00187702	Transposon	transposable element gene
AT2G16140	0	0.484231	0.0016105	Transposon	transposable element gene
AT2G06490	0	0.497534	0.0235062	Transposon	transposable element gene
AT2G14730	0	0.513685	0.0276125	Transposon	transposable element gene
AT1G59770	0	0.547344	0.00880635	Transposon	transposable element gene
AT1G34610	0	0.553453	0.0210552	Transposon	transposable element gene
AT5G27902	0	0.558458	0.00323242	Transposon	transposable element gene
AT5G27845	0	0.568174	0.00676893	Transposon	transposable element gene
AT2G06670	0	0.590843	0.00473005	Transposon	transposable element gene
AT4G08680	0	0.593009	0.00108062	Transposon	transposable element gene
AT2G04200	0	0.631706	0.00746201	Transposon	transposable element gene
AT5G33404	0	0.645293	0.0198971	Transposon	transposable element gene
AT3G29738	0	0.645778	0.0253766	Transposon	transposable element gene
AT1G47650	0	0.694261	0.00858305	Transposon	transposable element gene
AT4G03870	0	0.739901	0.0223239	Transposon	transposable element gene
AT2G13750	0	0.748891	0.0223053	Transposon	transposable element gene
AT3G28915	0	0.770489	0.00670793	Transposon	transposable element gene
AT1G37057	0	0.776544	0.00612606	Transposon	transposable element gene
AT4G12423	0	0.816272	0.00150835	Transposon	transposable element gene
AT5G28523	0	0.832596	0.0490445	Transposon	transposable element gene
AT4G09455	0	0.844867	0.0147639	Transposon	transposable element gene
AT4G03923	0	0.888597	0.00175099	Transposon	transposable element gene
AT2G06590	0	0.904948	0.029437	Transposon	transposable element gene
AT3G44035	0	0.944945	0.0426515	Transposon	transposable element gene
AT3G32043	0	0.975442	0.0328965	Transposon	transposable element gene
AT2G12270	0	0.99418	0.00917442	Transposon	transposable element gene
AT2G15510	0	0.999387	0.0117952	Transposon	transposable element gene
AT2G15815	0	1.05446	0.0332101	Transposon	transposable element gene
AT2G13870	0	1.07848	0.0261887	Transposon	transposable element gene
AT4G04426	0	1.12111	0.00432002	Transposon	transposable element gene
AT4G04170	0	1.12932	0.00966017	Transposon	transposable element gene
AT1G78095	0	1.13729	0.00361499	Transposon	transposable element gene
AT3G45775	0	1.14482	0.0116372	Transposon	transposable element gene
AT3G24675	0	1.16328	0.011179	Transposon	transposable element gene
AT1G42110	0	1.21962	0.000934738	Transposon	transposable element gene
AT2G15520	0	1.22171	0.00154467	Transposon	transposable element gene
AT3G29610	0	1.25719	0.00230219	Transposon	transposable element gene
AT2G10980	0	1.29447	0.0294787	Transposon	transposable element gene
AT5G26345	0	1.30343	0.0484852	Transposon	transposable element gene
AT2G06760	0	1.34719	0.0127057	Transposon	transposable element gene
AT2G14930	0	1.3688	0.00579139	Transposon	transposable element gene
AT4G08720	0	1.38921	0.00200754	Transposon	transposable element gene
AT2G01840	0	1.47691	0.0170524	Transposon	transposable element gene
AT3G15600	0	1.49635	0.00486081	Transposon	transposable element gene
AT5G33250	0	1.71095	0.0170709	Transposon	transposable element gene
AT5G50715	0	1.72766	0.000225644	Transposon	transposable element gene
AT3G44215	0	1.75818	0.00702966	Transposon	transposable element gene
AT3G43530	0	1.82644	0.00364945	Transposon	transposable element gene
AT3G50625	0	2.06761	0.00344518	Transposon	transposable element gene
AT2G38990	0	2.39322	0.0104024	Transposon	transposable element gene
AT1G62460	0	2.67692	0.0215394	Transposon	transposable element gene
AT1G49090	0	2.78583	0.0271848	Transposon	transposable element gene
AT2G20460	0	2.813	6.98511e-05	Transposon	transposable element gene
AT4G11375	0	2.97208	0.00212438	Transposon	transposable element gene
AT2G10900	0	2.97817	0.0216913	Transposon	transposable element gene
AT2G23480	0	3.03397	0.0293656	Transposon	transposable element gene
AT4G03911	0	3.10584	0.00152237	Transposon	transposable element gene
AT2G16670	0	3.27872	0.00510093	Transposon	transposable element gene
AT4G06672	0	3.30929	0.0381657	Transposon	transposable element gene
AT1G49080	0	3.50151	0.00887812	Transposon	transposable element gene
AT4G22450	0	3.87402	0.0147754	Transposon	transposable element gene
AT2G04210	0	4.268	0.0100962	Transposon	transposable element gene
AT1G17277	0	4.34545	0.00128416	Transposon	transposable element gene
AT1G53810	0	6.24633	0.00574273	Transposon	transposable element gene
AT1G36185	0	6.27372	0.000812236	Transposon	transposable element gene
AT5G27927	0	8.95464	0.00458036	Transposon	transposable element gene
AT1G52850	0	9.22722	0.00632895	Transposon	transposable element gene
AT3G32070	0	17.2456	0.000636992	Transposon	transposable element gene
AT3G29700	0	18.2393	0.00964162	Transposon	transposable element gene
AT1G50735	0	21.2235	0.0149488	Transposon	transposable element gene
AT5G28880	0	24.9128	0.000511348	Transposon	transposable element gene
AT2G04000	0	26.3864	0.00543923	Transposon	transposable element gene
AT5G35792	0	38.4448	0.00196065	Transposon	transposable element gene
AT2G23490	0	61.4705	0.00658896	Transposon	transposable element gene
AT1G36630	0.00103008	2.15457	0.0162676	Transposon	transposable element gene
AT3G44042	0.0300958	56.0125	0.00075167	Transposon	transposable element gene
AT5G27925	0.0034641	5.77132	0.00430655	Transposon	transposable element gene
AT3G30827	0.00332909	5.0155	0.000856626	Transposon	transposable element gene
AT5G27345	0.00638712	8.19589	0.00279136	Transposon	transposable element gene
AT3G60170	0.00383386	3.76164	0.00759492	Transposon	transposable element gene
AT2G04320	0.0431712	40.0994	0.00541516	Transposon	transposable element gene
AT3G32240	0.00621206	5.35453	0.0174469	Transposon	transposable element gene
AT5G27947	0.00405214	3.14996	0.0160231	Transposon	transposable element gene
AT2G23500	0.00600508	4.09151	0.00455192	Transposon	transposable element gene
AT5G07215	0.00279122	1.5477	0.00204738	Transposon	transposable element gene
AT2G11410	0.0035488	1.5827	0.0132428	Transposon	transposable element gene
AT2G17115	0.0028587	1.11101	0.0167727	Transposon	transposable element gene
AT1G44510	0.00351153	1.26968	0.0129965	Transposon	transposable element gene
AT2G16000	0.00323986	0.989275	0.00364264	Transposon	transposable element gene
AT4G04293	0.0557624	10.783	0.0201554	Transposon	transposable element gene
AT3G28153	0.00257408	0.437976	0.0065699	Transposon	transposable element gene
AT4G06511	0.00135909	0.206067	0.0416126	Transposon	transposable element gene
AT2G26630	0.0437808	6.35475	0.0032489	Transposon	transposable element gene
AT2G05040	0.00460751	0.623283	0.0376281	Transposon	transposable element gene
AT3G62725	0.00814265	1.01093	0.0233236	Transposon	transposable element gene
AT5G47815	0.00266277	0.302865	0.0365983	Transposon	transposable element gene
AT5G35575	0.00493095	0.489846	0.0106397	Transposon	transposable element gene
AT3G24680	0.0105274	1.04396	0.014722	Transposon	transposable element gene
AT4G09380	0.00050986	0.0474435	0.0485892	Transposon	transposable element gene
AT4G17450	0.00318787	0.277735	0.00763595	Transposon	transposable element gene
AT5G19097	0.0526713	3.23175	0.0119783	Transposon	transposable element gene
AT5G28335	0.0118548	0.629233	0.0140407	Transposon	transposable element gene
AT1G38194	0.00399491	0.203997	0.0169217	Transposon	transposable element gene
AT4G08050	0.000789085	0.0379636	0.000132412	Transposon	transposable element gene
AT4G02960	0.0162015	0.755551	0.0168949	Transposon	transposable element gene
AT5G35425	0.0173952	0.794996	0.000187095	Transposon	transposable element gene
AT1G38360	0.00210521	0.0923068	0.0113557	Transposon	transposable element gene
AT1G25430	0.0310747	1.35515	0.00514646	Transposon	transposable element gene
AT2G21460	0.00500881	0.217849	0.0256676	Transposon	transposable element gene
AT2G15750	0.0548474	2.15376	0.0132619	Transposon	transposable element gene
AT2G15800	0.00855569	0.327334	0.0478941	Transposon	transposable element gene
AT2G11340	0.00346073	0.12128	0.018787	Transposon	transposable element gene
AT3G42658	1.95706	65.6871	0.00105024	Transposon	transposable element gene
AT5G28053	0.00243743	0.081716	0.0316044	Transposon	transposable element gene
AT1G36770	0.000861055	0.0283811	0.00645376	Transposon	transposable element gene
AT3G42622	0.00338208	0.109473	0.0232259	Transposon	transposable element gene
AT3G42090	0.135194	3.66904	0.000600186	Transposon	transposable element gene
AT4G06607	0.00111682	0.0295885	0.00734993	Transposon	transposable element gene
AT2G16690	0.0195601	0.516052	0.00122575	Transposon	transposable element gene
AT5G32490	0.000979633	0.0252742	0.0129455	Transposon	transposable element gene
AT1G40101	0.00188735	0.0456972	0.00492769	Transposon	transposable element gene
AT3G54823	0.0102607	0.242975	0.00760349	Transposon	transposable element gene
AT3G42792	0.0187954	0.381517	0.027257	Transposon	transposable element gene
AT2G06860	0.0102492	0.202955	0.034188	Transposon	transposable element gene
AT3G45095	0.00886742	0.173231	0.000599047	Transposon	transposable element gene
AT1G45140	0.00442075	0.0788733	0.0469023	Transposon	transposable element gene
AT5G01335	0.0301017	0.535682	0.019489	Transposon	transposable element gene
AT1G31570	0.00764564	0.127188	0.0489937	Transposon	transposable element gene
AT4G01490	0.00267386	0.0396445	0.0436351	Transposon	transposable element gene
AT5G39155	0.00855473	0.1234	0.00853712	Transposon	transposable element gene
AT5G39185	0.00858339	0.123814	0.00853712	Transposon	transposable element gene
AT3G43867	0.00349015	0.0405805	0.042372	Transposon	transposable element gene
AT5G35935	0.0552476	0.611934	0.00605584	Transposon	transposable element gene
AT1G33813	0.0201453	0.214701	0.0269387	Transposon	transposable element gene
AT5G59620	0.0261653	0.268971	0.000388662	Transposon	transposable element gene
AT1G43590	0.712685	7.021	0.00792001	Transposon	transposable element gene
AT5G28773	0.0541578	0.529268	0.000702511	Transposon	transposable element gene
AT5G14810	0.168464	1.59867	0.000595459	Transposon	transposable element gene
AT3G21040	0.103929	0.967713	0.0363186	Transposon	transposable element gene
AT2G22710	0.140601	1.29492	0.00107622	Transposon	transposable element gene
AT4G01525	1.83636	16.6101	0.00254039	Transposon	transposable element gene
AT1G59265	0.199731	1.77777	0.0217907	Transposon	transposable element gene
AT3G30418	0.00347	0.0299296	0.00470062	Transposon	transposable element gene
AT5G07685	0.0148384	0.114809	0.041442	Transposon	transposable element gene
AT3G21030	0.228317	1.74244	0.00801937	Transposon	transposable element gene
AT1G58561	0.186364	1.35643	0.00401743	Transposon	transposable element gene
AT1G35186	0.074604	0.513331	0.00108065	Transposon	transposable element gene
AT5G35057	0.00230513	0.0154728	0.0203065	Transposon	transposable element gene
AT4G20365	0.00287666	0.0169336	0.0350403	Transposon	transposable element gene
AT5G34851	0.123693	0.707571	0.00022089	Transposon	transposable element gene
AT5G39070	0.0592891	0.317777	0.0174517	Transposon	transposable element gene
AT1G64240	0.0323101	0.129662	0.0460178	Transposon	transposable element gene
AT3G42806	0.720087	2.73549	0.00144802	Transposon	transposable element gene
AT3G21020	0.348178	1.23625	0.000791268	Transposon	transposable element gene
AT5G34790	0.164452	0.572181	0.0375367	Transposon	transposable element gene
AT3G60930	0.983703	3.24763	0.0003666	Transposon	transposable element gene
AT4G28900	0.187226	0.52386	0.00510563	Transposon	transposable element gene
AT3G17050	3.46771	9.61407	0.00436881	Transposon	transposable element gene
AT5G28430	0.0892094	0.236918	0.00599328	Transposon	transposable element gene
AT5G49080	5.39433	14.2558	0.0214038	Transposon	transposable element gene
AT5G10850	1.33801	3.43649	0.0136744	Transposon	transposable element gene
AT2G15060	0.146633	0.3742	6.3441e-05	Transposon	transposable element gene
AT3G28160	4.62565	11.4536	0.00863722	Transposon	transposable element gene
AT1G43886	0.245754	0.599309	0.00287844	Transposon	transposable element gene
AT3G29767	0.150191	0.350939	0.0294502	Transposon	transposable element gene
AT5G23955	0.956617	2.18716	0.026469	Transposon	transposable element gene
AT3G13270	1.06103	2.42132	0.00079915	Transposon	transposable element gene
AT5G28626	2.8773	6.43044	0.00614044	Transposon	transposable element gene
AT1G61160	0.188615	0.91539	0.0401756	Transposon	Retrotransposon gag protein
AT3G30370	0	0.141056	0.0468021	Transposon	Transposase, MuDR
AT3G21000	0.0493405	0.293729	0.0219127	Transposon	Gag-Pol-related retrotransposon family protein
AT1G54280	0.0393778	0.251385	0.0201808	Transpotation	ATPase E1-E2 type family protein
AT4G15233	0.35454	0.902979	0.00581701	Transpotation	ABC-2 and Plant PDR ABC-type transporter family protein
AT5G13580	2.61063	5.22452	0.000353333	Transpotation	ABC-2 type transporter family protein
AT1G08430	9.21902	18.8915	0.0163621	Transpotation	aluminum-activated malate transporter 1
AT1G15460	0.109573	0.267695	0.00948888	Transpotation	HCO3- transporter family
AT5G60800	1.83521	5.94389	0.0196468	Transpotation	Heavy metal transport/detoxification superfamily protein
AT5G26690	0.713148	2.26188	0.0468502	Transpotation	Heavy metal transport/detoxification superfamily protein
AT5G66110	1.88947	5.21408	0.0239888	Transpotation	Heavy metal transport/detoxification superfamily protein
AT5G05365	1.18474	3.02219	0.0411124	Transpotation	Heavy metal transport/detoxification superfamily protein
AT4G27590	0.408009	0.991794	0.00384858	Transpotation	Heavy metal transport/detoxification superfamily protein
AT3G05920	1.70781	3.46917	0.0296688	Transpotation	Heavy metal transport/detoxification superfamily protein
AT4G13420	2.70896	27.801	0.00731808	Transpotation	high affinity K+ transporter 5
AT5G09720	0.12917	0.598008	0.00761421	Transpotation	Magnesium transporter CorA-like family protein
AT1G69850	26.1162	52.4174	0.00251864	Transpotation	nitrate transporter 1:2
AT2G02860	2.78887	6.14981	0.0269695	Transpotation	sucrose transporter 2
AT1G11260	319.507	1338.86	0.00651669	Transpotation	sugar transporter 1
AT3G19930	44.4667	101.777	0.00293794	Transpotation	sugar transporter 4
AT4G21480	1.13168	2.67528	0.0216181	Transpotation	sugar transporter protein 12
AT1G23090	2.83081	6.91983	0.00923722	Transpotation	sulfate transporter 91
AT4G08620	0.164283	0.445286	0.0383866	Transpotation	sulphate transporter 1;1
AT5G50300	1.08324	2.72002	0.00418521	Transpotation	Xanthine/uracil permease family protein
AT3G16240	631.92	1575.79	0.00283051	Transpotation	delta tonoplast integral protein
AT3G45700	0.267994	1.46121	7.56488e-05	Transpotation	Major facilitator superfamily protein
AT1G08930	50.299	260.327	6.89746e-06	Transpotation	Major facilitator superfamily protein
AT4G36670	47.6224	237.434	0.00045631	Transpotation	Major facilitator superfamily protein
AT2G16660	20.7144	83.4591	0.00158443	Transpotation	Major facilitator superfamily protein
AT5G14120	76.7618	307.569	0.00620829	Transpotation	Major facilitator superfamily protein
AT2G28120	11.553	38.1949	0.000891147	Transpotation	Major facilitator superfamily protein
AT2G18480	0.920272	2.34627	0.0018161	Transpotation	Major facilitator superfamily protein
AT4G05120	3.24525	7.72386	0.013521	Transpotation	Major facilitator superfamily protein
AT1G22570	23.3814	49.4046	0.0213621	Transpotation	Major facilitator superfamily protein
AT2G39210	9.67451	19.6523	0.0229967	Transpotation	Major facilitator superfamily protein
AT4G34950	36.0257	72.9281	0.0010598	Transpotation	Major facilitator superfamily protein
AT4G21680	2.04708	8.94691	0.000988265	Transpotation	NITRATE TRANSPORTER 1.8
AT1G09380	0.0286176	0.286629	0.0103158	Transpotation	nodulin MtN21 /EamA-like transporter family protein
AT3G45870	0.636943	2.45287	3.3643e-05	Transpotation	nodulin MtN21 /EamA-like transporter family protein
AT4G15230	0.402755	0.866529	0.0418491	Transpotation	pleiotropic drug resistance 2
AT2G25770	0.787309	5.42739	0.0221469	Transpotation	Polyketide cyclase/dehydrase and lipid transport superfamily protein
AT4G32870	7.68542	23.8386	2.69877e-05	Transpotation	Polyketide cyclase/dehydrase and lipid transport superfamily protein
AT1G30990	0.648596	1.99881	0.00423821	Transpotation	Polyketide cyclase/dehydrase and lipid transport superfamily protein
AT4G14500	24.3367	55.3812	0.00306332	Transpotation	Polyketide cyclase/dehydrase and lipid transport superfamily protein
AT2G36110	0.0316146	0.382754	0.00121606	Transpotation	Polynucleotidyl transferase, ribonuclease H-like superfamily protein
AT1G27820	0.024728	0.201696	0.0299858	Transpotation	Polynucleotidyl transferase, ribonuclease H-like superfamily protein
AT5G48350	0.0405114	0.132431	0.0379908	Transpotation	Polynucleotidyl transferase, ribonuclease H-like superfamily protein
AT3G12410	0.289691	0.752835	0.0454769	Transpotation	Polynucleotidyl transferase, ribonuclease H-like superfamily protein
AT5G07110	5.76867	16.4795	0.0344676	Transpotation	prenylated RAB acceptor 1.B6
AT5G56230	3.85586	9.37518	0.00045413	Transpotation	prenylated RAB acceptor 1.G2
AT4G22470	1.66225	3.78653	0.0479728	Transpotation	protease inhibitor/seed storage/lipid transfer protein (LTP)
AT3G15340	0.227252	1.00488	0.00281962	Transpotation	proton pump interactor 2
AT5G41160	0.235849	0.590119	0.0182337	Transpotation	purine permease 12
AT1G57943	0.219546	2.69497	0.000303222	Transpotation	purine permease 17
AT1G57990	212.734	550.944	0.0293037	Transpotation	purine permease 18
AT1G02620	1.03479	3.55687	0.000977957	Transpotation	Ras-related small GTP-binding family protein
AT5G47450	7.39241	19.0197	0.00407052	Transpotation	tonoplast intrinsic protein 2;3
AT2G25810	3.42199	7.65099	0.0151971	Transpotation	tonoplast intrinsic protein 4;1
AT1G20350	2.2481	8.58769	0.0300858	Transpotation	translocase inner membrane subunit 17-1
AT3G27070	0.0911141	0.768282	0.0435073	Transpotation	translocase outer membrane 20-1
AT2G42005	0.129949	1.61016	0.0140564	Transpotation	Transmembrane amino acid transporter family protein
AT1G48640	0.205675	0.608506	0.0389048	Transpotation	Transmembrane amino acid transporter family protein
AT2G32670	0.386786	0.970466	0.00253738	Transpotation	vesicle-associated membrane protein 725
AT1G73550	0.447553	2.08885	0.00309673	Transpotation	Bifunctional inhibitor/lipid-transfer protein/seed storage 2S albumin
AT4G12490	3.79132	16.938	0.00312528	Transpotation	Bifunctional inhibitor/lipid-transfer protein/seed storage 2S albumin
AT2G48140	3.29606	10.1804	0.0231551	Transpotation	Bifunctional inhibitor/lipid-transfer protein/seed storage 2S albumin
AT5G59330	0.915244	2.64754	0.0199038	Transpotation	Bifunctional inhibitor/lipid-transfer protein/seed storage 2S albumin
AT2G48130	7.71392	21.4325	1.02781e-05	Transpotation	Bifunctional inhibitor/lipid-transfer protein/seed storage 2S albumin
AT1G62500	4.78541	12.8333	0.00646609	Transpotation	Bifunctional inhibitor/lipid-transfer protein/seed storage 2S albumin
AT1G05450	0.317897	0.841496	0.00393615	Transpotation	Bifunctional inhibitor/lipid-transfer protein/seed storage 2S albumin
AT5G13900	1.81724	4.41183	0.0177188	Transpotation	Bifunctional inhibitor/lipid-transfer protein/seed storage 2S albumin
AT3G58550	35.0085	79.719	0.0119626	Transpotation	Bifunctional inhibitor/lipid-transfer protein/seed storage 2S albumin
AT3G17690	0.245455	0.61981	0.00732074	Transpotation	cyclic nucleotide gated channel 19
AT2G24610	1.00633	4.46844	0.00205824	Transpotation	cyclic nucleotide-gated channel 14
AT3G03000	8.39919	19.0688	0.00183412	Transpotation	EF hand calcium-binding protein family
AT5G03570	0.518324	1.06634	0.00219571	Transpotation	iron regulated 2
AT5G11800	1.75352	3.70948	0.0395638	Transpotation	K+ efflux antiporter 6
AT3G13100	0.420219	0.854437	0.044913	Transpotation	multidrug resistance-associated protein 7
AT3G13090	0.256779	0.524544	0.0376312	Transpotation	multidrug resistance-associated protein 8
AT5G57100	3.74533	8.44961	0.0190879	Transpotation	Nucleotide/sugar transporter family protein
AT1G24170	22.4182	83.9109	0.0111175	Transpotation	Nucleotide-diphospho-sugar transferases superfamily protein
AT3G10290	0.488234	1.18884	0.0433581	Transpotation	Nucleotide-sugar transporter family protein
AT1G21070	2.78697	5.94732	0.000990912	Transpotation	Nucleotide-sugar transporter family protein
AT4G27970	0.364344	1.59657	0.000786852	Transpotation	SLAC1 homologue 2
AT5G24030	6.25794	55.8153	0.0240725	Transpotation	SLAC1 homologue 3
AT3G10640	9.06385	19.3922	0.00115506	Transpotation	SNF7 family protein
AT3G03800	0.0148909	0.115705	0.00760257	Transpotation	syntaxin of plants 131
AT4G25940	4.16225	11.1955	0.00068659	Transpotation	ENTH/ANTH/VHS superfamily protein
AT1G68110	3.3606	7.99629	0.00358002	Transpotation	ENTH/ANTH/VHS superfamily protein
AT1G08670	0.798005	1.89646	0.0394671	Transpotation	ENTH/VHS family protein
AT2G25430	45.818	110.4	0.00340078	Transpotation	epsin N-terminal homology (ENTH) domain-containing protein
AT1G35350	5.15682	12.2993	0.00392039	Transpotation	EXS (ERD1/XPR1/SYG1) family protein
AT1G26730	1.00064	2.24107	0.000748986	Transpotation	EXS (ERD1/XPR1/SYG1) family protein
AT2G03240	5.91866	13.0373	0.0398314	Transpotation	EXS (ERD1/XPR1/SYG1) family protein
AT1G14780	1.06696	2.23912	0.0151724	Transpotation	MAC/Perforin domain-containing protein
AT3G23550	2.6049	18.1885	0.000655568	Transpotation	MATE efflux family protein
AT3G16440	5.51294	14.56	0.025744	Transpotation	myrosinase-binding protein-like protein-300B
AT1G18940	0.51679	1.43872	0.000255909	Transpotation	Nodulin-like / Major Facilitator Superfamily protein
AT1G59660	1.1239	2.50149	0.0242293	Transpotation	Nucleoporin autopeptidase
AT1G22530	36.5317	103.803	0.0141139	Transpotation	PATELLIN 2
AT1G14500	0.0225432	0.195723	0.0138067	Unknown	Ankyrin repeat family protein
AT4G03470	0.0143568	0.11749	0.0296325	Unknown	Ankyrin repeat family protein
AT5G54720	2.81652	16.6209	0.00393549	Unknown	Ankyrin repeat family protein
AT5G54710	4.02031	21.6903	0.00403861	Unknown	Ankyrin repeat family protein
AT2G24600	3.91673	20.651	0.00901748	Unknown	Ankyrin repeat family protein
AT1G10340	1.09057	5.45886	0.00217175	Unknown	Ankyrin repeat family protein
AT1G11740	0.22448	0.772408	9.21781e-05	Unknown	ankyrin repeat family protein
AT3G54070	0.439438	1.30468	0.0129903	Unknown	Ankyrin repeat family protein
AT3G24210	0.408431	0.946763	0.0254341	Unknown	Ankyrin repeat family protein
AT4G11000	0.793767	1.80795	0.0336099	Unknown	Ankyrin repeat family protein
AT2G11983	0	0.936549	0.0292889	Unknown	pseudogene
AT2G03934	0	1.70135	0.00116891	Unknown	pseudogene
AT1G30784	0	1.76807	0.00473201	Unknown	pseudogene
AT4G04653	0	2.79369	0.023276	Unknown	pseudogene
AT4G06641	0	4.35282	0.00516682	Unknown	pseudogene
AT4G32212	0.196875	1.78984	0.0178355	Unknown	pseudogene
AT4G08991	0.0398912	0.348115	0.0142322	Unknown	pseudogene
AT3G28611	0.0711351	0.345505	0.00522723	Unknown	pseudogene
AT5G25451	0.0651208	0.254695	0.0482022	Unknown	pseudogene
AT3G29788	0.430663	1.20641	0.0218235	Unknown	pseudogene
AT4G14610	1.3228	3.17948	0.00579941	Unknown	pseudogene
AT2G15040	0.168526	0.587282	0.00818075	Unknown	pseudogene
AT1G63040	0.0410127	0.218553	0.0292141	Unknown	pseudogene
AT5G31909	0	1.03718	0.0481095	Unknown	pseudogene
AT4G06748	0.0095668	0.175626	0.00399938	Unknown	pseudogene
AT3G30187	0.00871345	0.136239	0.00530411	Unknown	pseudogene
AT1G03580	1.00755	5.38418	0.00239994	Unknown	pseudogene
AT1G50130	0.010586	0.0909493	0.00131984	Unknown	pseudogene
AT3G30875	0.0746782	0.192609	0.0198338	Unknown	pseudogene
AT3G30867	0	0.111851	0.00387987	Unknown	pseudogene
AT3G31908	0	0.265783	0.00347336	Unknown	pseudogene
AT3G32377	0	0.202764	0.012892	Unknown	pseudogene
AT5G28230	0.0106156	1.184	9.53586e-05	Unknown	pseudogene
AT1G06370	0.224135	0.583781	0.0271363	Unknown	pseudogene
AT5G35796	0	0.521279	0.0180912	Unknown	pseudogene
AT5G36270	0.437611	1.39341	0.0136511	Unknown	unknown protein
AT5G33251	0	7.90902	0.0226403	Unknown	unknown protein
AT2G20724	25.8354	55.684	0.015287	Unknown	unknown protein
AT4G08093	0.0210626	1.11919	0.00839858	Unknown	unknown protein
AT1G05135	52.5287	150.833	0.014557	Unknown	unknown protein
AT5G35050	0	0.580924	0.0136377	Unknown	unknown protein
AT3G44700	0.133403	0.44258	0.0402783	Unknown	unknown protein
AT3G50140	0.451843	2.51788	0.00591954	Unknown	unknown protein
AT1G67150	0.331977	1.36384	0.00349083	Unknown	unknown protein
AT5G22560	0.0662103	0.172487	0.0122698	Unknown	unknown protein
AT3G47200	1.01859	2.55513	0.00132479	Unknown	unknown protein
AT3G47210	1.17144	2.34578	0.00708312	Unknown	unknown protein
AT3G14870	1.86708	5.01952	0.0412448	Unknown	unknown protein
AT4G17350	1.52308	3.43871	0.00148267	Unknown	unknown protein
AT2G25200	38.1787	93.5885	0.0170926	Unknown	unknown protein
AT5G50660	5.08987	13.8757	0.000412054	Unknown	unknown protein
AT5G50560	3.36441	9.15246	0.003551	Unknown	unknown protein
AT1G50040	1.37555	25.32	3.24072e-05	Unknown	unknown protein
AT3G19680	18.3761	102.663	0.031378	Unknown	unknown protein
AT1G10020	11.6619	38.1109	0.00703917	Unknown	unknown protein
AT4G29310	6.75338	14.8566	0.00191684	Unknown	unknown protein
AT4G01140	0.22379	1.25543	0.0107732	Unknown	unknown protein
AT1G19380	10.2546	83.9044	0.0111737	Unknown	unknown protein
AT4G27350	3.76065	10.7517	0.0299498	Unknown	unknown protein
AT1G13550	0.0344064	0.263075	0.0472485	Unknown	unknown protein
AT1G13490	0.0140277	0.0884799	0.021526	Unknown	unknown protein
AT1G13470	0.260571	1.21725	0.013073	Unknown	unknown protein
AT1G13540	0.651129	2.9578	0.0229892	Unknown	unknown protein
AT1G13530	0.842316	2.92321	0.033393	Unknown	unknown protein
AT1G13480	1.32776	3.97948	0.0438375	Unknown	unknown protein
AT1G14740	29.5606	65.2135	0.0254288	Unknown	unknown protein
AT2G28140	0.717146	1.70926	0.000140086	Unknown	unknown protein
AT4G17440	1.38663	2.79396	0.0468593	Unknown	unknown protein
AT2G24330	6.36627	13.0527	0.0393705	Unknown	unknown protein
AT1G27580	0.182442	2.12856	0.00903694	Unknown	unknown protein
AT5G26740	14.5438	42.666	0.00376498	Unknown	unknown protein
AT1G54740	49.748	131.067	0.0438358	Unknown	unknown protein
AT2G19460	6.64683	16.3526	0.000175988	Unknown	unknown protein
AT5G11970	20.7347	45.2043	0.000869588	Unknown	unknown protein
AT2G43470	0.103514	0.499229	0.0465008	Unknown	unknown protein
AT3G16900	0.861344	2.36854	0.000636148	Unknown	unknown protein
AT1G59710	5.92008	14.5327	0.00015853	Unknown	unknown protein
AT1G05280	0.179189	0.526688	0.0190297	Unknown	unknown protein
AT1G09575	2.74899	6.78416	0.000819157	Unknown	unknown protein
AT3G55720	0.785825	1.60149	0.016392	Unknown	unknown protein
AT4G29550	0.0850023	0.626322	0.0158558	Unknown	unknown protein
AT1G02770	0.267489	1.43227	0.00464202	Unknown	unknown protein
AT3G60320	14.8421	40.723	0.000332711	Unknown	unknown protein
AT1G16910	0.0970213	0.480662	0.0432412	Unknown	unknown protein
AT5G66660	0.097621	0.660077	0.0168739	Unknown	unknown protein
AT2G30990	10.313	25.1348	0.0113747	Unknown	unknown protein
AT1G61260	2.95254	7.6147	0.0343107	Unknown	unknown protein
AT5G08360	0.19244	0.976399	0.0239062	Unknown	unknown protein
AT2G21120	14.4227	28.9788	0.00802552	Unknown	unknown protein
AT2G33420	0.0172556	0.0836538	0.00221356	Unknown	unknown protein
AT2G25800	8.74158	21.0662	0.0105721	Unknown	unknown protein
AT1G74440	2.11	7.17795	0.00428543	Unknown	unknown protein
AT1G02813	0.0251832	0.221138	0.0294763	Unknown	unknown protein
AT1G61667	6.10618	24.4347	0.0016021	Unknown	unknown protein
AT3G07470	46.1102	130.972	0.0185676	Unknown	unknown protein
AT1G43020	0.141169	0.320075	0.0246508	Unknown	unknown protein
AT5G06990	0.77376	1.86758	0.0161028	Unknown	unknown protein
AT1G80240	8.54128	27.0167	0.00407052	Unknown	unknown protein
AT2G34510	23.4681	68.2157	3.98813e-05	Unknown	unknown protein
AT5G61490	0.339343	1.5751	0.0267841	Unknown	unknown protein
AT1G03700	0.60936	1.80034	0.00257098	Unknown	unknown protein
AT1G14160	0.933962	2.75851	0.0134018	Unknown	unknown protein
AT4G20390	6.89281	19.0064	0.00404046	Unknown	unknown protein
AT4G25830	6.86137	18.3337	7.66015e-07	Unknown	unknown protein
AT3G06390	10.0283	26.4387	0.000356844	Unknown	unknown protein
AT5G21080	0.0477543	0.231291	0.00565327	Unknown	unknown protein
AT1G37113	0	0.0973944	0.0227921	Unknown	unknown protein
AT3G11165	0	0.0988721	0.00116891	Unknown	unknown protein
AT4G12940	0	0.0988721	0.00116891	Unknown	unknown protein
AT1G27610	0	0.130683	0.00116891	Unknown	unknown protein
AT1G36745	0	0.135392	0.00116891	Unknown	unknown protein
AT2G38350	0	0.154934	0.00116891	Unknown	unknown protein
AT1G35614	0	0.218098	0.0342128	Unknown	unknown protein
AT3G44755	0	0.234831	0.0253275	Unknown	unknown protein
AT3G43833	0	0.247281	0.0302524	Unknown	unknown protein
AT1G22120	0	0.281989	0.0312041	Unknown	unknown protein
AT1G35375	0	0.386143	0.044796	Unknown	unknown protein
AT3G50540	0	0.416437	0.0253766	Unknown	unknown protein
AT2G43865	0	0.422431	0.0206883	Unknown	unknown protein
AT2G06095	0	0.429017	0.0120845	Unknown	unknown protein
AT1G36925	0	0.512556	0.0241811	Unknown	unknown protein
AT2G11522	0	0.592609	0.0349791	Unknown	unknown protein
AT1G07175	0	0.667318	0.013199	Unknown	unknown protein
AT3G42148	0	0.964559	0.0108094	Unknown	unknown protein
AT5G26970	0	1.28322	0.0157095	Unknown	unknown protein
AT5G27340	0	2.13562	0.02381	Unknown	unknown protein
AT2G11405	0	2.39386	0.0263251	Unknown	unknown protein
AT5G36900	0	2.68061	0.00487332	Unknown	unknown protein
AT3G44006	0	3.24696	0.00455082	Unknown	unknown protein
AT4G08691	0	3.45206	0.0152627	Unknown	unknown protein
AT2G05752	0	3.82786	0.015436	Unknown	unknown protein
AT1G32225	0	4.13753	0.0052209	Unknown	unknown protein
AT3G24516	0	5.07314	0.022617	Unknown	unknown protein
AT2G11778	0	5.95119	0.0052688	Unknown	unknown protein
AT3G28193	0	6.69934	0.0264675	Unknown	unknown protein
AT1G34440	0	6.81959	0.00270148	Unknown	unknown protein
AT2G19850	0	7.01146	0.0107171	Unknown	unknown protein
AT2G13463	0	7.52235	0.00252523	Unknown	unknown protein
AT1G27565	0	8.2031	0.00860938	Unknown	unknown protein
AT1G36272	0	13.8264	0.00326284	Unknown	unknown protein
AT3G30778	0	21.1672	0.00262245	Unknown	unknown protein
AT2G13547	0	22.4623	0.00404217	Unknown	unknown protein
AT3G43722	0	24.3167	0.0136634	Unknown	unknown protein
AT5G41660	0.00987636	29.7642	0.000700965	Unknown	unknown protein
AT4G16215	0.603123	897.07	0.00524214	Unknown	unknown protein
AT4G07965	0.0728705	28.5091	0.000150642	Unknown	unknown protein
AT3G29633	0.159565	44.3613	0.0123049	Unknown	unknown protein
AT4G08593	0.0376832	10.42	5.19549e-08	Unknown	unknown protein
AT1G47265	0.0757007	19.681	0.000643229	Unknown	unknown protein
AT3G25719	0.100733	25.5697	0.0088416	Unknown	unknown protein
AT2G07215	0.0208836	3.41128	0.0163029	Unknown	unknown protein
AT3G24517	0.0311346	3.86859	0.0230253	Unknown	unknown protein
AT2G40955	0.0176422	2.06756	0.017943	Unknown	unknown protein
AT2G13450	0.00470458	0.539954	0.00574116	Unknown	unknown protein
AT3G28899	0.649385	72.8954	0.00682346	Unknown	unknown protein
AT5G15360	0.373551	36.9665	0.00196645	Unknown	unknown protein
AT3G14670	0.0889385	4.35433	0.00324856	Unknown	unknown protein
AT5G35375	0.0319796	1.47973	0.00833124	Unknown	unknown protein
AT2G16340	0.0540776	2.41152	0.00190614	Unknown	unknown protein
AT5G45095	0.230913	9.72471	0.00168297	Unknown	unknown protein
AT1G35617	0.164712	5.43441	0.0337488	Unknown	unknown protein
AT5G26270	3.26408	87.4346	0.00490451	Unknown	unknown protein
AT2G33175	0.230795	4.61449	0.0241846	Unknown	unknown protein
AT3G33528	0.0402931	0.702371	0.0273046	Unknown	unknown protein
AT1G26720	0.0277294	0.436128	0.0339654	Unknown	unknown protein
AT4G03298	0.0217685	0.292039	0.0409237	Unknown	unknown protein
AT5G57400	0.0298353	0.347187	0.00286903	Unknown	unknown protein
AT2G35290	3.2382	33.8408	0.0286723	Unknown	unknown protein
AT1G11785	0.181688	1.82879	0.0187362	Unknown	unknown protein
AT4G33590	0.0302792	0.258529	0.0248444	Unknown	unknown protein
AT5G54095	0.397078	3.29307	0.018908	Unknown	unknown protein
AT1G51030	0.0305442	0.235157	0.0122809	Unknown	unknown protein
AT5G35480	9.05855	63.3945	0.00787161	Unknown	unknown protein
AT3G21570	0.0209974	0.144078	0.0183225	Unknown	unknown protein
AT4G02170	0.251017	1.63638	0.00759504	Unknown	unknown protein
AT5G03120	4.81453	30.5587	0.00696844	Unknown	unknown protein
AT2G01300	2.95593	18.1148	0.0470634	Unknown	unknown protein
AT2G34655	1.12438	6.52251	0.00300341	Unknown	unknown protein
AT1G03106	0.160602	0.891616	0.0157185	Unknown	unknown protein
AT1G15010	9.7111	53.9001	0.0344757	Unknown	unknown protein
AT5G25240	9.75018	54.0265	0.00636792	Unknown	unknown protein
AT2G23690	1.67168	9.01202	0.00107633	Unknown	unknown protein
AT5G36925	1.95491	10.4876	0.000140048	Unknown	unknown protein
AT5G44690	0.00599744	0.0316325	0.0391556	Unknown	unknown protein
AT5G05300	1.79401	9.39674	0.00184361	Unknown	unknown protein
AT2G30930	40.5508	199.694	0.0020671	Unknown	unknown protein
AT1G78030	0.26848	1.23688	0.0134485	Unknown	unknown protein
AT3G29370	7.26033	32.8559	5.38583e-07	Unknown	unknown protein
AT1G19530	16.8163	74.9961	0.00179371	Unknown	unknown protein
AT4G35320	9.85619	41.8888	0.00458125	Unknown	unknown protein
AT5G44585	4.26084	18.0501	0.000352297	Unknown	unknown protein
AT3G29140	0.962681	4.06064	0.0410164	Unknown	unknown protein
AT3G26235	0.252672	1.05221	0.0042314	Unknown	unknown protein
AT4G28085	6.54677	26.2529	0.00224016	Unknown	unknown protein
AT4G24110	4.71529	18.3808	0.0387184	Unknown	unknown protein
AT1G55050	0.486008	1.88061	0.0111295	Unknown	unknown protein
AT1G67910	4.1945	16.1808	0.00660655	Unknown	unknown protein
AT3G04184	0.458843	1.76603	0.00240318	Unknown	unknown protein
AT5G10695	22.8079	87.5532	0.0160665	Unknown	unknown protein
AT2G34610	0.31463	1.18647	0.0120059	Unknown	unknown protein
AT4G37240	6.66992	24.5906	0.0246691	Unknown	unknown protein
AT4G39675	20.4524	73.3545	0.0371892	Unknown	unknown protein
AT5G22530	0.756705	2.68377	0.000816284	Unknown	unknown protein
AT1G34315	0.274175	0.954967	0.00185357	Unknown	unknown protein
AT3G13437	1.15033	3.98331	0.00225253	Unknown	unknown protein
AT2G14095	0.354043	1.21631	0.0375361	Unknown	unknown protein
AT5G50175	0.410179	1.38757	0.0191406	Unknown	unknown protein
AT5G22520	1.37345	4.60342	0.00271594	Unknown	unknown protein
AT4G24275	8.37793	27.8907	0.00718499	Unknown	unknown protein
AT3G51642	4.03534	13.3212	0.00635072	Unknown	unknown protein
AT5G44568	0.852383	2.76636	0.0159013	Unknown	unknown protein
AT3G57450	64.6664	208.625	0.00615272	Unknown	unknown protein
AT5G60260	0.900143	2.89917	0.00561808	Unknown	unknown protein
AT1G17300	0.319303	1.00654	0.0146501	Unknown	unknown protein
AT1G27670	3.40505	10.6637	0.00783594	Unknown	unknown protein
AT1G22470	2.63211	8.13273	0.0388262	Unknown	unknown protein
AT2G19200	0.131366	0.404049	0.0446432	Unknown	unknown protein
AT1G36940	2.52377	7.72423	0.00448585	Unknown	unknown protein
AT4G39360	0.324977	0.983739	0.0040164	Unknown	unknown protein
AT1G10990	1.68425	5.07301	0.0100802	Unknown	unknown protein
AT3G04181	0.914375	2.74292	0.0180083	Unknown	unknown protein
AT2G34330	0.185926	0.554877	0.0391408	Unknown	unknown protein
AT4G02830	0.629754	1.87153	0.0195804	Unknown	unknown protein
AT2G36295	0.34848	1.034	0.0175282	Unknown	unknown protein
AT3G61930	0.392946	1.16339	0.0242751	Unknown	unknown protein
AT5G62865	9.14479	27.0133	0.00739312	Unknown	unknown protein
AT2G22790	1.87365	5.52861	0.0374441	Unknown	unknown protein
AT4G24026	2.36188	6.87289	0.00655248	Unknown	unknown protein
AT4G38820	1.36625	3.95473	0.0211951	Unknown	unknown protein
AT1G15900	1.35079	3.90816	0.0121787	Unknown	unknown protein
AT3G57930	11.5214	32.9808	0.0198185	Unknown	unknown protein
AT5G65610	9.84602	28.0847	7.58871e-05	Unknown	unknown protein
AT1G16022	0.693915	1.95821	0.0319967	Unknown	unknown protein
AT1G56060	2.38527	6.28882	0.0307117	Unknown	unknown protein
AT1G69050	1.97322	5.13578	0.000706796	Unknown	unknown protein
AT3G15630	206.69	535.48	0.000320882	Unknown	unknown protein
AT5G15265	1.93535	4.98083	0.00471278	Unknown	unknown protein
AT2G37750	28.9971	74.149	0.00075382	Unknown	unknown protein
AT3G52561	0.114591	0.292737	0.0178671	Unknown	unknown protein
AT4G34419	0.232341	0.593513	0.0213089	Unknown	unknown protein
AT3G21351	0.862158	2.18229	0.015658	Unknown	unknown protein
AT2G41780	6.95587	17.4263	0.00497795	Unknown	unknown protein
AT4G28180	8.11793	20.28	0.00450779	Unknown	unknown protein
AT2G35200	0.500042	1.23035	0.017324	Unknown	unknown protein
AT3G43850	5.55189	13.5812	0.00999301	Unknown	unknown protein
AT1G44608	0.362886	0.882164	0.00391043	Unknown	unknown protein
AT3G03020	7.90057	19.133	0.00736888	Unknown	unknown protein
AT1G68330	2.02318	4.82028	0.00302253	Unknown	unknown protein
AT5G54148	0.628239	1.48464	0.0166093	Unknown	unknown protein
AT2G13422	0.997673	2.34228	0.0438911	Unknown	unknown protein
AT4G13320	0.213197	0.498849	0.0135871	Unknown	unknown protein
AT5G36100	0.0378669	0.0879092	0.0309331	Unknown	unknown protein
AT1G22980	0.480514	1.11518	0.0483032	Unknown	unknown protein
AT5G16160	1.98785	4.61111	0.0492733	Unknown	unknown protein
AT3G15770	7.30919	16.7695	8.28482e-05	Unknown	unknown protein
AT1G02380	1.45519	3.33687	0.00806788	Unknown	unknown protein
AT1G11125	1.13406	2.57235	0.00245343	Unknown	unknown protein
AT1G67148	8.75695	19.5544	0.0386118	Unknown	unknown protein
AT5G19190	77.9354	173.871	0.00311108	Unknown	unknown protein
AT1G16170	12.6044	28.0642	0.00807443	Unknown	unknown protein
AT5G11070	49.6088	110.085	0.00142626	Unknown	unknown protein
AT5G42110	6.75848	14.9646	0.000266332	Unknown	unknown protein
AT1G53633	1.22248	2.70651	0.0260072	Unknown	unknown protein
AT1G32460	57.208	125.787	0.00122844	Unknown	unknown protein
AT1G56080	1.0644	2.33529	0.012571	Unknown	unknown protein
AT2G20562	3.78803	8.30323	0.0320842	Unknown	unknown protein
AT1G61900	13.1556	28.7756	0.000626104	Unknown	unknown protein
AT1G06475	1.63384	3.5634	0.0461355	Unknown	unknown protein
AT5G08770	8.8086	19.1946	0.00393855	Unknown	unknown protein
AT4G21865	0.572962	1.24506	0.000201904	Unknown	unknown protein
AT3G49720	31.7962	68.6687	0.00264088	Unknown	unknown protein
AT1G19020	29.4199	63.4855	0.0082778	Unknown	unknown protein
AT1G15772	0.109354	0.235629	0.0101496	Unknown	unknown protein
AT1G17285	1.20465	2.57738	0.0426483	Unknown	unknown protein
AT4G02090	2.0696	4.37807	0.0223032	Unknown	unknown protein
AT1G61170	7.34991	15.3749	0.00250629	Unknown	unknown protein
AT3G13175	7.61258	15.8009	0.00465569	Unknown	unknown protein
AT1G22885	19.8245	40.7233	0.000713947	Unknown	unknown protein
AT1G15790	1.9301	3.96416	0.0443783	Unknown	unknown protein
AT1G64360	3.14609	6.44532	0.0365504	Unknown	unknown protein
AT1G79660	21.5561	44.019	0.00100216	Unknown	unknown protein
AT3G22240	100.614	205.294	0.0118221	Unknown	unknown protein
AT1G22890	40.1615	81.8604	0.00271108	Unknown	unknown protein
AT2G47360	1.90912	3.89004	0.0116894	Unknown	unknown protein
AT5G03670	1.63646	3.3199	0.04803	Unknown	unknown protein
AT4G04745	4.07864	8.20953	0.00716683	Unknown	unknown protein
AT1G51035	0.0671853	0.395488	0.0350403	Unknown	unknown protein
AT5G52790	0.386935	1.68826	0.000838257	Unknown	unknown protein
AT2G14520	1.203	2.51407	0.0218384	Unknown	unknown protein
AT4G10695	0.192348	1.28138	0.00143573	Unknown	unknown protein
AT2G41750	5.72068	12.2636	0.000217519	Unknown	unknown protein
AT4G03723	0	0.172742	0.00116891	Unknown	unknown protein
AT5G28823	0	1.10102	0.00718414	Unknown	unknown protein
AT3G43574	0	3.72296	0.0495481	Unknown	unknown protein
AT2G01008	3.81908	22.0926	0.0166239	Unknown	unknown protein
AT1G57680	49.8535	178.128	0.004005	Unknown	unknown protein
AT5G48175	1.15018	3.12838	0.000688517	Unknown	unknown protein
AT4G01335	0.710594	1.73038	0.00568397	Unknown	unknown protein
AT1G20970	9.28807	20.203	0.0052297	Unknown	unknown protein
AT1G63540	0	5.09629	0.00876801	Unknown	unknown protein
AT1G72790	4.51081	25.8772	0.0307314	Unknown	unknown protein
AT5G09520	4.10115	11.8585	0.0343413	Unknown	unknown protein
AT3G45800	0.00398815	0.181052	0.0364018	Unknown	unknown protein
AT5G25170	4.23718	8.72191	0.0080903	Unknown	unknown protein
AT1G02405	0.175114	0.745945	0.0469692	Unknown	unknown protein
AT1G12450	7.16352	14.3443	0.00390166	Unknown	unknown protein
AT2G15710	0.0128798	0.937498	0.0231115	Unknown	unknown protein
AT3G20360	0.0681897	0.306325	0.00532653	Unknown	unknown protein
AT3G20380	6.10185	12.6719	0.00124672	Unknown	unknown protein
AT1G56320	2.80433	7.2467	0.00297522	Unknown	unknown protein
AT1G34630	2.26932	5.02561	0.000259894	Unknown	unknown protein
AT5G03090	0.711351	101.278	0.0011541	Unknown	unknown protein
AT4G28005	0.169312	0.813485	0.0244015	Unknown	unknown protein
AT3G01430	5.87281	21.3569	0.00506954	Unknown	unknown protein
AT3G54730	0.0318005	10.7753	0.000319616	Unknown	unknown protein
AT2G12290	0	0.201866	0.0378678	Unknown	unknown protein
AT5G02510	0.111464	0.360043	0.0233405	Unknown	unknown protein
AT4G25580	0.220002	2.19718	0.00399826	Unknown	unknown protein
AT4G01340	0.0240412	0.129995	0.0425912	Unknown	unknown protein
AT4G27460	2.03156	4.99903	0.0428929	Unknown	unknown protein
AT5G05040	0	0.132253	0.00173475	Unknown	unknown protein
AT2G46840	0.147273	0.7321	0.00267738	Unknown	unknown protein
AT5G23780	0.269389	0.562055	0.0233444	Unknown	unknown protein
AT1G17455	9.15631	20.9229	0.0292995	Unknown	unknown protein
AT5G09480	13.0202	27.3893	0.00207503	Unknown	unknown protein
AT1G33790	4.26556	10.908	0.00075631	Unknown	unknown protein
AT4G18150	0.00608349	2.20906	0.00200836	Unknown	unknown protein
AT5G21130	0.0447425	0.345039	0.0042157	Unknown	unknown protein
AT1G17620	31.232	99.7027	0.0281709	Unknown	unknown protein
AT1G52330	1.31498	2.97277	0.00770443	Unknown	unknown protein
AT5G41290	0.0710264	0.750764	0.0250577	Unknown	unknown protein
AT4G35730	4.389	11.6452	0.0137935	Unknown	unknown protein
AT4G01575	0.962553	2.91571	0.0205237	Unknown	unknown protein
AT3G03500	0.330401	2.73192	0.000372735	Unknown	unknown protein
AT3G25950	0.179835	0.498453	0.0107605	Unknown	unknown protein
AT2G33510	10.9689	25.5692	0.00275847	Unknown	unknown protein
AT5G51795	1.75688	5.33385	0.00231649	Unknown	unknown protein
AT3G53010	0.59835	1.34634	0.0159969	Unknown	unknown protein
AT3G46110	1.61493	4.08151	0.00112153	Unknown	unknown protein
AT1G54070	0	0.108379	0.00116891	Unknown	unknown protein
AT4G32790	3.03352	9.96229	0.00201121	Unknown	unknown protein
AT3G06435	0.236321	1.46968	0.00130178	Unknown	unknown protein
AT5G44130	55.2404	150.916	0.0142104	Unknown	unknown protein
AT3G11700	31.2928	102.736	0.0114683	Unknown	unknown protein
AT1G22882	5.85577	26.6131	0.0207487	Unknown	unknown protein
AT1G10460	0.446348	0.985362	0.0232156	Unknown	unknown protein
AT5G07570	0.119345	1.56796	0.000429151	Unknown	unknown protein
AT2G26120	0.0486293	0.676217	0.0383212	Unknown	unknown protein
AT5G28630	4.69037	15.089	0.0408713	Unknown	unknown protein
AT4G33610	9.06385	24.5033	0.00408349	Unknown	unknown protein
AT1G55990	15.6238	40.0057	0.000260937	Unknown	unknown protein
AT2G05530	0.0479028	0.270474	0.00694707	Unknown	unknown protein
AT5G49350	0.996437	1.99687	0.000207073	Unknown	unknown protein
AT5G19230	44.3247	103.798	0.00424179	Unknown	unknown protein
AT3G06460	0.965541	2.75292	0.0462082	Unknown	unknown protein
AT5G23350	3.01947	6.95149	0.00233636	Unknown	unknown protein
AT1G20280	0	0.48228	0.0108094	Unknown	unknown protein
AT3G50470	0.972074	5.54212	0.00142796	Unknown	unknown protein
AT3G50480	8.78926	42.5459	0.00210874	Unknown	unknown protein
AT5G49280	10.0851	23.1722	0.00185637	Unknown	unknown protein
AT4G38080	57.1588	127.757	0.00227122	Unknown	unknown protein
AT5G19800	3.02182	6.47191	0.0454443	Unknown	unknown protein
AT5G65660	85.0329	180.989	0.00121582	Unknown	unknown protein
AT5G54370	3.16592	11.9063	0.0263303	Unknown	unknown protein
AT5G60530	1.06887	3.75483	0.0290227	Unknown	unknown protein
AT3G19430	0.347943	0.803232	0.0381999	Unknown	unknown protein
AT1G53080	0.0692656	0.635103	0.00182229	Unknown	unknown protein
AT1G33612	0.194332	0.74814	0.00126461	Unknown	unknown protein
AT3G19230	0.351975	0.773439	0.0112877	Unknown	unknown protein
AT4G39320	0.64305	3.57223	0.0293061	Unknown	unknown protein
AT1G32010	0	0.209635	0.0315265	Unknown	unknown protein
AT2G15420	0.00532994	3.09816	0.00217451	Unknown	unknown protein
AT5G16360	3.42173	9.6382	0.000206003	Unknown	unknown protein
AT3G05900	31.9029	103.187	0.0373982	Unknown	unknown protein
AT2G06904	0	0.114172	0.0349791	Unknown	unknown protein
AT2G01190	13.9703	36.0738	0.0104885	Unknown	unknown protein
AT4G04030	0	9.62955	0.00435484	Unknown	unknown protein
AT4G21745	0.132162	0.321666	0.048841	Unknown	unknown protein
AT1G11380	9.3123	32.0654	0.0116341	Unknown	unknown protein
AT4G32350	3.60845	8.28041	0.027689	Unknown	unknown protein
AT1G69325	1.75687	3.95011	0.0185057	Unknown	unknown protein
AT1G19050	2.66097	6.4624	0.00254948	Unknown	unknown protein
AT3G18260	1.09217	3.00926	0.00810358	Unknown	unknown protein
AT3G54120	1.17556	2.43992	0.0162647	Unknown	unknown protein
AT4G36700	0.00767751	0.0405368	0.039763	Unknown	unknown protein
AT3G05950	0.567802	2.14926	0.0123019	Unknown	unknown protein
AT1G03510	0.63083	1.51488	0.00447964	Unknown	unknown protein
AT4G31070	0.0968041	0.210928	0.048681	Unknown	unknown protein
