# Supplementary material for: Genome-Wide Analysis of Gene Regulatory Networks of the FVE-HDA6-FLD Complex in Arabidopsis
Source: Front Plant Sci. 2016 Apr 28;7:555. doi: 10.3389/fpls.2016.00555 (PMC4848314; doi:10.3389/fpls.2016.00555)
Supplement: Supplementary file 13 [file Table_8.XLSX]

## Sheet: p<0.05 Ratio<2 Col>0.1
AGI code	Col RPKM	hda6 RPKM	P-val(t-test)	Ratio	Classify	Description
AT3G24615	0.439925	0	0.000745536	0	Antisense RNA or other RNA	snoRNA
AT3G50825	6.09493	2.19036	0.0250269	0.359373	Antisense RNA or other RNA	snoRNA
AT1G74456	7.22153	2.65996	0.0118774	0.368337	Antisense RNA or other RNA	snoRNA
AT1G50055	2.85623	1.15696	0.00460211	0.405068	Antisense RNA or other RNA	other RNA
AT2G21187	17.4205	4.38026	0.00657661	0.251442	Antisense RNA or other RNA	other RNA
AT2G21188	10.0246	2.79456	0.000290317	0.27877	Antisense RNA or other RNA	other RNA
AT3G63445	0.843595	0.27832	0.00935255	0.329921	Antisense RNA or other RNA	other RNA
AT3G21755	7.23256	2.80715	0.0343479	0.388127	Antisense RNA or other RNA	other RNA
AT2G36792	13.4124	5.44708	0.00861956	0.406121	Antisense RNA or other RNA	other RNA
AT1G46554	7.83653	3.40468	0.0127896	0.434463	Antisense RNA or other RNA	other RNA
AT3G52535	5.56693	2.6093	0.00164199	0.468714	Antisense RNA or other RNA	other RNA
AT3G52072	16.1901	7.91098	0.00408663	0.488629	Antisense RNA or other RNA	other RNA
AT3G02832	0.51949	0.173127	0.0143778	0.333264	Antisense RNA or other RNA	other RNA
AT2G22482	4.59845	2.13276	0.022764	0.4638	Antisense RNA or other RNA	other RNA
AT3G03790	13.8608	6.32291	0.0460685	0.45617	Chromatin and DNA repair	Regulator of chromosome condensation (RCC1) family protein
AT1G69440	2.38256	0.720938	0.0358098	0.30259	Chromatin and DNA repair	AGO7, Argonaute family protein
AT5G65350	1.66905	0.320889	0.0079007	0.192258	Chromatin and DNA repair	Histone 3 11
AT5G63110	9.27526	3.30825	0.000797925	0.356675	Chromatin and DNA repair	Histone deacetylase 6
AT2G18050	133.751	51.0769	0.0194501	0.38188	Chromatin and DNA repair	Histone H1-3
AT2G28720	216.502	86.6191	0.00185006	0.400084	Chromatin and DNA repair	Histone superfamily protein
AT4G37860	0.0782279	0.0339501	0.0354145	0.433989	Chromatin and DNA repair	SPT2 chromatin protein
AT1G20690	1.63943	0.570198	0.00384991	0.347802	Chromatin and DNA repair	SWI-SNF-related chromatin binding protein
AT1G18090	1.50586	0.683857	0.00251527	0.45413	Chromatin and DNA repair	5'-3' exonuclease family protein
AT1G19025	1.96822	0.618977	0.0127184	0.314486	Chromatin and DNA repair	DNA repair metallo-beta-lactamase family protein
AT1G05900	3.99035	1.81396	0.00145619	0.454588	Chromatin and DNA repair	Endonuclease III 2
AT5G58760	2.15297	1.05819	0.0173197	0.4915	Chromatin and DNA repair	Damaged DNA binding 2
AT2G23840	47.2855	23.4994	0.00573233	0.496967	Chromatin and DNA repair	HNH endonuclease
AT4G35520	0.155563	0.0648282	0.0207408	0.416732	Chromatin and DNA repair	MUTL protein homolog 3
AT3G07250	0.0535051	0.0192197	0.0494735	0.359214	Chromatin and DNA repair	Nuclear transport factor 2 (NTF2) family protein
AT2G40020	7.22225	2.79779	0.036582	0.387385	Chromatin and DNA repair	Nucleolar histone methyltransferase-related protein
AT4G13410	1.79653	0.49581	0.00214188	0.275983	Chromatin and DNA repair	Nucleotide-diphospho-sugar transferases superfamily protein
AT3G16380	1.80819	0.794509	0.0017945	0.439394	Chromatin and DNA repair	poly(A) binding protein 6
AT3G55580	0.600576	0.295825	0.0208649	0.492568	Chromatin and DNA repair	Regulator of chromosome condensation (RCC1) family protein
AT3G26000	17.4124	8.26579	0.0097113	0.474706	Chromatin and DNA repair	Ribonuclease inhibitor
AT5G53020	3.67938	1.31679	0.00289922	0.357883	Chromatin and DNA repair	Ribonuclease P protein subunit P38-related
AT3G26932	4.12831	1.6056	0.000105661	0.388925	Chromatin and DNA repair	dsRNA-binding protein 3
AT1G23080	46.3442	20.3452	0.00166314	0.439002	Development	Auxin efflux carrier family protein
AT2G46530	5.49609	2.15039	0.000717472	0.391258	Development	auxin response factor 11
AT1G77850	1.16969	0.570563	0.0112813	0.487789	Development	auxin response factor 17
AT5G60450	3.34703	1.35213	0.000433063	0.40398	Development	auxin response factor 4
AT4G12980	36.1932	8.02449	0.0233906	0.221713	Development	Auxin-responsive family protein
AT3G07390	86.3102	42.8617	0.00722559	0.4966	Development	auxin-responsive family protein
AT1G23160	0.0604853	0.00806047	0.0144836	0.133263	Development	Auxin-responsive GH3 family protein
AT3G61880	1.45737	0.280202	0.000791947	0.192265	Development	cytochrome p450 78a9
AT2G46660	1.06662	0.358365	0.0307343	0.335982	Development	cytochrome P450, family 78, subfamily A, polypeptide 6
AT2G46830	3.24146	0.678982	0.000642274	0.209468	Development	circadian clock associated 1
AT5G15850	12.3136	2.76899	0.00704334	0.224872	Development	CONSTANS-like 1
AT3G02380	4.45061	1.28	0.024588	0.287601	Development	CONSTANS-like 2
AT5G57660	145.295	72.185	0.00271922	0.496819	Development	CONSTANS-like 5
AT1G22770	47.2745	18.4229	0.000603943	0.389701	Development	gigantea protein (GI)
AT1G24260	4.46293	1.66957	0.010642	0.374096	Development	K-box region and MADS-box transcription factor family protein
AT5G64770	155.266	49.4809	0.00304965	0.318684	Development	root meristem growth factor 9 (RGF9)
AT3G63060	0.440539	0.120856	0.0410263	0.274336	Development	EID1-like 3
AT5G27320	25.9194	12.0222	1.04131e-05	0.463828	Development	alpha/beta-Hydrolases superfamily protein, Has GA-binding activity
AT2G17650	7.8499	2.60154	0.00549004	0.33141	Development	AMP-dependent synthetase and ligase family protein
AT1G78440	0.670403	0.274189	0.0356901	0.408991	Development	Arabidopsis thaliana gibberellin 2-oxidase 1
AT5G46570	6.47012	2.96591	0.000460712	0.458401	Development	BR-signaling kinase 2
AT2G41510	0.734173	0.306443	0.0276182	0.417399	Development	cytokinin oxidase/dehydrogenase 1
AT2G36800	110.3	8.25591	0.00449982	0.0748499	Development	don-glucosyltransferase 1
AT2G32480	83.2811	39.2733	1.11852e-05	0.471576	Development	ARABIDOPSIS SERIN PROTEASE
AT1G66330	27.0391	12.8996	0.00389733	0.477073	Development	senescence-associated family protein
AT1G18360	11.8351	4.8193	0.00744766	0.407203	Development	alpha/beta-Hydrolases superfamily protein
AT1G73890	1.23393	0.336504	0.00715298	0.27271	Development	Bifunctional inhibitor/lipid-transfer protein/seed storage 2S albumin
AT5G48490	101.366	47.4701	0.023876	0.468303	Development	Bifunctional inhibitor/lipid-transfer protein/seed storage 2S albumin
AT5G48485	72.1137	35.1136	4.45206e-06	0.48692	Development	Bifunctional inhibitor/lipid-transfer protein/seed storage 2S albumin
AT4G36540	31.6084	14.0562	0.000564892	0.444697	Development	BR enhanced expression 2
AT4G16146	75.5066	37.3719	0.0138371	0.494949	Development	cAMP-regulated phosphoprotein 19-related protein
AT2G32550	1.24425	0.522558	0.0189543	0.419979	Development	Cell differentiation, Rcd1-like protein
AT1G55850	47.3003	22.5077	0.043074	0.475846	Development	Cellulose synthase like E1
AT4G24010	0.483687	0.131404	0.0109082	0.271673	Development	Cellulose synthase like G1
AT4G24000	1.10993	0.378033	0.0374044	0.340591	Development	Cellulose synthase like G2
AT4G23990	4.20055	1.052	0.000146623	0.250444	Development	Cellulose synthase like G3
AT2G32530	2.02858	0.387899	0.00293112	0.191217	Development	Cellulose synthase-like B3
AT2G32540	4.85097	1.72758	6.3408e-05	0.356131	Development	Cellulose synthase-like B4
AT3G22840	2.50473	0.446935	0.0125154	0.178436	Development	Chlorophyll A-B binding family protein
AT4G17090	135.912	54.2256	0.00450967	0.398975	Development	Chloroplast beta-amylase
AT5G39210	41.0066	19.0107	0.000462576	0.463602	Development	chlororespiratory reduction 7
AT4G39330	76.3891	27.0792	0.000995955	0.354491	Development	cinnamyl alcohol dehydrogenase 9
AT1G15990	0.12673	0.0138847	0.000776482	0.109562	Development	cyclic nucleotide gated channel 7
AT3G21870	10.6637	5.26312	0.0186157	0.493553	Development	cyclin p2;1
AT2G23430	5.85949	2.03374	0.0209284	0.347085	Development	Cyclin-dependent kinase inhibitor family protein
AT5G62430	8.51838	1.0816	0.00574028	0.126973	Development	cycling DOF factor 1
AT3G47500	31.8501	3.93057	0.0175697	0.123409	Development	cycling DOF factor 3
AT2G46310	4.73473	2.14539	0.0377824	0.453118	Development	cytokinin response factor 5
AT3G61630	22.8241	7.93512	0.0271887	0.347665	Development	cytokinin response factor 6
AT1G03310	22.6256	9.15647	0.00505907	0.404695	Development	debranching enzyme 1
AT3G59400	156.357	42.689	0.0367745	0.273022	Development	enzyme binding;tetrapyrrole binding
AT5G61600	212.629	75.0905	0.0142313	0.353152	Development	ethylene response factor 104
AT1G69530	96.6739	23.9771	0.00230791	0.248021	Development	expansin A1
AT1G26770	13.2336	4.55324	0.000923231	0.344066	Development	expansin A10
AT2G03090	13.6112	4.20722	0.0210219	0.3091	Development	expansin A15
AT2G40610	60.3655	4.49617	0.0108103	0.0744825	Development	expansin A8
AT2G20750	2.10173	0.793263	0.0050407	0.377434	Development	expansin B1
AT4G28250	41.6451	17.0033	0.0436296	0.408291	Development	expansin B3
AT1G68050	71.6673	28.8676	0.00228509	0.402801	Development	FKF1, flavin-binding, kelch repeat, f box 1
AT5G56300	0.241087	0.0530434	0.039519	0.220018	Development	gibberellic acid methyltransferase 2
AT1G64500	15.4494	2.39195	0.00872808	0.154825	Development	Glutaredoxin family protein
AT5G44190	47.5328	8.62768	0.00807488	0.18151	Development	GOLDEN2-like 2
AT5G23370	3.44245	1.13807	0.00264195	0.3306	Development	GRAM domain-containing protein / ABA-responsive protein-related
AT3G09600	1.41069	0.606069	0.00327172	0.429624	Development	RVE8, Homeodomain-like superfamily protein
AT4G15550	58.0256	8.12328	0.00634972	0.139995	Development	indole-3-acetate beta-D-glucosyltransferase
AT4G32280	1.42741	0.289198	0.014436	0.202604	Development	indole-3-acetic acid inducible 29
AT1G75100	7.20141	2.96101	0.016034	0.411171	Development	J-domain protein required for chloroplast accumulation response 1
AT5G65770	0.0746905	0.0121882	0.0173421	0.163183	Development	little nuclei4
AT3G11090	29.599	9.55178	0.000216939	0.322706	Development	LOB domain-containing protein 21
AT5G57880	2.04761	0.894729	0.0277768	0.436962	Development	multipolar spindle 1
AT1G66130	18.9737	4.64281	0.000174139	0.244697	Development	NAD(P)-binding Rossmann-fold superfamily protein
AT3G61220	34.5606	9.33336	0.000186662	0.270058	Development	NAD(P)-binding Rossmann-fold superfamily protein
AT2G29320	20.6417	6.27545	0.000894575	0.304018	Development	NAD(P)-binding Rossmann-fold superfamily protein
AT4G13250	129.541	59.1148	0.00429953	0.45634	Development	NAD(P)-binding Rossmann-fold superfamily protein
AT2G29290	64.1479	30.1481	0.0254165	0.469977	Development	NAD(P)-binding Rossmann-fold superfamily protein
AT2G29300	6.71099	3.18673	0.0263819	0.474853	Development	NAD(P)-binding Rossmann-fold superfamily protein
AT4G22920	15.5598	6.00474	0.00417417	0.385913	Development	non-yellowing 1
AT5G03840	0.492273	0.225469	0.0364889	0.458017	Development	PEBP (phosphatidylethanolamine-binding protein) family protein
AT1G60590	9.06965	0.643084	0.000587775	0.070905	Development	Pectin lyase-like superfamily protein
AT1G56710	2.87814	0.421145	0.000495805	0.146325	Development	Pectin lyase-like superfamily protein
AT1G10640	15.6769	2.45318	0.0125493	0.156484	Development	Pectin lyase-like superfamily protein
AT1G02460	0.919429	0.224936	0.00481797	0.244647	Development	Pectin lyase-like superfamily protein
AT5G63180	38.9618	10.6513	0.000632562	0.273377	Development	Pectin lyase-like superfamily protein
AT4G24780	67.9225	23.2858	0.00271507	0.342829	Development	Pectin lyase-like superfamily protein
AT1G57590	5.89356	2.13628	0.000230441	0.362478	Development	Pectinacetylesterase family protein
AT5G48910	13.6014	4.87125	0.00135074	0.358144	Development	Pentatricopeptide repeat (PPR) superfamily protein
AT3G47430	18.7779	7.76127	0.00126032	0.41332	Development	peroxin 11B
AT2G05070	2961.59	1317.07	0.0227181	0.444718	Development	photosystem II light harvesting complex gene 2.2
AT3G27690	619.322	195.294	0.0180846	0.315335	Development	photosystem II light harvesting complex gene 2.3
AT3G17130	1.43761	0.492782	0.000468192	0.342779	Development	Plant invertase/pectin methylesterase inhibitor superfamily protein
AT1G23205	7.42462	3.48365	0.0441766	0.469203	Development	Plant invertase/pectin methylesterase inhibitor superfamily protein
AT5G62350	431.998	209.11	0.00043025	0.484053	Development	Plant invertase/pectin methylesterase inhibitor superfamily protein
AT5G41050	24.8562	7.25305	0.00107993	0.2918	Development	Pollen Ole e 1 allergen and extensin family protein
AT1G56650	1.99575	0.161572	0.023548	0.0809582	Development	production of anthocyanin pigment 1
AT5G24470	59.863	22.918	0.00588293	0.382841	Development	pseudo-response regulator 5
AT2G46790	2.95242	0.361004	0.00494543	0.122274	Development	pseudo-response regulator 9
AT2G38210	14.7102	5.6486	0.00137816	0.383992	Development	putative PDX1-like protein 4
AT1G68840	257.893	107.594	9.23634e-05	0.417204	Development	TEM2, related to ABI3/VP1 2
AT2G28550	14.3485	6.9585	0.00339872	0.484962	Development	related to AP2.7
AT4G11370	7.97226	3.47563	0.00121332	0.435965	Development	RING-H2 finger A1A
AT5G18020	4.35284	1.02992	0.0031646	0.236608	Development	SAUR-like auxin-responsive protein family
AT5G18030	9.80731	2.48354	0.031695	0.253234	Development	SAUR-like auxin-responsive protein family
AT1G29420	2.21227	0.629349	0.000624297	0.284482	Development	SAUR-like auxin-responsive protein family
AT1G20470	4.34854	1.24687	0.00456626	0.286734	Development	SAUR-like auxin-responsive protein family
AT3G53250	18.5168	5.58619	0.0197816	0.301683	Development	SAUR-like auxin-responsive protein family
AT5G18080	5.96052	1.81264	0.00988532	0.304108	Development	SAUR-like auxin-responsive protein family
AT5G18060	4.86317	1.93961	0.0424811	0.398836	Development	SAUR-like auxin-responsive protein family
AT1G29460	7.44234	3.21321	0.00330139	0.431747	Development	SAUR-like auxin-responsive protein family
AT3G60690	24.8043	11.6888	0.0239788	0.471241	Development	SAUR-like auxin-responsive protein family
AT1G29440	12.004	5.82995	0.0146115	0.485669	Development	SAUR-like auxin-responsive protein family
AT4G30960	181.778	79.3484	0.00120196	0.436513	Development	SOS3-interacting protein 3
AT2G46340	22.8765	5.65788	1.70611e-05	0.247322	Development	SPA (suppressor of phyA-105) protein family
AT3G15354	3.05521	0.711502	0.00054374	0.232882	Development	SPA1-related 3
AT1G53090	2.78864	1.22196	0.00619458	0.438194	Development	SPA1-related 4
AT1G27370	0.368513	0.174782	0.0268939	0.47429	Development	squamosa promoter binding protein-like 10
AT2G42200	2.13932	0.902279	0.00160822	0.42176	Development	squamosa promoter binding protein-like 9
AT1G27360	0.337375	0.15156	0.0082144	0.449234	Development	squamosa promoter-like 11
AT4G37925	139.505	51.7202	0.00826785	0.370742	Development	subunit NDH-M of NAD(P)H:plastoquinone dehydrogenase complex
AT2G24820	82.1868	36.9457	8.12405e-06	0.449533	Development	translocon at the inner envelope membrane of chloroplasts 55-II
AT3G46590	23.9555	10.0615	0.000105672	0.420007	Development	TRF-like 1
AT5G57320	0.066584	0.0204798	0.0422071	0.307578	Development	villin, putative
AT3G18010	1.07024	0.536088	0.0198059	0.500903	Development	WUSCHEL related homeobox 1
AT5G64530	1.5635	0.601905	0.00774426	0.384973	Development	xylem NAC domain 1
AT2G36870	11.0674	4.07162	0.0138587	0.367892	Development	xyloglucan endotransglucosylase/hydrolase 32
AT3G44990	10.0038	3.60216	0.00365766	0.360081	Development	xyloglucan endo-transglycosylase-related 8
AT5G45820	38.9494	12.1014	0.0135998	0.310695	Kinase	CBL-interacting protein kinase 20
AT5G10930	9.09517	2.1758	0.0414381	0.239226	Kinase	CBL-interacting protein kinase 5
AT4G02410	18.4857	3.83259	0.0146796	0.207328	Kinase	Concanavalin A-like lectin protein kinase family protein
AT4G02420	5.21248	2.44417	0.00390222	0.468906	Kinase	Concanavalin A-like lectin protein kinase family protein
AT3G45240	3.66819	1.59908	0.0499016	0.435933	Kinase	geminivirus rep interacting kinase 1
AT1G73500	84.1335	30.7775	0.00330103	0.365817	Kinase	MAP kinase kinase 9
AT2G46070	15.9297	6.4065	0.000100112	0.402172	Kinase	mitogen-activated protein kinase 12
AT3G50310	2.08524	0.453814	0.000553951	0.217632	Kinase	mitogen-activated protein kinase kinase kinase 20
AT1G21590	15.8306	5.96833	3.53956e-05	0.377011	Kinase	Protein kinase protein with adenine nucleotide alpha hydrolases-like domain
AT2G18530	0.48743	0.118769	0.00609852	0.243664	Kinase	Protein kinase superfamily protein
AT1G54820	11.7784	3.43731	0.00864464	0.29183	Kinase	Protein kinase superfamily protein
AT1G72540	0.275912	0.0999096	0.0301412	0.362107	Kinase	Protein kinase superfamily protein
AT5G45430	9.32561	3.81548	0.000297223	0.40914	Kinase	Protein kinase superfamily protein
AT4G14480	12.5049	5.70757	0.00131227	0.456426	Kinase	Protein kinase superfamily protein
AT1G67000	0.442427	0.211179	0.0173932	0.47732	Kinase	Protein kinase superfamily protein
AT1G66460	0.475876	0.231726	0.00560965	0.486945	Kinase	Protein kinase superfamily protein
AT5G57610	4.42809	1.93368	0.0253054	0.436685	Kinase	Protein kinase superfamily protein with octicosapeptide/Phox/Bem1p domain
AT1G65800	17.4628	7.96148	0.0176571	0.455911	Kinase	receptor kinase 2
AT5G67280	8.70624	2.23126	0.0307814	0.256283	Kinase	receptor-like kinase
AT5G01820	38.7662	9.17066	0.0286848	0.236563	Kinase	serine/threonine protein kinase 1
AT1G64625	0.7248	0.348589	0.0425361	0.480945	Kinase	Serine/threonine-protein kinase WNK (With No Lysine)-related
AT1G11410	9.08241	3.18416	5.0263e-05	0.350586	Kinase	S-locus lectin protein kinase family protein
AT1G11340	1.30551	0.583635	0.00624144	0.447055	Kinase	S-locus lectin protein kinase family protein
AT1G16090	0.339771	0.169669	0.0367623	0.499362	Kinase	wall associated kinase-like 7
AT1G69730	5.24942	1.38586	0.0308493	0.264002	Kinase	Wall-associated kinase family protein
AT4G21940	0.545294	0.265595	0.0102216	0.487067	Kinase	calcium-dependent protein kinase 15
AT3G23340	9.31252	4.34902	0.000577071	0.467008	Kinase	casein kinase I-like 10
AT4G23260	3.20927	1.59857	0.00427716	0.498111	Kinase	cysteine-rich RLK (RECEPTOR-like protein kinase) 18
AT2G32390	4.37798	1.15534	0.00475646	0.263899	Kinase	glutamate receptor 3.5
AT4G35290	1.38667	0.399037	0.0158769	0.287765	Kinase	glutamate receptor 2
AT1G05200	4.72594	1.94332	0.00141991	0.411202	Kinase	glutamate receptor 3.4
AT4G37680	27.4412	11.5156	0.0342227	0.419645	Kinase	heptahelical protein 4
AT4G16880	45.4251	6.1808	0.00937612	0.136066	Kinase	Leucine-rich repeat (LRR) family protein
AT3G20820	110.737	34.039	0.0194428	0.307387	Kinase	Leucine-rich repeat (LRR) family protein
AT3G17640	8.49112	2.84693	0.0377164	0.335283	Kinase	Leucine-rich repeat (LRR) family protein
AT1G03440	18.0579	8.67675	0.0315822	0.480496	Kinase	Leucine-rich repeat (LRR) family protein
AT1G73066	0.345578	0.0979435	0.0348251	0.283419	Kinase	Leucine-rich repeat family protein
AT5G45800	19.4084	9.20284	0.00645503	0.474169	Kinase	Leucine-rich repeat protein kinase family protein
AT3G47090	0.344789	0.164403	0.0172951	0.476823	Kinase	Leucine-rich repeat protein kinase family protein
AT2G28990	0.527044	0.252429	0.00797743	0.478952	Kinase	Leucine-rich repeat protein kinase family protein
AT1G60800	22.9669	10.3251	3.02698e-05	0.449565	Kinase	NSP-interacting kinase 3
AT2G33050	7.33242	3.49219	0.0116669	0.476267	Kinase	receptor like protein 26
AT3G05370	4.24616	1.06113	0.0495599	0.249903	Kinase	receptor like protein 31
AT4G13810	3.8609	1.54272	0.00626898	0.399575	Kinase	receptor like protein 47
AT1G63580	1.01667	0.415987	0.00905012	0.409166	Kinase	Receptor-like protein kinase-related family protein
AT3G13065	0.140087	0.0224284	0.0339758	0.160103	Kinase	STRUBBELIG-receptor family 4
AT1G52790	0.127765	0.0150065	0.00582032	0.117454	Metabolism	2-oxoglutarate (2OG) and Fe(II)-dependent oxygenase superfamily protein
AT5G59540	130.278	32.158	0.0126255	0.246842	Metabolism	2-oxoglutarate (2OG) and Fe(II)-dependent oxygenase superfamily protein
AT5G43450	35.0138	10.5846	0.0224654	0.302299	Metabolism	2-oxoglutarate (2OG) and Fe(II)-dependent oxygenase superfamily protein
AT3G19000	25.4606	7.72574	0.00935575	0.30344	Metabolism	2-oxoglutarate (2OG) and Fe(II)-dependent oxygenase superfamily protein
AT1G04350	50.2355	16.5721	0.00735575	0.329887	Metabolism	2-oxoglutarate (2OG) and Fe(II)-dependent oxygenase superfamily protein
AT1G14130	19.4299	8.5924	0.0449962	0.442226	Metabolism	2-oxoglutarate (2OG) and Fe(II)-dependent oxygenase superfamily protein
AT1G16410	149.295	44.2194	0.0201507	0.296189	Metabolism	Cytochrome p450 79f1
AT3G28740	281.949	33.651	0.00972725	0.119351	Metabolism	Cytochrome P450 superfamily protein
AT1G66540	2.6508	0.679445	0.000514868	0.256317	Metabolism	Cytochrome P450 superfamily protein
AT4G12300	13.0946	6.07057	0.000280084	0.463592	Metabolism	Cytochrome P450, family 706, subfamily A, polypeptide 4
AT4G12310	13.3482	2.64716	0.0163041	0.198315	Metabolism	Cytochrome P450, family 706, subfamily A, polypeptide 5
AT4G12320	38.3926	3.37068	0.00534541	0.087795	Metabolism	Cytochrome P450, family 706, subfamily A, polypeptide 6
AT2G29090	2.64131	0.293685	0.0160918	0.111189	Metabolism	Cytochrome P450, family 707, subfamily A, polypeptide 2
AT3G19270	0.808228	0.0360045	0.00557084	0.0445475	Metabolism	Cytochrome P450, family 707, subfamily A, polypeptide 4
AT4G27710	25.3763	10.5577	0.00024797	0.416047	Metabolism	cytochrome P450, family 709, subfamily B, polypeptide 3
AT3G48320	8.57734	1.82643	0.00040143	0.212936	Metabolism	cytochrome P450, family 71, subfamily A, polypeptide 21
AT3G48310	13.6589	3.3723	0.000104861	0.246894	Metabolism	cytochrome P450, family 71, subfamily A, polypeptide 22
AT3G48290	0.476987	0.122406	0.0104815	0.256622	Metabolism	cytochrome P450, family 71, subfamily A, polypeptide 24
AT3G26170	16.0488	7.62759	0.0212571	0.475273	Metabolism	cytochrome P450, family 71, subfamily B, polypeptide 19
AT1G13080	13.2632	5.41522	0.000332594	0.408289	Metabolism	cytochrome P450, family 71, subfamily B, polypeptide 2
AT3G26180	36.1416	11.8717	0.000441778	0.328477	Metabolism	cytochrome P450, family 71, subfamily B, polypeptide 20
AT3G26230	10.2586	4.43916	0.0031771	0.432726	Metabolism	cytochrome P450, family 71, subfamily B, polypeptide 24
AT3G26290	86.9243	9.27475	0.000470471	0.106699	Metabolism	cytochrome P450, family 71, subfamily B, polypeptide 26
AT3G26310	7.51184	2.39688	0.000312146	0.31908	Metabolism	cytochrome P450, family 71, subfamily B, polypeptide 35
AT3G26280	69.8185	27.9239	0.000143312	0.39995	Metabolism	cytochrome P450, family 71, subfamily B, polypeptide 4
AT2G34490	16.6506	7.05552	0.0140738	0.423741	Metabolism	cytochrome P450, family 710, subfamily A, polypeptide 2
AT3G14650	82.4036	30.4853	0.00893037	0.369952	Metabolism	cytochrome P450, family 72, subfamily A, polypeptide 11
AT3G14660	188.896	68.0137	0.0103378	0.360059	Metabolism	cytochrome P450, family 72, subfamily A, polypeptide 13
AT3G14690	112.688	44.0698	0.0231179	0.391077	Metabolism	cytochrome P450, family 72, subfamily A, polypeptide 15
AT2G45560	61.983	18.8611	4.07567e-05	0.304295	Metabolism	cytochrome P450, family 76, subfamily C, polypeptide 1
AT4G37310	12.725	5.36313	0.000544723	0.421464	Metabolism	cytochrome P450, family 81, subfamily H, polypeptide 1
AT3G03470	55.9341	11.6936	0.00154672	0.20906	Metabolism	cytochrome P450, family 87, subfamily A, polypeptide 9
AT1G64900	105.114	13.9664	0.00288787	0.13287	Metabolism	cytochrome P450, family 89, subfamily A, polypeptide 2
AT1G64950	159.689	26.6028	1.85575e-06	0.166592	Metabolism	cytochrome P450, family 89, subfamily A, polypeptide 5
AT3G56630	18.5414	8.37794	0.00197118	0.451851	Metabolism	cytochrome P450, family 94, subfamily D, polypeptide 2
AT2G23180	5.18615	1.52933	0.0069869	0.294888	Metabolism	cytochrome P450, family 96, subfamily A, polypeptide 1
AT4G39510	9.44594	2.63722	0.00123731	0.279191	Metabolism	cytochrome P450, family 96, subfamily A, polypeptide 12
AT4G39480	1.79935	0.291552	0.023919	0.162032	Metabolism	cytochrome P450, family 96, subfamily A, polypeptide 9
AT3G22560	2.51118	0.537909	0.00492468	0.214206	Metabolism	Acyl-CoA N-acyltransferases (NAT) superfamily protein
AT1G72030	25.8281	10.656	0.00796409	0.412572	Metabolism	Acyl-CoA N-acyltransferases (NAT) superfamily protein
AT4G11280	45.433	7.0242	0.0293457	0.154606	Metabolism	1-aminocyclopropane-1-carboxylic acid (acc) synthase 6
AT3G52160	0.230955	0.0820961	0.0234316	0.355464	Metabolism	3-ketoacyl-CoA synthase 15
AT1G62130	0.203813	0.0994172	0.0203241	0.487787	Metabolism	AAA-type ATPase family protein
AT5G65890	5.68112	1.19296	0.000629709	0.209988	Metabolism	ACT domain repeat 1
AT4G22780	7.93856	3.5875	0.00257227	0.451908	Metabolism	ACT domain repeat 7
AT3G62550	619.956	254.887	0.00373544	0.411137	Metabolism	Adenine nucleotide alpha hydrolases-like superfamily protein
AT5G15950	1.67424	0.59491	0.0172726	0.355332	Metabolism	Adenosylmethionine decarboxylase family protein
AT4G26530	1193.42	523.524	0.00944834	0.438675	Metabolism	Aldolase superfamily protein
AT3G52720	14.111	5.07764	0.00180385	0.359837	Metabolism	alpha carbonic anhydrase 1
AT5G14980	0.166841	0	0.00706205	0	Metabolism	alpha/beta-Hydrolases superfamily protein
AT1G74290	2.40739	0.418417	0.0020685	0.173805	Metabolism	alpha/beta-Hydrolases superfamily protein
AT1G73480	10.8324	3.7179	0.00252799	0.343222	Metabolism	alpha/beta-Hydrolases superfamily protein
AT2G26750	0.947887	0.329085	0.0360717	0.347178	Metabolism	alpha/beta-Hydrolases superfamily protein
AT4G12830	14.954	6.75679	0.00858622	0.451838	Metabolism	alpha/beta-Hydrolases superfamily protein
AT2G42690	62.6525	28.3943	0.000481889	0.453204	Metabolism	alpha/beta-Hydrolases superfamily protein
AT2G45600	10.0988	4.78579	0.0305007	0.473895	Metabolism	alpha/beta-Hydrolases superfamily protein
AT1G07180	25.5973	9.82129	0.000647999	0.383684	Metabolism	alternative NAD(P)H dehydrogenase 1
AT3G22370	129.465	35.7156	0.00705629	0.275871	Metabolism	alternative oxidase 1A
AT4G04610	98.3162	27.7336	0.0288035	0.282086	Metabolism	APS reductase 1
AT1G26761	25.8035	5.40909	0.00117433	0.209626	Metabolism	Arabinanase/levansucrase/invertase
AT1G08250	7.89092	3.6363	0.0357596	0.46082	Metabolism	arogenate dehydratase 6
AT5G09990	3.61937	0.964638	0.0340115	0.266521	Metabolism	elicitor peptide 5 precursor
AT1G73390	14.292	5.80873	0.00469051	0.406434	Metabolism	Endosomal targeting BRO1-like domain-containing protein
AT3G01180	14.6932	6.97124	0.00392591	0.474453	Metabolism	starch synthase 2
AT1G76680	338.053	116.966	0.035303	0.346	Metabolism	12-oxophytodienoate reductase 1
AT1G76690	62.212	27.5895	0.043072	0.443476	Metabolism	12-oxophytodienoate reductase 2
AT4G27830	37.5845	12.3693	0.0141105	0.329106	Metabolism	beta glucosidase 10
AT1G26560	4.5135	1.84676	0.00392648	0.409165	Metabolism	beta glucosidase 40
AT4G27820	11.8361	2.81499	0.010755	0.237831	Metabolism	beta glucosidase 9
AT3G27540	4.52547	1.83907	0.00658468	0.406381	Metabolism	beta-1,4-N-acetylglucosaminyltransferase family protein
AT2G32290	4.29051	1.62067	8.98974e-05	0.377734	Metabolism	beta-amylase 6
AT2G28470	17.8855	8.68373	0.00100796	0.485518	Metabolism	beta-galactosidase 8
AT4G21760	0.414392	0.159248	0.0297919	0.384292	Metabolism	beta-glucosidase 47
AT1G24470	0.372929	0.184585	0.0282659	0.49496	Metabolism	beta-ketoacyl reductase 2
AT1G62510	253.834	116.706	0.0252469	0.459772	Metabolism	Bifunctional inhibitor/lipid-transfer protein/seed storage 2S albumin superfamily protein
AT3G18080	255.849	114.664	0.0356438	0.448172	Metabolism	B-S glucosidase 44
AT4G35090	413.604	188.043	0.00356488	0.454644	Metabolism	catalase 2
AT5G43860	8.32254	2.18681	8.76086e-05	0.262758	Metabolism	chlorophyllase 2
AT4G12290	60.6748	14.8054	0.0280132	0.244012	Metabolism	Copper amine oxidase family protein
AT1G53100	1.46053	0.54309	0.0129523	0.371843	Metabolism	Core-2/I-branching beta-1,6-N-acetylglucosaminyltransferase family protein
AT4G20320	5.85328	2.54488	0.00681049	0.434778	Metabolism	CTP synthase family protein
AT2G32010	3.07483	0.898231	0.0178678	0.292124	Metabolism	CVP2 like 1
AT1G44542	0.13159	0.044072	0.000394002	0.334918	Metabolism	Cyclase family protein
AT2G19650	2.0901	0.459401	0.00265746	0.219798	Metabolism	Cysteine/Histidine-rich C1 domain family protein
AT2G02700	0.336139	0.0797305	0.0216966	0.237195	Metabolism	Cysteine/Histidine-rich C1 domain family protein
AT5G59920	7.28154	1.77164	0.000105817	0.243306	Metabolism	Cysteine/Histidine-rich C1 domain family protein
AT1G62030	3.73097	1.45693	0.0249219	0.390497	Metabolism	Cysteine/Histidine-rich C1 domain family protein
AT1G06080	27.494	9.39197	0.038999	0.341601	Metabolism	delta 9 desaturase 1
AT2G39800	92.909	32.6669	0.0319674	0.351601	Metabolism	delta1-pyrroline-5-carboxylate synthase 1
AT1G74090	74.5076	36.0965	0.00288341	0.484467	Metabolism	desulfo-glucosinolate sulfotransferase 18
AT4G24570	75.4355	35.1336	0.0272898	0.465743	Metabolism	dicarboxylate carrier 2
AT5G24155	23.1126	4.82876	0.00305232	0.208924	Metabolism	FAD/NAD(P)-binding oxidoreductase family protein
AT5G24150	16.6991	3.63129	0.0259717	0.217455	Metabolism	FAD/NAD(P)-binding oxidoreductase family protein
AT5G44410	15.3613	4.9481	8.23056e-07	0.322115	Metabolism	FAD-binding Berberine family protein
AT2G34810	21.9804	7.76476	0.0382662	0.353259	Metabolism	FAD-binding Berberine family protein
AT5G44400	19.6628	8.94824	0.00916742	0.455086	Metabolism	FAD-binding Berberine family protein
AT5G63530	7.25472	3.49011	0.00848738	0.481081	Metabolism	farnesylated protein 3
AT4G27030	21.5223	4.50873	0.00107688	0.209491	Metabolism	fatty acid desaturase A
AT3G23410	13.3891	5.84022	0.00208814	0.436194	Metabolism	fatty alcohol oxidase 3
AT1G10960	252.217	126.361	0.00487563	0.501002	Metabolism	ferredoxin 1
AT1G01590	0.092152	0.0359768	0.0434916	0.390408	Metabolism	ferric reduction oxidase 1
AT1G01580	0.538112	0.265893	0.00135275	0.494123	Metabolism	ferric reduction oxidase 2
AT5G23980	10.059	4.02601	0.00360219	0.400239	Metabolism	ferric reduction oxidase 4
AT5G49730	116.373	46.3418	0.0169079	0.398219	Metabolism	ferric reduction oxidase 6
AT5G49740	25.3607	8.306	0.00140807	0.327515	Metabolism	ferric reduction oxidase 7
AT5G50160	16.6595	6.24322	0.0159049	0.374754	Metabolism	ferric reduction oxidase 8
AT3G27060	15.9819	7.50232	0.0367963	0.469425	Metabolism	Ferritin/ribonucleotide reductase-like family protein
AT4G36220	74.1942	24.0275	0.000216851	0.323846	Metabolism	ferulic acid 5-hydroxylase 1
AT4G13260	1.11954	0.259054	0.0168961	0.231394	Metabolism	Flavin-binding monooxygenase family protein
AT1G65860	9.71332	3.55469	0.0405371	0.36596	Metabolism	flavin-monooxygenase glucosinolate S-oxygenase 1
AT1G62540	5.60155	2.36575	0.00429008	0.422338	Metabolism	flavin-monooxygenase glucosinolate S-oxygenase 2
AT1G62560	12.8065	5.03751	0.0444684	0.393357	Metabolism	flavin-monooxygenase glucosinolate S-oxygenase 3
AT1G56600	16.9042	2.14396	0.00188318	0.12683	Metabolism	galactinol synthase 2
AT1G09350	0.644597	0.0335004	0.00318254	0.0519712	Metabolism	galactinol synthase 3
AT1G60470	7.84784	0.920029	0.0273933	0.117233	Metabolism	galactinol synthase 4
AT2G24540	2.92119	0.601778	0.0429339	0.206004	Metabolism	Galactose oxidase/kelch repeat superfamily protein
AT3G24760	9.62454	4.67453	0.012574	0.485688	Metabolism	Galactose oxidase/kelch repeat superfamily protein
AT1G05170	3.37609	1.53664	0.00682565	0.455153	Metabolism	Galactosyltransferase family protein
AT2G42990	0.219611	0.0097162	0.029501	0.0442429	Metabolism	GDSL-like Lipase/Acylhydrolase superfamily protein
AT5G45950	24.2637	8.32083	0.0122829	0.342934	Metabolism	GDSL-like Lipase/Acylhydrolase superfamily protein
AT3G05180	11.2442	4.17751	0.021995	0.371526	Metabolism	GDSL-like Lipase/Acylhydrolase superfamily protein
AT4G26790	3.0228	1.4017	0.00490475	0.463709	Metabolism	GDSL-like Lipase/Acylhydrolase superfamily protein
AT1G02390	2.62332	1.2505	0.0148751	0.476687	Metabolism	glycerol-3-phosphate acyltransferase 2
AT4G33010	385.111	152.937	0.00104694	0.397124	Metabolism	glycine decarboxylase P-protein 1
AT1G64390	20.4829	7.14663	0.00886614	0.348908	Metabolism	glycosyl hydrolase 9C2
AT1G32780	2.986	0.596367	0.00398843	0.199721	Metabolism	GroES-like zinc-binding dehydrogenase family protein
AT2G39920	10.3131	4.02073	0.00145574	0.389866	Metabolism	HAD superfamily, subfamily IIIB acid phosphatase
AT2G22190	5.52682	1.70352	0.00030191	0.308228	Metabolism	Haloacid dehalogenase-like hydrolase (HAD) superfamily protein
AT1G29770	0.521871	0.181423	0.00321442	0.34764	Metabolism	Haloacid dehalogenase-like hydrolase (HAD) superfamily protein
AT4G11570	140.218	65.4234	0.000585322	0.466582	Metabolism	Haloacid dehalogenase-like hydrolase (HAD) superfamily protein
AT3G50270	24.2158	6.94845	0.00252863	0.286939	Metabolism	HXXXD-type acyl-transferase family protein
AT5G02890	18.343	6.42244	0.000812472	0.35013	Metabolism	HXXXD-type acyl-transferase family protein
AT5G39050	57.7721	20.5671	0.0012895	0.356003	Metabolism	HXXXD-type acyl-transferase family protein
AT4G13840	36.2158	13.6498	0.0112718	0.376902	Metabolism	HXXXD-type acyl-transferase family protein
AT5G39080	32.0385	12.5563	0.0038112	0.391912	Metabolism	HXXXD-type acyl-transferase family protein
AT5G39090	1.3763	0.676561	0.0219948	0.491578	Metabolism	HXXXD-type acyl-transferase family protein
AT1G48120	2.11615	0.81031	0.00093149	0.382917	Metabolism	hydrolases;protein serine/threonine phosphatases
AT3G13810	6.03243	2.3375	0.00602584	0.38749	Metabolism	indeterminate(ID)-domain 11
AT1G55110	21.3118	10.5576	0.00293253	0.495389	Metabolism	indeterminate(ID)-domain 7
AT3G02870	21.4371	7.69238	0.0115713	0.358836	Metabolism	Inositol monophosphatase family protein
AT3G58990	69.055	33.1145	0.0305578	0.479538	Metabolism	isopropylmalate isomerase 1
AT5G28030	1.02262	0.257503	0.000397861	0.251807	Metabolism	L-cysteine desulfhydrase 1
AT1G58520	2.06209	0.456488	0.00172743	0.221371	Metabolism	lipases;hydrolases, acting on ester bonds
AT4G28680	0.322395	0.102078	0.00973609	0.316625	Metabolism	L-tyrosine decarboxylase
AT4G26850	83.3073	14.371	0.00808976	0.172506	Metabolism	mannose-1-phosphate guanylyltransferase (GDP)s;GDP-galactose:mannose-1-phosphate guanylyltransferases;GDP-galactose:glucose-1-phosphate guanylyltransferases;GDP-galactose:myoinositol-1-phosphate guanylyltransferases;glucose-1-phosphate guanylyltransferase
AT5G28520	0.337045	0.0308393	0.017249	0.0914992	Metabolism	Mannose-binding lectin superfamily protein
AT5G35940	16.9054	6.29879	0.00616075	0.372591	Metabolism	Mannose-binding lectin superfamily protein
AT1G52100	22.6656	9.38818	0.00170574	0.414204	Metabolism	Mannose-binding lectin superfamily protein
AT4G37150	7.79842	3.50982	0.0169821	0.450068	Metabolism	methyl esterase 9
AT1G14345	105.899	47.6885	0.00637986	0.45032	Metabolism	NAD(P)-linked oxidoreductase superfamily protein
AT5G04950	29.2257	12.5098	0.0488688	0.428043	Metabolism	nicotianamine synthase 1
AT1G09240	46.9119	6.23012	0.000110794	0.132805	Metabolism	nicotianamine synthase 3
AT3G14440	9.92677	1.97405	0.038671	0.198861	Metabolism	nine-cis-epoxycarotenoid dioxygenase 3
AT4G19170	338.834	38.0649	0.0403014	0.112341	Metabolism	nine-cis-epoxycarotenoid dioxygenase 4
AT3G44310	494.395	233.895	0.0183027	0.473092	Metabolism	nitrilase 1
AT3G48610	20.9375	9.44481	0.000530518	0.451094	Metabolism	non-specific phospholipase C6
AT1G73540	46.9434	16.7276	0.000388235	0.356335	Metabolism	nudix hydrolase homolog 21
AT1G18300	19.1247	7.06131	0.00569888	0.369225	Metabolism	nudix hydrolase homolog 4
AT2G39220	2.99343	1.29889	0.00755008	0.433914	Metabolism	PATATIN-like protein 6
AT1G62914	0.616887	0.185925	0.00241669	0.301392	Metabolism	pentatricopeptide (PPR) repeat-containing protein
AT2G30100	6.20627	2.70119	0.00053328	0.435237	Metabolism	pentatricopeptide (PPR) repeat-containing protein
AT1G62590	1.30293	0.63308	0.0224283	0.48589	Metabolism	pentatricopeptide (PPR) repeat-containing protein
AT1G47580	24.7752	10.5978	0.00121841	0.427758	Metabolism	Pentatricopeptide repeat (PPR) superfamily protein
AT1G26500	1.30339	0.633719	0.0116337	0.486208	Metabolism	Pentatricopeptide repeat (PPR) superfamily protein
AT1G62720	0.270932	0.0759784	0.0437107	0.280434	Metabolism	Pentatricopeptide repeat (PPR-like) superfamily protein
AT5G13770	49.8449	16.5259	0.000203433	0.331547	Metabolism	Pentatricopeptide repeat (PPR-like) superfamily protein
AT3G04760	35.5626	16.8445	7.62893e-05	0.473659	Metabolism	Pentatricopeptide repeat (PPR-like) superfamily protein
AT1G44820	29.3068	12.911	7.10575e-05	0.440547	Metabolism	Peptidase M20/M25/M40 family protein
AT5G03555	5.7364	2.27616	0.000111394	0.396792	Metabolism	permease, cytosine/purines, uracil, thiamine, allantoin family protein
AT1G52570	0.12673	0.0484836	0.0347962	0.382573	Metabolism	phospholipase D alpha 2
AT5G21100	13.5136	4.0712	0.00742876	0.301266	Metabolism	Plant L-ascorbate oxidase
AT4G34920	168.646	62.0623	0.00141248	0.368002	Metabolism	PLC-like phosphodiesterases superfamily protein
AT2G30630	0.20183	0.0226961	0.0120463	0.112452	Metabolism	P-loop containing nucleoside triphosphate hydrolases superfamily protein
AT2G18193	20.2977	5.23485	0.0343863	0.257904	Metabolism	P-loop containing nucleoside triphosphate hydrolases superfamily protein
AT4G16680	0.396526	0.105492	0.00196331	0.26604	Metabolism	P-loop containing nucleoside triphosphate hydrolases superfamily protein
AT4G27370	0.105399	0.0392355	0.0174453	0.372255	Metabolism	P-loop containing nucleoside triphosphate hydrolases superfamily protein
AT1G55550	0.858475	0.342296	0.00152297	0.398725	Metabolism	P-loop containing nucleoside triphosphate hydrolases superfamily protein
AT1G33930	1.27943	0.512067	0.0268481	0.40023	Metabolism	P-loop containing nucleoside triphosphate hydrolases superfamily protein
AT3G10420	33.8167	14.1228	0.00109124	0.417627	Metabolism	P-loop containing nucleoside triphosphate hydrolases superfamily protein
AT2G03750	32.8614	14.6416	1.55378e-05	0.445557	Metabolism	P-loop containing nucleoside triphosphate hydrolases superfamily protein
AT3G49650	2.6796	1.24844	0.000314584	0.465904	Metabolism	P-loop containing nucleoside triphosphate hydrolases superfamily protein
AT2G43020	8.07778	3.77312	0.000955255	0.467099	Metabolism	polyamine oxidase 2
AT4G29720	17.8463	7.96945	0.0169646	0.44656	Metabolism	polyamine oxidase 5
AT2G27820	22.1954	9.56833	0.0100293	0.431094	Metabolism	prephenate dehydratase 1
AT3G62510	0.159122	0	0.000745536	0	Metabolism	protein disulfide isomerase-related
AT2G30020	19.1275	6.16959	0.00645911	0.322551	Metabolism	Protein phosphatase 2C family protein
AT3G16560	10.2467	3.46187	0.00545092	0.337852	Metabolism	Protein phosphatase 2C family protein
AT5G57050	8.73435	3.08067	0.00523075	0.352707	Metabolism	Protein phosphatase 2C family protein
AT4G26080	47.0639	18.3652	0.00540037	0.390218	Metabolism	Protein phosphatase 2C family protein
AT5G02760	20.7234	8.96889	0.043822	0.43279	Metabolism	Protein phosphatase 2C family protein
AT5G55260	4.14989	2.07151	0.00638877	0.499173	Metabolism	protein phosphatase X 2
AT1G28230	26.9288	12.9214	0.00136179	0.479835	Metabolism	purine permease 1
AT3G10150	1.8165	0.432687	0.000344817	0.238199	Metabolism	purple acid phosphatase 16
AT5G40940	0.0824023	0.0232024	0.0279135	0.281574	Metabolism	putative fasciclin-like arabinogalactan protein 20
AT1G34060	7.25624	3.3616	0.00277645	0.46327	Metabolism	Pyridoxal phosphate (PLP)-dependent transferases superfamily protein
AT2G38230	332.983	149.869	0.0107422	0.450081	Metabolism	pyridoxine biosynthesis 1.1
AT3G49160	8.02132	3.74857	6.34995e-05	0.467325	Metabolism	pyruvate kinase family protein
AT5G40390	8.40279	4.08448	0.0186367	0.486087	Metabolism	Raffinose synthase family protein
AT5G38780	0.851062	0.121676	0.0185808	0.142969	Metabolism	S-adenosyl-L-methionine-dependent methyltransferases superfamily protein
AT1G66700	0.793547	0.212691	0.00504157	0.268025	Metabolism	S-adenosyl-L-methionine-dependent methyltransferases superfamily protein
AT1G73600	30.5562	10.0955	0.0063263	0.330391	Metabolism	S-adenosyl-L-methionine-dependent methyltransferases superfamily protein
AT3G01660	16.7483	5.5563	0.000717462	0.331753	Metabolism	S-adenosyl-L-methionine-dependent methyltransferases superfamily protein
AT3G56080	2.51068	0.859447	0.0121674	0.342317	Metabolism	S-adenosyl-L-methionine-dependent methyltransferases superfamily protein
AT5G38020	8.62343	3.51434	0.000199129	0.407534	Metabolism	S-adenosyl-L-methionine-dependent methyltransferases superfamily protein
AT1G33170	25.5428	12.2547	0.000423749	0.479773	Metabolism	S-adenosyl-L-methionine-dependent methyltransferases superfamily protein
AT1G69523	4.11597	2.02401	0.00138449	0.491746	Metabolism	S-adenosyl-L-methionine-dependent methyltransferases superfamily protein
AT2G32160	2.22992	1.1146	0.00974003	0.499838	Metabolism	S-adenosyl-L-methionine-dependent methyltransferases superfamily protein
AT3G24460	1.17505	0.534913	0.0386794	0.455225	Metabolism	Serinc-domain containing serine and sphingolipid biosynthesis protein
AT2G22980	12.9411	5.48392	0.00180069	0.42376	Metabolism	serine carboxypeptidase-like 13
AT1G78510	8.88627	3.03249	1.70259e-05	0.341256	Metabolism	solanesyl diphosphate synthase 1
AT1G17050	16.4644	7.37049	0.00376009	0.447663	Metabolism	solanesyl diphosphate synthase 2
AT5G24160	35.3429	16.7083	0.0125812	0.472747	Metabolism	squalene monoxygenase 6
AT3G51420	95.1556	45.927	0.00134723	0.482651	Metabolism	strictosidine synthase-like 4
AT4G21650	39.8785	13.7634	0.0233612	0.345134	Metabolism	Subtilase family protein
AT4G10120	23.0802	8.72584	0.0055738	0.378065	Metabolism	Sucrose-phosphate synthase family protein
AT2G03760	56.6551	21.3938	0.00686483	0.377615	Metabolism	sulphotransferase 12
AT4G16740	4.57537	0.526776	0.0138764	0.115133	Metabolism	terpene synthase 03
AT4G33040	9.96412	1.73112	0.02291	0.173735	Metabolism	Thioredoxin superfamily protein
AT1G03020	3.97837	1.00678	0.00132933	0.253063	Metabolism	Thioredoxin superfamily protein
AT1G45201	91.2087	44.9857	0.00282999	0.493218	Metabolism	triacylglycerol lipase-like 1
AT1G70560	8.62265	3.18455	9.5016e-05	0.369324	Metabolism	tryptophan aminotransferase of Arabidopsis 1
AT5G02950	1.83691	0.536374	0.01151	0.291997	Metabolism	Tudor/PWWP/MBT superfamily protein
AT3G56040	18.1973	8.61519	0.0001974	0.473432	Metabolism	UDP-glucose pyrophosphorylase 3
AT3G21750	27.6225	9.53961	0.000801011	0.345356	Metabolism	UDP-glucosyl transferase 71B1
AT4G34138	101.541	45.1701	0.0159801	0.444846	Metabolism	UDP-glucosyl transferase 73B1
AT2G36750	13.7984	1.06398	0.00939494	0.0771093	Metabolism	UDP-glucosyl transferase 73C1
AT2G36790	25.9114	1.38832	0.0336578	0.0535796	Metabolism	UDP-glucosyl transferase 73C6
AT2G31750	30.2641	8.76046	0.00668714	0.289467	Metabolism	UDP-glucosyl transferase 74D1
AT3G46670	19.2291	2.69614	0.000659341	0.140212	Metabolism	UDP-glucosyl transferase 76E11
AT3G16520	85.1386	30.4167	0.00324753	0.357261	Metabolism	UDP-glucosyl transferase 88A1
AT4G34135	40.0489	10.1211	0.0376092	0.252717	Metabolism	UDP-glucosyltransferase 73B2
AT1G05560	170.501	31.0831	3.08473e-08	0.182304	Metabolism	UDP-glucosyltransferase 75B1
AT4G09500	10.4725	1.49692	0.0154735	0.142938	Metabolism	UDP-Glycosyltransferase superfamily protein
AT3G21760	35.3918	5.45768	6.03444e-06	0.154208	Metabolism	UDP-Glycosyltransferase superfamily protein
AT3G11670	16.1283	4.04158	0.00179334	0.250589	Metabolism	UDP-Glycosyltransferase superfamily protein
AT2G16890	2.1686	0.564984	0.0148245	0.260529	Metabolism	UDP-Glycosyltransferase superfamily protein
AT3G21560	21.6071	6.4745	0.0189685	0.299646	Metabolism	UDP-Glycosyltransferase superfamily protein
AT1G01390	1.93702	0.628659	0.0250926	0.32455	Metabolism	UDP-Glycosyltransferase superfamily protein
AT4G15490	70.25	23.0855	0.00389112	0.328619	Metabolism	UDP-Glycosyltransferase superfamily protein
AT1G32900	12.0855	4.09891	0.00363523	0.339159	Metabolism	UDP-Glycosyltransferase superfamily protein
AT4G15480	0.497232	0.169062	0.022837	0.340006	Metabolism	UDP-Glycosyltransferase superfamily protein
AT1G06000	23.5171	8.95076	0.0167889	0.380607	Metabolism	UDP-Glycosyltransferase superfamily protein
AT4G01070	38.1014	15.8078	0.00355425	0.414888	Metabolism	UDP-Glycosyltransferase superfamily protein
AT4G36770	0.274509	0.131009	0.0318637	0.477248	Metabolism	UDP-Glycosyltransferase superfamily protein
AT5G58770	7.28489	2.68607	0.0218142	0.368718	Metabolism	Undecaprenyl pyrophosphate synthetase family protein
AT1G05680	150.23	14.9903	0.00513423	0.0997817	Metabolism	Uridine diphosphate glycosyltransferase 74E2
AT5G16980	6.76619	1.92616	0.020729	0.284673	Metabolism	Zinc-binding dehydrogenase family protein
AT5G25120	17.0419	3.13245	9.66858e-06	0.183808	Metabolism	ctochrome p450, family 71, subfamily B, polypeptide 11
AT4G34550	2.58431	0.0722234	0.00755161	0.0279469	Proteolysis	BEST Arabidopsis thaliana protein match is: F-box family protein (TAIR:AT2G16365.3)
AT2G40925	0.100907	0	0.0382029	0	Proteolysis	F-box and associated interaction domains-containing protein
AT4G33290	0.126773	0	0.0220172	0	Proteolysis	F-box and associated interaction domains-containing protein
AT2G43440	0.504518	0.138349	0.0373087	0.274221	Proteolysis	F-box and associated interaction domains-containing protein
AT4G38870	0.117119	0.0351957	0.0266032	0.300513	Proteolysis	F-box and associated interaction domains-containing protein
AT4G11590	0.336429	0.0638143	0.0029534	0.189682	Proteolysis	F-box associated ubiquitination effector family protein
AT1G26510	0.0675007	0.0130502	0.0446281	0.193335	Proteolysis	F-box associated ubiquitination effector family protein
AT5G48550	0.430301	0.1404	0.0159004	0.326282	Proteolysis	F-box associated ubiquitination effector family protein
AT1G12855	0.186168	0.0610127	0.0474485	0.327729	Proteolysis	F-box family protein
AT2G16365	63.6656	29.288	0.0191823	0.460029	Proteolysis	F-box family protein
AT4G21510	14.71	7.01592	0.00331216	0.47695	Proteolysis	F-box family protein
AT4G22030	0.0395675	0.00744341	0.0396682	0.188119	Proteolysis	F-box family protein with a domain of unknown function (DUF295)
AT3G59250	1.83888	0.55611	0.0385581	0.302417	Proteolysis	F-box/RNI-like superfamily protein
AT1G75460	163.976	49.7325	0.00413953	0.303292	Proteolysis	ATP-dependent protease La (LON) domain protein
AT4G02950	0.139338	0.0154561	0.0246361	0.110925	Proteolysis	Ubiquitin family protein
AT4G02890	249.183	110.621	0.00397876	0.443935	Proteolysis	Ubiquitin family protein
AT5G37490	1.38221	0.11704	0.0441098	0.0846757	Proteolysis	ARM repeat superfamily protein
AT4G36550	11.1563	5.00373	0.0393842	0.448514	Proteolysis	ARM repeat superfamily protein
AT1G24330	1.7201	0.775224	0.0453701	0.450686	Proteolysis	ARM repeat superfamily protein
AT5G15450	24.9764	12.3502	0.00628395	0.494474	Proteolysis	casein lytic proteinase B3
AT3G18490	211.381	61.1135	0.0369854	0.289116	Proteolysis	Eukaryotic aspartyl protease family protein
AT5G02190	2.54151	1.05495	0.0366115	0.415089	Proteolysis	Eukaryotic aspartyl protease family protein
AT3G61820	42.275	19.2444	0.0463527	0.455219	Proteolysis	Eukaryotic aspartyl protease family protein
AT5G58870	23.6965	10.3108	0.00313571	0.43512	Proteolysis	FTSH protease 9
AT3G30460	1.09732	0.17492	0.00101572	0.159407	Proteolysis	RING/U-box superfamily protein
AT5G47610	23.2721	3.81446	0.000484593	0.163907	Proteolysis	RING/U-box superfamily protein
AT1G49220	0.512146	0.122243	0.00170474	0.238687	Proteolysis	RING/U-box superfamily protein
AT1G24580	1.17816	0.29175	0.0297975	0.247632	Proteolysis	RING/U-box superfamily protein
AT4G10150	3.11586	0.876906	0.00170914	0.281433	Proteolysis	RING/U-box superfamily protein
AT1G30860	2.01258	0.875023	0.000924834	0.434777	Proteolysis	RING/U-box superfamily protein
AT5G55970	16.4017	7.95632	0.0311075	0.485092	Proteolysis	RING/U-box superfamily protein
AT5G18760	17.0787	8.41423	0.000530437	0.492673	Proteolysis	RING/U-box superfamily protein
AT4G31450	18.6786	9.25928	0.000219303	0.495717	Proteolysis	RING/U-box superfamily protein
AT5G01520	14.9317	7.41707	0.00597892	0.496732	Proteolysis	RING/U-box superfamily protein
AT5G40140	6.40239	2.80449	0.0190578	0.438038	Proteolysis	RING/U-box superfamily protein with ARM repeat domain
AT5G45650	5.54466	1.23595	0.0107726	0.222908	Proteolysis	subtilase family protein
AT5G59130	11.0858	4.43161	0.000713458	0.399755	Proteolysis	Subtilase family protein
AT3G14067	194.227	90.3796	0.0183667	0.46533	Proteolysis	Subtilase family protein
AT4G34980	43.9501	20.9144	0.0141659	0.475866	Proteolysis	subtilisin-like serine protease 2
AT2G07799	0.929909	0.223332	0.00256567	0.240166	Pseudogene	pseudogene
AT2G23673	0.520009	0.146785	0.0220687	0.282273	Pseudogene	pseudogene
AT2G07826	0.927987	0.413365	0.0239278	0.445442	Pseudogene	pseudogene
AT4G13900	1.13005	0.375796	0.0131382	0.332547	Pseudogene	pseudogene, similar to NL0D, contains leucine rich-repeat domains Pfam:PF00560, INTERPRO:IPR001611
AT5G64800	1.21405	0.188502	0.0047421	0.155267	Signal transduction	CLAVATA3/ESR-RELATED 21
AT5G49480	102.221	34.5254	0.00259309	0.337752	Signal transduction	Ca2+-binding protein 1
AT1G07010	14.3365	5.90592	0.00578742	0.41195	Signal transduction	Calcineurin-like metallo-phosphoesterase superfamily protein
AT3G57020	36.0572	12.1	0.00285539	0.335579	Signal transduction	Calcium-dependent phosphotriesterase superfamily protein
AT2G33380	22.7917	7.20029	0.00710393	0.315917	Signal transduction	Caleosin-related family protein
AT5G54250	9.65688	4.27978	0.00215346	0.443184	Signal transduction	cyclic nucleotide-gated cation channel 4
AT3G50840	11.1127	2.99949	7.89574e-05	0.269916	Signal transduction	Phototropic-responsive NPH3 family protein
AT2G30520	150.602	41.4433	0.000169851	0.275185	Signal transduction	Phototropic-responsive NPH3 family protein
AT3G22104	10.6261	4.47278	0.00201731	0.420924	Signal transduction	Phototropic-responsive NPH3 family protein
AT3G08660	1.45985	0.707354	0.0186638	0.48454	Signal transduction	Phototropic-responsive NPH3 family protein
AT5G04190	4.68489	1.66215	6.42904e-05	0.354789	Signal transduction	phytochrome kinase substrate 4
AT1G18810	9.55668	2.43031	0.0320449	0.254305	Signal transduction	phytochrome kinase substrate-related
AT1G45249	8.02714	3.15259	0.000881115	0.392741	Stress	ABF2, abscisic acid responsive elements-binding factor 2
AT5G43740	6.17729	0.852697	0.00344036	0.138037	Stress	Disease resistance protein (CC-NBS-LRR class) family
AT1G62630	10.187	2.59568	0.00381056	0.254805	Stress	Disease resistance protein (CC-NBS-LRR class) family
AT1G63360	18.4879	6.90925	0.000449919	0.373717	Stress	Disease resistance protein (CC-NBS-LRR class) family
AT5G40060	2.45073	1.15437	0.00576988	0.471032	Stress	Disease resistance protein (NBS-LRR class) family
AT2G14080	16.5562	7.78978	0.0113043	0.470505	Stress	Disease resistance protein (TIR-NBS-LRR class) family
AT1G65870	1.96792	0.215364	6.8878e-05	0.109437	Stress	Disease resistance-responsive (dirigent-like protein) family protein
AT2G40130	2.28008	0.874659	0.0240014	0.383608	Stress	Double Clp-N motif-containing P-loop nucleoside triphosphate hydrolases superfamily protein
AT3G11020	7.30411	2.58985	0.0216511	0.354574	Stress	DRE/CRT-binding protein 2B
AT5G05410	11.7539	4.84349	0.00100908	0.412077	Stress	DRE-binding protein 2A
AT1G49010	7.66168	2.72599	0.00189616	0.355795	Stress	Duplicated homeodomain-like superfamily protein
AT2G31380	20.8051	3.66496	0.00486982	0.176157	Stress	salt tolerance homologue
AT1G27730	179.309	43.3056	0.00171035	0.241514	Stress	salt tolerance zinc finger
AT1G01310	1.05665	0.0908583	0.0155685	0.0859875	Stress	CAP (Cysteine-rich secretory proteins, Antigen 5, and Pathogenesis-related 1 protein) superfamily protein
AT4G25780	7.92199	2.58048	0.0195233	0.325736	Stress	CAP (Cysteine-rich secretory proteins, Antigen 5, and Pathogenesis-related 1 protein) superfamily protein
AT4G09350	20.5507	3.79426	0.00232056	0.184629	Stress	Chaperone DnaJ-domain superfamily protein
AT5G37760	0.819187	0.166943	0.0457922	0.203791	Stress	Chaperone DnaJ-domain superfamily protein
AT3G05345	12.1905	4.35918	0.00851608	0.357589	Stress	Chaperone DnaJ-domain superfamily protein
AT4G19590	0.200167	0.0733818	0.0128429	0.366603	Stress	Chaperone DnaJ-domain superfamily protein
AT5G43260	98.4951	43.7156	6.24902e-05	0.443836	Stress	chaperone protein dnaJ-related
AT3G61750	6.36535	2.40842	0.000888956	0.378364	Stress	Cytochrome b561/ferric reductase transmembrane with DOMON related domain
AT2G07681	0.267794	0.125497	0.0127649	0.468632	Stress	Cytochrome C assembly protein
AT3G03190	12.3822	5.57887	0.00840473	0.450556	Stress	glutathione S-transferase F11
AT2G29490	45.9036	21.3052	0.0147353	0.46413	Stress	glutathione S-transferase TAU 1
AT1G59700	34.3143	11.0931	0.00168021	0.323279	Stress	glutathione S-transferase TAU 16
AT2G29420	88.6268	30.1304	0.00475917	0.339969	Stress	glutathione S-transferase tau 7
AT5G53730	16.6949	7.36185	0.000144963	0.440965	Stress	Late embryogenesis abundant (LEA) hydroxyproline-rich glycoprotein family
AT1G02820	8.68752	3.19724	0.0159489	0.368027	Stress	Late embryogenesis abundant 3 (LEA3) family protein
AT3G24600	0.107101	0.0184103	0.0230246	0.171896	Stress	Late embryogenesis abundant protein, group 2
AT5G52310	103.203	21.1967	0.024728	0.205389	Stress	low-temperature-responsive protein 78 (LTI78) / desiccation-responsive protein 29A (RD29A)
AT1G35310	4.02337	1.90975	0.00892525	0.474664	Stress	MLP-like protein 168
AT1G24020	55.5825	27.4528	0.0441108	0.493911	Stress	MLP-like protein 423
AT3G21250	8.32714	3.34089	0.0270122	0.401205	Stress	multidrug resistance-associated protein 6
AT4G32190	11.8192	5.63207	0.0103505	0.476518	Stress	Myosin heavy chain-related protein
AT3G46530	45.0935	18.1277	0.0143496	0.402002	Stress	NB-ARC domain-containing disease resistance protein
AT3G11660	82.2094	26.5637	0.0321938	0.323123	Stress	NDR1/HIN1-like 1
AT2G35960	30.4929	8.15797	0.0011825	0.267537	Stress	NDR1/HIN1-like 12
AT5G58390	15.9342	7.42519	0.0374513	0.465992	Stress	Peroxidase superfamily protein
AT5G65870	16.1757	6.40651	0.00264982	0.396058	Stress	phytosulfokine 5 precursor
AT3G59580	2.48685	0.671386	0.00960804	0.269975	Stress	Plant regulator RWP-RK family protein
AT3G18710	8.97386	2.01746	0.00661573	0.224815	Stress	plant U-box 29
AT2G21970	77.4486	35.6006	9.23627e-06	0.459667	Stress	stress enhanced protein 2
AT1G80130	9.81549	1.41559	0.0205517	0.14422	Stress	Tetratricopeptide repeat (TPR)-like superfamily protein
AT5G02830	5.17212	0.991318	0.000112345	0.191666	Stress	Tetratricopeptide repeat (TPR)-like superfamily protein
AT1G31920	12.5321	3.2873	0.0138366	0.26231	Stress	Tetratricopeptide repeat (TPR)-like superfamily protein
AT3G22150	14.3015	5.77262	0.000210487	0.403638	Stress	Tetratricopeptide repeat (TPR)-like superfamily protein
AT1G59720	3.58179	1.52828	0.0141687	0.426681	Stress	Tetratricopeptide repeat (TPR)-like superfamily protein
AT5G39710	4.37826	1.95186	0.00285343	0.445807	Stress	Tetratricopeptide repeat (TPR)-like superfamily protein
AT3G09650	16.7004	7.91577	0.00209258	0.473987	Stress	Tetratricopeptide repeat (TPR)-like superfamily protein
AT5G55740	7.46116	3.66917	0.00545513	0.491769	Stress	Tetratricopeptide repeat (TPR)-like superfamily protein
AT2G18940	15.0095	7.4615	0.0434461	0.497117	Stress	Tetratricopeptide repeat (TPR)-like superfamily protein
AT1G47370	2.0759	0.112561	0.0145668	0.0542225	Stress	Toll-Interleukin-Resistance (TIR) domain family protein
AT1G72920	16.0819	5.77588	0.0396865	0.359155	Stress	Toll-Interleukin-Resistance (TIR) domain family protein
AT1G79110	9.42979	4.25049	0.0044322	0.450751	Stress	Zinc ion binding
AT5G06510	1.61053	0.346925	0.0272464	0.21541	Transcription	nuclear factor Y, subunit A10
AT3G05690	7.24106	1.22273	0.0214527	0.168861	Transcription	nuclear factor Y, subunit A2
AT1G72830	3.11528	1.35042	0.0148781	0.433483	Transcription	nuclear factor Y, subunit A3
AT2G34720	13.4942	4.64926	0.0146495	0.344537	Transcription	nuclear factor Y, subunit A4
AT1G54160	1.89647	0.742108	0.00136036	0.39131	Transcription	nuclear factor Y, subunit A5
AT4G11400	0.285275	0.130039	0.0108175	0.455837	Transcription	ARID/BRIGHT DNA-binding domain;ELM2 domain protein
AT2G15820	11.0203	4.94791	0.0121753	0.44898	Transcription	Endonucleases
AT2G34202	10.658	1.66421	0.035605	0.156146	Transcription	MIR399D; miRNA
AT5G43620	7.27068	1.20385	0.0467184	0.165575	Transcription	Pre-mRNA cleavage complex II
AT3G56790	0.702005	0.0501835	0.0112863	0.0714859	Transcription	RNA splicing factor-related
AT3G49500	6.58333	2.63893	0.00480727	0.400851	Transcription	RNA-dependent RNA polymerase 6
AT2G45660	54.3063	23.4385	0.0091841	0.431599	Transcription	AGAMOUS-like 20
AT5G60910	2.86195	1.32344	0.0176898	0.462426	Transcription	AGAMOUS-like 8
AT4G01500	0.171025	0.0396289	0.0186453	0.231714	Transcription	AP2/B3-like transcriptional factor family protein
AT2G46870	12.5696	4.28172	0.00199221	0.340642	Transcription	AP2/B3-like transcriptional factor family protein
AT1G01030	1.45799	0.55709	0.00822187	0.382094	Transcription	AP2/B3-like transcriptional factor family protein
AT1G32640	86.3277	27.9768	0.0309	0.324077	Transcription	Basic helix-loop-helix (bHLH) DNA-binding family protein
AT2G40200	0.772609	0.16345	0.00853959	0.211555	Transcription	Basic helix-loop-helix (bHLH) DNA-binding family protein
AT4G00050	8.71161	1.98005	0.00143419	0.227289	Transcription	Basic helix-loop-helix (bHLH) DNA-binding family protein
AT1G02340	12.3941	2.83161	0.000752871	0.228465	Transcription	Basic helix-loop-helix (bHLH) DNA-binding family protein
AT5G67060	0.796722	0.244967	0.00504176	0.307469	Transcription	Basic helix-loop-helix (bHLH) DNA-binding family protein
AT1G62975	4.5224	1.67279	0.00152114	0.36989	Transcription	Basic helix-loop-helix (bHLH) DNA-binding family protein
AT3G20640	1.8603	0.701853	0.00986302	0.377279	Transcription	Basic helix-loop-helix (bHLH) DNA-binding family protein
AT4G01460	8.34553	3.37652	0.00362709	0.40459	Transcription	Basic helix-loop-helix (bHLH) DNA-binding family protein
AT5G10570	1.49357	0.675942	0.0274613	0.452568	Transcription	Basic helix-loop-helix (bHLH) DNA-binding family protein
AT1G26945	13.544	6.60315	0.00235425	0.487531	Transcription	Basic helix-loop-helix (bHLH) DNA-binding family protein
AT3G56660	0.183835	0.0808805	0.025346	0.439963	Transcription	Basic region/leucine zipper motif protein 49
AT1G51700	43.851	14.7156	0.034489	0.335583	Transcription	DOF zinc finger protein 1
AT4G17500	174.126	45.4823	0.0255593	0.261203	Transcription	Ethylene responsive element binding factor 1
AT5G47220	166.59	22.2877	0.0272923	0.133788	Transcription	Ethylene responsive element binding factor 2
AT5G47230	111.42	12.8115	0.000151168	0.114984	Transcription	Ethylene responsive element binding factor 5
AT2G44840	12.5033	4.70739	0.00933907	0.376492	Transcription	Ethylene-responsive element binding factor 13
AT4G36620	1.10527	0.544086	0.00255345	0.492266	Transcription	GATA transcription factor 19
AT4G17570	8.88592	4.27515	0.000461496	0.481116	Transcription	GATA transcription factor 26
AT5G56860	9.04428	3.5614	0.00772413	0.393773	Transcription	GATA type zinc finger transcription factor family protein
AT4G08250	0.380282	0.0716895	0.0134803	0.188517	Transcription	GRAS family transcription factor
AT5G59450	19.0466	8.38996	0.02394	0.440497	Transcription	GRAS family transcription factor
AT3G46600	201.673	96.1955	0.0457172	0.476988	Transcription	GRAS family transcription factor
AT3G24520	5.21141	2.49756	0.0238866	0.479247	Transcription	Heat shock transcription factor C1
AT1G48000	3.27776	0.686182	0.00274479	0.209345	Transcription	myb domain protein 112
AT2G47190	2.48991	1.05232	0.0177947	0.422634	Transcription	myb domain protein 2
AT5G61420	11.6314	4.5071	0.0108921	0.387495	Transcription	myb domain protein 28
AT5G07690	6.60707	1.6548	0.0101515	0.25046	Transcription	myb domain protein 29
AT1G22640	51.2397	11.8106	0.00234084	0.230497	Transcription	myb domain protein 3
AT5G60890	5.14897	2.37144	0.00719251	0.460565	Transcription	myb domain protein 34
AT5G16600	2.35123	1.10027	0.0155194	0.467958	Transcription	myb domain protein 43
AT5G59780	9.445	4.54792	0.00556131	0.481516	Transcription	myb domain protein 59
AT1G08810	4.39327	2.04348	0.00526346	0.465139	Transcription	myb domain protein 60
AT1G74430	7.24266	2.58116	0.00926183	0.356383	Transcription	myb domain protein 95
AT4G21440	0.649787	0.279735	0.0378309	0.430503	Transcription	MYB-like 102
AT1G71030	148.037	30.0165	0.0011988	0.202763	Transcription	MYB-like 2
AT2G38300	6.3814	2.44648	0.00010321	0.383377	Transcription	myb-like HTH transcriptional regulator family protein
AT3G13040	20.1977	9.09791	0.000168095	0.450442	Transcription	myb-like HTH transcriptional regulator family protein
AT2G37630	21.7454	10.7204	0.00421878	0.492994	Transcription	myb-like HTH transcriptional regulator family protein
AT1G70000	6.98324	3.30118	0.00178659	0.472729	Transcription	myb-like transcription factor family protein
AT4G30180	1.8087	0.905132	0.00756725	0.500433	Transcription	sequence-specific DNA binding transcription factors;transcription regulators
AT5G46350	1.13683	0.532273	0.0462166	0.468207	Transcription	WRKY DNA-binding protein 8
AT4G04450	0.524395	0.198541	0.0468223	0.378609	Transcription	WRKY family transcription factor
AT3G46620	57.8861	18.1176	0.00101987	0.312987	Transcription	zinc finger (C3HC4-type RING finger) family protein
AT3G08505	3.13251	1.39219	0.00515971	0.444432	Transcription	zinc finger (CCCH-type/C3HC4-type RING finger) family protein
AT5G66270	1.46315	0.394289	0.0247916	0.26948	Transcription	Zinc finger C-x8-C-x5-C-x3-H type family protein
AT5G04340	49.4235	15.9087	0.0481672	0.321885	Transcription	zinc finger of Arabidopsis thaliana 6
AT1G24625	24.3903	10.2268	0.0143941	0.419298	Transcription	zinc finger protein 7
AT5G54630	15.2511	6.64423	0.00970908	0.435657	Transcription	zinc finger protein-related
AT3G19580	17.8119	8.01758	0.0275175	0.450125	Transcription	zinc-finger protein 2
AT3G21890	0.412519	0.0250917	0.046348	0.0608257	Transcription	B-box type zinc finger family protein
AT4G27310	42.4599	9.27012	0.0039334	0.218326	Transcription	B-box type zinc finger family protein
AT1G73870	8.24765	2.10134	0.00949999	0.254781	Transcription	B-box type zinc finger protein with CCT domain
AT1G25440	90.6792	31.4915	0.00356035	0.347285	Transcription	B-box type zinc finger protein with CCT domain
AT2G21320	5.02284	0.790976	0.0154674	0.157476	Transcription	B-box zinc finger family protein
AT1G06040	163.83	49.8439	0.000336219	0.304242	Transcription	B-box zinc finger family protein
AT2G35940	26.5109	12.0484	0.018555	0.454469	Transcription	BEL1-like homeodomain 1
AT1G19700	13.2451	6.28435	0.000946877	0.474465	Transcription	BEL1-like homeodomain 10
AT1G75410	17.2541	8.63131	0.00077782	0.500246	Transcription	BEL1-like homeodomain 3
AT4G34610	3.1314	1.18833	0.00081271	0.37949	Transcription	BEL1-like homeodomain 6
AT2G27990	0.807576	0.232723	0.00397508	0.288174	Transcription	BEL1-like homeodomain 8
AT5G46690	10.3985	4.20885	0.0158337	0.404757	Transcription	Beta HLH protein 71
AT1G05690	3.99714	1.34366	0.02306	0.336156	Transcription	BTB and TAZ domain protein 3
AT3G58070	1.2236	0.216647	0.00984168	0.177057	Transcription	C2H2 and C2HC zinc fingers superfamily protein
AT1G13290	0.0611791	0.0127594	0.0493013	0.208558	Transcription	C2H2-like zinc finger protein
AT1G14580	11.9969	5.64454	0.0029557	0.470499	Transcription	C2H2-like zinc finger protein
AT5G59820	42.9874	16.2098	0.0338351	0.377081	Transcription	C2H2-type zinc finger family protein
AT4G01060	5.17866	1.8823	0.0156769	0.363473	Transcription	CAPRICE-like MYB3
AT4G25490	1.20411	0.240219	0.0163371	0.1995	Transcription	C-repeat/DRE binding factor 1
AT4G34140	1.61718	0.680243	0.00438901	0.420635	Transcription	D111/G-patch domain-containing protein
AT3G61890	7.20095	1.80385	0.0315167	0.250502	Transcription	homeobox 12
AT2G46680	28.7925	11.791	0.0167079	0.409518	Transcription	homeobox 7
AT4G32980	2.80734	1.04354	0.00161727	0.37172	Transcription	homeobox gene 1
AT2G18550	0.721101	0.161533	0.0115673	0.224009	Transcription	homeobox protein 21
AT5G39760	9.84664	4.19469	0.0189493	0.426002	Transcription	homeobox protein 23
AT5G15210	14.7935	6.43848	0.0349146	0.435222	Transcription	homeobox protein 30
AT2G22800	4.94148	1.82784	0.0104181	0.369898	Transcription	Homeobox-leucine zipper protein family
AT1G01520	0.326729	0.0180347	0.0242324	0.0551978	Transcription	Homeodomain-like superfamily protein
AT1G32240	2.76054	0.932917	0.0160329	0.337947	Transcription	Homeodomain-like superfamily protein
AT4G17695	2.68713	1.10121	0.0113685	0.409808	Transcription	Homeodomain-like superfamily protein
AT1G14600	3.40628	1.41906	0.00274655	0.4166	Transcription	Homeodomain-like superfamily protein
AT3G10760	10.6477	5.09124	0.0150886	0.478155	Transcription	Homeodomain-like superfamily protein
AT2G23670	135.121	52.3647	0.000533331	0.38754	Transcription	homolog of Synechocystis YCF37
AT3G17609	3.81249	1.49987	0.0106591	0.393409	Transcription	HY5-homolog
AT1G74930	161.247	2.44647	0.0181252	0.0151721	Transcription	Integrase-type DNA-binding superfamily protein
AT1G19210	1.06432	0.108711	0.0174541	0.102141	Transcription	Integrase-type DNA-binding superfamily protein
AT1G01250	8.71437	1.31593	0.0294137	0.151007	Transcription	Integrase-type DNA-binding superfamily protein
AT2G22200	2.65528	0.484842	0.0392752	0.182596	Transcription	Integrase-type DNA-binding superfamily protein
AT5G11590	0.882869	0.215015	0.0377146	0.243541	Transcription	Integrase-type DNA-binding superfamily protein
AT4G16750	10.4822	2.99744	0.0138021	0.285956	Transcription	Integrase-type DNA-binding superfamily protein
AT2G44940	10.0168	3.50471	0.0419181	0.349883	Transcription	Integrase-type DNA-binding superfamily protein
AT1G71130	34.3109	17.0892	0.00934796	0.498068	Transcription	Integrase-type DNA-binding superfamily protein
AT4G39800	71.2577	28.78	0.00620721	0.403886	Transcription	myo-inositol-1-phosphate synthase 1
AT1G52880	9.75772	3.10483	0.00164351	0.318192	Transcription	NAC (No Apical Meristem) domain transcriptional regulator superfamily protein
AT1G01720	49.703	20.7836	0.00757277	0.418156	Transcription	NAC (No Apical Meristem) domain transcriptional regulator superfamily protein
AT5G39610	21.5488	9.2825	0.0294663	0.430766	Transcription	NAC domain containing protein 6
AT5G63790	102.018	37.3526	0.000896787	0.366136	Transcription	NAC domain containing protein 102
AT1G52890	11.5768	2.73022	0.0121174	0.235836	Transcription	NAC domain containing protein 19
AT3G29035	14.0738	6.32354	0.0165878	0.449313	Transcription	NAC domain containing protein 3
AT1G77450	23.8583	7.261	0.00854144	0.304339	Transcription	NAC domain containing protein 32
AT3G01600	1.46784	0.488994	0.0179703	0.333137	Transcription	NAC domain containing protein 44
AT5G13180	63.4047	29.0493	0.00379172	0.458157	Transcription	NAC domain containing protein 83
AT1G32870	13.0658	3.99963	0.00119755	0.306116	Transcription	NAC domain protein 13
AT1G69490	13.7732	4.42806	0.0102806	0.321498	Transcription	NAC-like, activated by AP3/PI
AT5G46830	0.926399	0.0485608	0.00240081	0.0524189	Transcription	NACL-inducible gene 1
AT1G75280	172.896	67.0762	0.0494708	0.387957	Transcription	NmrA-like negative transcriptional regulator family protein
AT4G35270	6.98873	1.45184	0.000470485	0.207741	Transcription	Plant regulator RWP-RK family protein
AT5G41410	15.6486	2.87018	0.0118873	0.183414	Transcription	POX (plant homeobox) family protein
AT3G45900	13.9452	6.59475	0.0070997	0.472903	Transcription	Ribonuclease P protein subunit P38-related
AT2G01290	28.9544	9.69225	0.00513827	0.334742	Transcription	ribose-5-phosphate isomerase 2
AT1G01860	5.59299	2.21723	0.0117119	0.39643	Transcription	Ribosomal RNA adenine dimethylase family protein
AT5G63780	49.5533	23.9396	0.00300504	0.483107	Transcription	RING/FYVE/PHD zinc finger superfamily protein
AT1G60000	67.4175	33.5687	0.000122312	0.497923	Transcription	RNA-binding (RRM/RBD/RNP motifs) family protein
AT5G24120	25.0629	5.58701	0.00290772	0.22292	Transcription	sigma factor E
AT5G08070	2.96202	1.24734	0.00134326	0.421112	Transcription	TCP domain protein 17
AT4G18390	24.0288	8.1111	0.0154517	0.337557	Transcription	TEOSINTE BRANCHED 1, cycloidea and PCF transcription factor 2
AT2G33860	9.99625	4.99902	0.00611559	0.500089	Transcription	Transcriptional factor B3 family protein / auxin-responsive factor AUX/IAA-related
AT1G78070	9.45931	2.32541	0.000118024	0.245833	Transcription	Transducin/WD40 repeat-like superfamily protein
AT5G23730	6.33173	2.16995	0.00256381	0.342711	Transcription	Transducin/WD40 repeat-like superfamily protein
AT1G49450	1.29315	0.551801	0.0124555	0.42671	Transcription	Transducin/WD40 repeat-like superfamily protein
AT5G43630	4.52106	1.28913	0.000162256	0.28514	Transcription	zinc knuckle (CCHC-type) family protein
ATMG00390	0.967294	0.175036	0.0277327	0.180955	Translation	pre_trna
AT2G07765	0.967294	0.175036	0.0277327	0.180955	Translation	pre-tRNA
AT2G06045	0.942705	0	0.0254248	0	Transposon	transposable element gene
AT5G13655	0.213813	0.0131161	0.0172457	0.061344	Transposon	transposable element gene
AT3G47875	0.0615217	0.00909706	0.00276223	0.147867	Transposon	transposable element gene
AT3G21050	0.748964	0.163541	0.0041509	0.218357	Transposon	transposable element gene
AT4G16870	2.09656	0.577503	0.0102092	0.275453	Transposon	transposable element gene
AT1G43675	0.676388	0.19806	0.0206235	0.292821	Transposon	transposable element gene
AT1G11150	1.21351	0.533595	0.000574743	0.439714	Transposon	transposable element gene
AT3G55110	2.75693	0.552214	0.0186263	0.200301	Transpotation	ABC-2 type transporter family protein
AT1G51460	2.45528	0.987145	0.000227101	0.40205	Transpotation	ABC-2 type transporter family protein
AT5G16970	200.604	66.5825	0.0211251	0.331909	Transpotation	alkenal reductase
AT4G00910	1.76665	0.478772	0.00770916	0.271005	Transpotation	Aluminium activated malate transporter family protein
AT1G31820	9.60562	3.66286	0.0045449	0.381324	Transpotation	Amino acid permease family protein
AT1G64780	17.3108	5.49235	0.0269735	0.317279	Transpotation	ammonium transporter 1;2
AT1G32880	0.323566	0.0535924	0.0068582	0.165631	Transpotation	ARM repeat superfamily protein
AT3G47750	0.697657	0.316577	0.00439533	0.453771	Transpotation	ATP binding cassette subfamily A4
AT3G27870	0.998508	0.47287	0.00170026	0.473576	Transpotation	ATPase E1-E2 type family protein / haloacid dehalogenase-like hydrolase family protein
AT1G12480	3.87624	1.32329	5.44651e-05	0.341386	Transpotation	C4-dicarboxylate transporter/malic acid transport protein
AT5G17860	24.4433	6.97384	0.0207659	0.285307	Transpotation	Calcium exchanger 7
AT3G14070	3.04262	1.17365	0.0123584	0.385738	Transpotation	Cation exchanger 9
AT3G53720	11.7958	3.62475	0.0164074	0.307291	Transpotation	Cation/H+ exchanger 20
AT5G57180	18.8996	4.85508	0.0067778	0.256888	Transpotation	Chloroplast import apparatus 2
AT4G05110	0.767992	0.327619	0.0124881	0.426592	Transpotation	Equilibrative nucleoside transporter 6
AT3G09520	1.01153	0.355209	0.019344	0.351161	Transpotation	Exocyst subunit exo70 family protein H4
AT5G59730	46.4203	12.5038	0.0337589	0.269361	Transpotation	Exocyst subunit exo70 family protein H7
AT3G21260	9.55031	3.36991	0.00218809	0.352859	Transpotation	Glycolipid transfer protein (GLTP) family protein
AT1G51090	10.5839	3.81278	0.0339064	0.360243	Transpotation	Heavy metal transport/detoxification superfamily protein
AT1G22990	14.881	5.78212	0.00611904	0.388558	Transpotation	Heavy metal transport/detoxification superfamily protein
AT2G36950	33.6553	16.423	0.00139653	0.487976	Transpotation	Heavy metal transport/detoxification superfamily protein
AT1G30220	3.96376	1.47164	0.00579023	0.371275	Transpotation	inositol transporter 2
AT2G15050	40.5967	16.4129	0.000201065	0.404292	Transpotation	lipid transfer protein
AT1G24400	6.36509	2.93869	0.0107928	0.461689	Transpotation	lysine histidine transporter 2
AT3G21670	41.8149	4.98439	0.0060418	0.119201	Transpotation	Major facilitator superfamily protein
AT3G25260	0.0608395	0.00803195	0.0371222	0.132019	Transpotation	Major facilitator superfamily protein
AT1G68570	10.0316	3.66199	0.00572228	0.365047	Transpotation	Major facilitator superfamily protein
AT2G40460	9.98565	3.72556	0.0115317	0.373091	Transpotation	Major facilitator superfamily protein
AT1G22550	12.665	4.95321	0.0015051	0.391094	Transpotation	Major facilitator superfamily protein
AT2G26690	38.2179	17.486	0.00169275	0.457534	Transpotation	Major facilitator superfamily protein
AT3G45680	2.32084	1.12229	0.00236746	0.483571	Transpotation	Major facilitator superfamily protein
AT2G04050	5.81429	0.703835	0.0404107	0.121053	Transpotation	MATE efflux family protein
AT3G21690	49.064	21.3381	0.00945389	0.434903	Transpotation	MATE efflux family protein
AT1G33110	30.7617	15.0245	0.00232826	0.488415	Transpotation	MATE efflux family protein
AT3G14810	4.56549	1.9115	0.00225695	0.418684	Transpotation	mechanosensitive channel of small conductance-like 5
AT2G25680	3.30313	1.45304	0.00170839	0.439898	Transpotation	molybdate transporter 1
AT3G59140	6.50971	1.81241	0.0320502	0.278416	Transpotation	multidrug resistance-associated protein 14
AT1G80760	5.87936	2.03547	0.00391686	0.346206	Transpotation	NOD26-like intrinsic protein 6
AT3G28070	3.72518	1.25619	0.0105728	0.337216	Transpotation	nodulin MtN21 /EamA-like transporter family protein
AT3G28130	3.76712	1.87166	0.00416951	0.496842	Transpotation	nodulin MtN21 /EamA-like transporter family protein
AT5G50800	2.36643	0.344192	0.0197885	0.145448	Transpotation	Nodulin MtN3 family protein
AT1G21460	15.4306	6.5151	4.52903e-05	0.422219	Transpotation	Nodulin MtN3 family protein
AT3G48740	125.863	56.3461	0.0143739	0.44768	Transpotation	Nodulin MtN3 family protein
AT2G03440	271.027	126.012	0.0011311	0.464941	Transpotation	nodulin-related protein 1
AT5G02270	9.63951	4.6961	0.017099	0.487172	Transpotation	non-intrinsic ABC protein 9
AT4G10770	21.1378	9.44515	0.00893062	0.446836	Transpotation	oligopeptide transporter 7
AT1G79410	23.6833	4.74756	5.81663e-06	0.200461	Transpotation	organic cation/carnitine transporter5
AT1G44446	61.2571	22.3409	0.00239473	0.364707	Transpotation	Pheophorbide a oxygenase family protein with Rieske [2Fe-2S] domain
AT3G54700	0.292227	0.0283515	0.047658	0.0970189	Transpotation	phosphate transporter 1;7
AT3G26570	71.3927	24.71	0.00377178	0.346114	Transpotation	phosphate transporter 2;1
AT1G70880	9.28265	2.08008	2.84676e-05	0.224082	Transpotation	Polyketide cyclase/dehydrase and lipid transport superfamily protein
AT1G55960	34.8846	14.5029	0.0104743	0.415741	Transpotation	Polyketide cyclase/dehydrase and lipid transport superfamily protein
AT4G23680	68.9007	30.4616	0.00010964	0.442108	Transpotation	Polyketide cyclase/dehydrase and lipid transport superfamily protein
AT1G61470	9.02156	1.7012	0.00498459	0.188571	Transpotation	Polynucleotidyl transferase, ribonuclease H-like superfamily protein
AT3G44260	180.337	54.6886	0.0233015	0.303258	Transpotation	Polynucleotidyl transferase, ribonuclease H-like superfamily protein
AT1G06450	4.14615	1.99498	0.00636599	0.481164	Transpotation	Polynucleotidyl transferase, ribonuclease H-like superfamily protein
AT4G22200	6.35306	0.860844	0.000591619	0.135501	Transpotation	potassium transport 2/3
AT1G75470	0.46687	0.0122173	0.0227144	0.0261686	Transpotation	purine permease 15
AT1G19650	4.41292	2.19161	0.00643787	0.496634	Transpotation	Sec14p-like phosphatidylinositol transfer family protein
AT1G31440	27.2498	13.3813	0.00228387	0.491062	Transpotation	SH3 domain-containing protein
AT3G25410	17.404	6.79943	0.000764992	0.390682	Transpotation	Sodium Bile acid symporter family
AT3G51895	7.56948	2.74624	0.0315575	0.362805	Transpotation	sulfate transporter 3;1
AT4G18270	2.08079	0.714252	0.00291926	0.34326	Transpotation	translocase 11
AT5G15240	5.08995	1.42609	0.000648537	0.280178	Transpotation	Transmembrane amino acid transporter family protein
AT5G02180	3.22837	1.02153	0.00294798	0.316424	Transpotation	Transmembrane amino acid transporter family protein
AT2G33260	0.192784	0.0795208	0.0324184	0.412487	Transpotation	Tryptophan/tyrosine permease
AT3G55130	16.9991	4.45945	0.00398679	0.262334	Transpotation	white-brown complex homolog 19
AT1G55910	10.2262	4.99051	0.00169882	0.488012	Transpotation	zinc transporter 11 precursor
AT3G04140	4.98233	0.580812	0.0101533	0.116574	Unknown	Ankyrin repeat family protein
AT5G15500	8.55236	1.33733	0.0162686	0.15637	Unknown	Ankyrin repeat family protein
AT1G62050	5.69845	2.1871	0.000138833	0.383806	Unknown	Ankyrin repeat family protein
AT3G03440	6.54403	2.27907	0.0185926	0.348267	Unknown	ARM repeat superfamily protein
AT3G18770	5.68055	2.62002	0.00326508	0.461227	Unknown	Autophagy-related protein 13
AT4G30380	0.120625	0	0.000745536	0	Unknown	Barwin-related endoglucanase
AT5G10410	1.90184	0.858899	0.0269261	0.451615	Unknown	ENTH/ANTH/VHS superfamily protein
AT2G31751	0.422677	0.116298	0.0406354	0.275145	Unknown	unknown gene
AT5G62998	0.517669	0	0.0447321	0	Unknown	unknown protein
AT5G44065	0.585266	0	0.0275323	0	Unknown	unknown protein
AT5G14560	0.790879	0	0.0407156	0	Unknown	unknown protein
AT1G25025	0.409276	0.00501351	0.020534	0.0122497	Unknown	unknown protein
AT1G25112	0.409276	0.00501351	0.020534	0.0122497	Unknown	unknown protein
AT1G25180	0.409276	0.00501351	0.020534	0.0122497	Unknown	unknown protein
AT1G24851	0.376258	0.00501351	0.00824361	0.0133247	Unknown	unknown protein
AT4G08555	191.631	12.0827	0.00533967	0.0630521	Unknown	unknown protein
AT4G12735	21.4241	1.51946	0.0435971	0.070923	Unknown	unknown protein
AT5G03210	13.0498	0.950655	0.000376012	0.0728481	Unknown	unknown protein
AT4G16915	0.283241	0.0219156	0.00279795	0.0773743	Unknown	unknown protein
AT4G30662	0.273521	0.0221089	0.00213525	0.0808307	Unknown	unknown protein
AT3G12320	8.58901	0.708377	0.00135908	0.0824749	Unknown	unknown protein
AT3G44450	11.3191	1.10113	0.00375411	0.097281	Unknown	unknown protein
AT5G54585	19.2313	2.35353	0.0222458	0.12238	Unknown	unknown protein
AT4G24700	4.05031	0.50293	0.00870398	0.124171	Unknown	unknown protein
AT5G01790	13.987	1.95648	0.0248729	0.139878	Unknown	unknown protein
AT3G27250	3.35532	0.518967	0.0460411	0.15467	Unknown	unknown protein
AT1G47400	0.421136	0.0661375	0.0400301	0.157046	Unknown	unknown protein
AT1G79170	1.12548	0.183006	0.0402313	0.162602	Unknown	unknown protein
AT1G32520	12.639	2.114	0.0026612	0.167261	Unknown	unknown protein
AT2G18970	1.14587	0.199766	0.00446272	0.174336	Unknown	unknown protein
AT5G67390	8.12229	1.49169	0.0409394	0.183654	Unknown	unknown protein
AT1G73120	38.2749	7.14689	0.022785	0.186725	Unknown	unknown protein
AT5G55620	56.162	11.3378	0.0283304	0.201876	Unknown	unknown protein
AT4G29110	13.5442	2.80773	5.97331e-05	0.207301	Unknown	unknown protein
AT5G06790	3.37621	0.700369	0.0141572	0.207442	Unknown	unknown protein
AT1G53610	3.81315	0.852311	0.0219959	0.223519	Unknown	unknown protein
AT3G28750	0.108363	0.0247884	0.0481058	0.228753	Unknown	unknown protein
AT4G31354	0.983877	0.228106	0.0137705	0.231844	Unknown	unknown protein
AT2G37380	3.69828	0.861312	0.00506378	0.232895	Unknown	unknown protein
AT1G52855	3.67771	0.890961	0.00142622	0.24226	Unknown	unknown protein
AT5G49525	3.4269	0.837515	0.00475817	0.244395	Unknown	unknown protein
AT2G34010	0.0986691	0.0241636	0.0182572	0.244895	Unknown	unknown protein
AT5G59350	13.3449	3.28893	0.0107859	0.246455	Unknown	unknown protein
AT1G63055	0.859345	0.213016	0.0181278	0.247882	Unknown	unknown protein
AT2G17300	26.3135	6.54091	0.00983753	0.248576	Unknown	unknown protein
AT5G53030	2.41701	0.602053	0.00280892	0.24909	Unknown	unknown protein
AT1G51402	10.0988	2.51942	0.0134675	0.249477	Unknown	unknown protein
AT4G37810	1.54384	0.386205	0.00173559	0.250159	Unknown	unknown protein
AT2G40475	12.3704	3.11007	0.0306132	0.251412	Unknown	unknown protein
AT2G35070	2.31262	0.603767	0.000246056	0.261075	Unknown	unknown protein
AT3G09162	5.23167	1.37133	0.00984036	0.262122	Unknown	unknown protein
AT5G24640	3.42803	0.929193	0.0394956	0.271058	Unknown	unknown protein
AT5G28910	3.02926	0.827988	0.0244543	0.27333	Unknown	unknown protein
AT2G03310	40.6246	11.2685	3.2051e-06	0.277381	Unknown	unknown protein
AT3G01060	27.6976	7.73816	0.000252673	0.27938	Unknown	unknown protein
AT1G65490	27.1239	7.79834	0.00375564	0.287508	Unknown	unknown protein
AT3G56290	25.5284	7.62373	0.000150255	0.298637	Unknown	unknown protein
AT1G33102	7.42057	2.222	0.0121405	0.299438	Unknown	unknown protein
AT3G23170	52.1119	15.7443	0.0122223	0.302125	Unknown	unknown protein
AT3G15534	0.941099	0.285826	0.0251336	0.303715	Unknown	unknown protein
AT4G27657	11.4788	3.52308	0.0407321	0.306921	Unknown	unknown protein
AT3G56260	2.1324	0.67776	0.00262592	0.317838	Unknown	unknown protein
AT2G30230	45.3179	14.6568	0.00475525	0.323421	Unknown	unknown protein
AT3G52740	17.2259	5.57259	0.00310228	0.3235	Unknown	unknown protein
AT2G15830	42.1256	13.7595	0.00106166	0.32663	Unknown	unknown protein
AT1G24148	22.4972	7.37188	0.000271708	0.327679	Unknown	unknown protein
AT3G15760	11.7733	3.87551	0.0255357	0.329176	Unknown	unknown protein
AT5G64230	8.07485	2.70737	0.0217769	0.335285	Unknown	unknown protein
AT1G51080	9.07297	3.08369	0.00523227	0.339876	Unknown	unknown protein
AT1G78170	25.2071	8.63946	0.00548988	0.34274	Unknown	unknown protein
AT2G42975	17.9272	6.18203	0.00206959	0.34484	Unknown	unknown protein
AT4G33666	89.9908	31.0488	0.00112233	0.345022	Unknown	unknown protein
AT5G62140	17.5446	6.14698	0.00174493	0.350363	Unknown	unknown protein
AT5G58570	7.22331	2.5848	0.0237686	0.357842	Unknown	unknown protein
AT4G33660	23.6166	8.46794	0.00250857	0.358559	Unknown	unknown protein
AT3G23930	0.786473	0.284803	0.0156289	0.362126	Unknown	unknown protein
AT1G51430	5.18514	1.91669	0.0142416	0.369651	Unknown	unknown protein
AT5G44565	2.29306	0.848114	0.0214776	0.369862	Unknown	unknown protein
AT4G23770	1.88572	0.698155	0.00780777	0.370233	Unknown	unknown protein
AT4G34630	51.1593	18.9471	2.18375e-05	0.370355	Unknown	unknown protein
AT1G78995	26.8855	10.027	0.00139784	0.372951	Unknown	unknown protein
AT5G23920	48.1485	17.9582	0.000108724	0.372976	Unknown	unknown protein
AT1G02070	0.672833	0.25222	0.0335648	0.374862	Unknown	unknown protein
AT1G69160	42.8741	16.106	0.0138047	0.375657	Unknown	unknown protein
AT5G52420	27.6938	10.4217	0.00506333	0.376318	Unknown	unknown protein
AT4G33960	38.0596	14.4051	0.00954261	0.378488	Unknown	unknown protein
AT4G38225	30.065	11.4897	0.0157764	0.382162	Unknown	unknown protein
AT4G13540	5.93083	2.27991	0.0182822	0.384417	Unknown	unknown protein
AT1G20070	3.42545	1.40059	0.0300251	0.408878	Unknown	unknown protein
AT5G38980	217.52	89.6276	0.00021317	0.412043	Unknown	unknown protein
AT4G38060	12.2369	5.05732	0.00240859	0.413286	Unknown	unknown protein
AT4G23020	2.12621	0.900235	0.0260017	0.4234	Unknown	unknown protein
AT2G07798	0.706975	0.306149	0.00607679	0.433041	Unknown	unknown protein
AT1G51100	28.3319	12.2736	0.000385106	0.433208	Unknown	unknown protein
AT5G49170	5.29717	2.30434	0.00878648	0.435014	Unknown	unknown protein
AT5G10946	2.17335	0.947943	0.00135971	0.436167	Unknown	unknown protein
AT1G62250	11.6221	5.13078	0.0279695	0.441468	Unknown	unknown protein
AT2G25625	15.2323	6.7385	0.00073486	0.442384	Unknown	unknown protein
AT1G72240	1.64313	0.732245	0.0402692	0.445641	Unknown	unknown protein
AT4G28230	7.09061	3.20109	0.000898805	0.451454	Unknown	unknown protein
AT3G04310	5.73444	2.59296	0.00229891	0.452173	Unknown	unknown protein
AT4G13572	1.43018	0.647035	0.0174681	0.452416	Unknown	unknown protein
AT4G26130	143.042	64.7992	1.5424e-05	0.453008	Unknown	unknown protein
AT4G13575	2.3176	1.05344	0.0134308	0.454541	Unknown	unknown protein
AT5G44580	118.305	54.4043	0.000232443	0.459864	Unknown	unknown protein
AT3G07730	3.2162	1.49403	0.00624251	0.464532	Unknown	unknown protein
AT5G64190	3.93427	1.82775	0.0229652	0.464572	Unknown	unknown protein
AT2G21180	21.0387	9.79013	0.000543956	0.465339	Unknown	unknown protein
AT1G21010	29.7498	13.8616	0.0241049	0.465938	Unknown	unknown protein
AT1G53035	10.6159	4.95262	0.0192575	0.46653	Unknown	unknown protein
AT1G75360	1.98212	0.929724	0.00146834	0.469056	Unknown	unknown protein
AT3G05937	25.3748	12.0354	0.00691843	0.474306	Unknown	unknown protein
AT4G23880	9.57252	4.57243	0.0164816	0.477662	Unknown	unknown protein
AT1G22630	65.4062	31.2537	0.00566573	0.477841	Unknown	unknown protein
AT1G29530	12.1683	5.82485	0.00284051	0.478689	Unknown	unknown protein
AT1G15260	38.7256	18.5618	1.97309e-05	0.479315	Unknown	unknown protein
AT5G44005	36.5873	17.5553	0.00128394	0.47982	Unknown	unknown protein
AT4G12540	0.722395	0.34869	0.0178312	0.482686	Unknown	unknown protein
AT4G21215	13.9767	6.77545	0.000316565	0.484766	Unknown	unknown protein
AT2G21080	4.28259	2.08055	0.00997186	0.485814	Unknown	unknown protein
AT4G21445	39.5965	19.4349	0.00119979	0.490824	Unknown	unknown protein
AT5G57345	75.0748	37.1905	0.00610103	0.495379	Unknown	unknown protein
AT5G18130	72.3989	36.033	0.0359254	0.497702	Unknown	unknown protein
AT1G68490	45.6593	22.7397	0.0231931	0.498031	Unknown	unknown protein
ATMG00010	0.160893	0	0.0345875	0	Unknown	unknown protein.
ATMG01210	0.927987	0.413365	0.0239278	0.445442	Unknown	unknown protein.
AT1G13650	9.10715	1.95474	0.0127655	0.214638	Unknown	unknown protein.
AT2G41905	1.19588	0.459719	0.0118277	0.384419	Unknown	unknown protein.
AT5G61670	27.0917	12.8878	0.000398866	0.475711	Unknown	unknown protein.
AT2G30615	0.776523	0.155575	0.0298691	0.200348	Unknown	unknown protein.
AT1G30260	20.8241	8.12631	0.000850898	0.390236	Unknown	unknown protein.
AT5G02670	1.96028	0.859211	0.00203754	0.438311	Unknown	unknown protein.
AT3G45490	0.0936181	0.0176114	0.0396682	0.188119	Unknown	unknown protein.
AT2G18969	1.87185	0.644012	0.044475	0.34405	Unknown	unknown protein.
AT3G62500	1.20448	0.491708	0.0149741	0.408232	Unknown	unknown protein.
AT1G23060	2.39935	0.961677	0.016712	0.400806	Unknown	unknown protein.
AT2G40435	3.83736	1.0063	0.0252051	0.262237	Unknown	unknown protein.
AT1G10220	0.531054	0.226551	0.02119	0.426607	Unknown	unknown protein.
AT1G59510	2.56095	1.26743	0.00037578	0.494906	Unknown	unknown protein.
AT5G01260	7.17611	2.88935	0.00598541	0.402634	Unknown	unknown protein.
AT4G14240	8.06411	3.65593	0.000270146	0.453358	Unknown	unknown protein.
AT2G33350	0.136552	0.0250771	0.0109784	0.183645	Unknown	unknown protein.
AT5G53420	16.0467	5.90698	0.0192093	0.368112	Unknown	unknown protein.
AT5G15948	1.90744	0.677775	0.0172726	0.355332	Unknown	unknown protein.
AT2G43018	8.08928	3.77849	0.000955255	0.467099	Unknown	unknown protein.
AT5G64552	4.91136	1.81368	0.0150479	0.369282	Unknown	unknown protein.
AT5G45428	9.54587	3.90559	0.000297223	0.40914	Unknown	unknown protein.
AT3G22968	22.9862	10.6202	0.000614499	0.462024	Unknown	unknown protein.
AT3G09450	0.499778	0.0260259	0.0341129	0.052075	Unknown	unknown protein.
AT1G52530	0.479489	0.159757	0.0294866	0.333182	Unknown	unknown protein.
AT1G77400	3.56053	1.7758	0.0392614	0.498746	Unknown	unknown protein.
AT5G64170	26.4869	4.86628	0.000431511	0.183724	Unknown	unknown protein.
AT3G15750	4.01651	1.32777	0.0413086	0.330577	Unknown	unknown protein.
AT1G79270	12.0394	3.30228	0.00953314	0.27429	Unknown	unknown protein.
AT1G76955	16.5037	5.09385	0.00162337	0.30865	Unknown	unknown protein.
AT2G04110	28.1017	10.5847	0.000381502	0.376658	Unknown	unknown protein.
AT1G69480	0.613532	0.234142	0.00589093	0.38163	Unknown	unknown protein.
AT1G66110	0.54365	0.119151	0.0213475	0.219169	Unknown	unknown protein.
AT1G49470	20.7939	5.73613	0.00793944	0.275856	Unknown	unknown protein.
AT5G61820	205.598	64.4165	0.014513	0.313313	Unknown	unknown protein.
ATMG00130	0.696973	0.241834	0.0457865	0.346977	Unknown	unknown protein.
AT1G13930	1913.08	722.081	0.0237963	0.377445	Unknown	unknown protein.
AT2G17695	55.4668	25.6082	0.013299	0.461684	Unknown	unknown protein.
AT4G11910	2.53615	1.13212	0.00608599	0.446392	Unknown	unknown protein.
AT2G47920	1.59672	0.628963	0.0159409	0.393908	Unknown	unknown protein.
AT3G20270	4.26518	1.92558	0.0170669	0.451465	Unknown	unknown protein.
AT5G64550	4.91136	1.81368	0.0150479	0.369282	Unknown	unknown protein.
AT1G77870	1.86555	0.309931	0.00439688	0.166134	Unknown	unknown protein.
AT1G70640	2.92997	0.081267	0.0179322	0.0277365	Unknown	unknown protein.
AT3G48240	0.700811	0.212716	0.0387591	0.303529	Unknown	unknown protein.
AT1G78230	3.74787	1.80573	0.0127314	0.481802	Unknown	unknown protein.
AT1G61795	5.17013	2.21712	0.00446895	0.428832	Unknown	unknown protein.
AT1G50750	1.07216	0.334317	0.0264346	0.311815	Unknown	unknown protein.
AT3G55240	9.81133	1.94076	0.023544	0.197808	Unknown	unknown protein.
AT1G66840	2.67492	0.789621	0.000785396	0.295194	Unknown	unknown protein.
AT4G14740	10.0332	5.01169	0.0124908	0.499509	Unknown	unknown protein.
AT2G27770	7.26366	2.71411	0.0280703	0.373656	Unknown	unknown protein.
AT4G04210	34.8698	16.8627	0.00021916	0.483591	Unknown	unknown protein.
AT1G17700	4.00449	1.86463	0.0370264	0.465633	Unknown	unknown protein.
AT3G28770	0.594325	0.273107	0.0339974	0.459525	Unknown	unknown protein.
AT5G24990	4.29637	1.42928	0.0289518	0.332672	Unknown	unknown protein.
AT1G12320	7.36195	2.67533	0.00265556	0.363399	Unknown	unknown protein.
AT2G26530	96.8877	30.9967	0.0064947	0.319924	Unknown	unknown protein.
AT1G69610	3.32648	0.929394	0.00852533	0.279393	Unknown	unknown protein.
AT1G79770	4.38385	0.827213	0.00182849	0.188696	Unknown	unknown protein.
AT5G25840	81.6541	28.5933	0.00253752	0.350176	Unknown	unknown protein.
AT2G31560	7.56005	1.86601	0.00358491	0.246826	Unknown	unknown protein.
AT5G54450	0.272118	0.0280084	0.0120019	0.102928	Unknown	unknown protein.
AT5G52930	1.51419	0.545804	0.0208352	0.36046	Unknown	unknown protein.
AT5G52780	68.1434	19.7725	0.00115282	0.29016	Unknown	unknown protein.
AT2G39650	7.91121	2.95441	0.0394544	0.373446	Unknown	unknown protein.
AT3G22970	22.9862	10.6202	0.000614499	0.462024	Unknown	unknown protein.
AT1G53890	14.341	3.55848	0.00721777	0.248134	Unknown	unknown protein.
AT1G53870	14.6243	3.6324	0.00737105	0.248381	Unknown	unknown protein.
AT3G22550	4.48064	1.99398	0.0185344	0.445022	Unknown	unknown protein.
AT1G22160	28.3515	13.3486	0.0373495	0.470825	Unknown	unknown protein.
AT5G66740	0.359594	0.0656674	0.0152172	0.182615	Unknown	unknown protein.
AT5G05840	0.744178	0.282898	0.043436	0.380148	Unknown	unknown protein.
AT3G28290	29.1918	13.4752	0.00233853	0.461609	Unknown	unknown protein.
AT3G28300	29.1918	13.4752	0.00233853	0.461609	Unknown	unknown protein.
AT5G45850	0.847463	0.132645	0.00481579	0.15652	Unknown	unknown protein.
AT3G07310	97.1515	46.0462	0.000102455	0.473963	Unknown	unknown protein.
AT1G11210	56.318	17.3875	8.76238e-05	0.308737	Unknown	unknown protein.
AT4G13800	1.57351	0.316037	0.025132	0.200848	Unknown	unknown protein.
AT1G09310	488.933	203.334	0.0124277	0.415874	Unknown	unknown protein.
AT4G21930	1.69681	0.149464	0.0394681	0.0880851	Unknown	unknown protein.
AT1G11700	9.03935	2.91553	0.0399011	0.322538	Unknown	unknown protein.
AT5G03230	32.1459	11.0895	0.039943	0.344975	Unknown	unknown protein.
AT1G18265	10.8856	4.66927	0.000373038	0.428939	Unknown	unknown protein.
AT2G37880	0.852533	0.198546	0.0188729	0.232889	Unknown	unknown protein.
AT1G76610	2.98318	1.36563	0.0144423	0.457777	Unknown	unknown protein.
AT2G23470	1.0654	0.343785	0.00741627	0.322682	Unknown	unknown protein.
AT2G39560	2.13157	0.934079	0.0063668	0.438212	Unknown	unknown protein.
AT2G26695	11.9402	2.52073	0.00578377	0.211114	Unknown	unknown protein.
AT5G39150	0.613363	0.0185558	0.0403672	0.0302526	Unknown	unknown protein.
AT5G39110	3.22235	0.492093	0.00986928	0.152712	Unknown	unknown protein.
AT5G39120	4.59621	0.722325	0.00379724	0.157157	Unknown	unknown protein.
AT5G39160	6.37504	2.69308	0.0365269	0.422441	Unknown	unknown protein.
AT5G43850	148.118	69.945	0.0223316	0.472224	Unknown	unknown protein.
AT5G07670	9.70136	4.08851	0.00652075	0.421436	Unknown	unknown protein.
AT1G68780	12.8554	6.366	0.014366	0.495199	Unknown	unknown protein.
AT4G13395	54.1034	13.2762	0.00882671	0.245387	Unknown	unknown protein.
AT1G07490	2.4997	0.767579	0.00789922	0.307069	Unknown	unknown protein.
AT5G59510	6.77344	1.15498	0.0199381	0.170516	Unknown	unknown protein.
AT4G17680	1.76322	0.478396	0.00917005	0.27132	Unknown	unknown protein.
AT1G10650	7.82948	3.69863	0.00280553	0.472398	Unknown	unknown protein.
AT3G27460	4.69962	2.28978	0.000654747	0.487226	Unknown	unknown protein.
AT2G18120	1.00626	0.145991	0.044172	0.145083	Unknown	unknown protein.
AT2G40960	1.92926	0.528261	0.0025198	0.273815	Unknown	unknown protein.
AT1G17100	61.8461	26.2751	0.00203143	0.424846	Unknown	unknown protein.
AT2G37970	47.4879	21.9386	0.0467094	0.461983	Unknown	unknown protein.
AT4G01870	208.787	43.7305	0.0132391	0.20945	Unknown	unknown protein.
AT1G45010	3.28817	1.2506	0.00568952	0.380332	Unknown	unknown protein.
AT2G37720	0.57755	0.0692944	4.46206e-05	0.11998	Unknown	unknown protein.
AT3G21660	0.0803233	0.0107042	0.0144836	0.133263	Unknown	unknown protein.
AT1G79510	27.6349	9.78995	0.00273593	0.35426	Unknown	unknown protein.
AT5G53830	13.5956	6.69209	0.00239956	0.492226	Unknown	unknown protein.
AT3G29375	2.66113	1.2265	0.00921836	0.460892	Unknown	unknown protein.
AT5G47160	0.779461	0.35987	0.0107613	0.46169	Unknown	unknown protein.
AT3G62499	1.40775	0.498364	0.0312736	0.354015	Unknown	unknown protein.
