# Supplementary material for: Genome-Wide Analysis of Gene Regulatory Networks of the FVE-HDA6-FLD Complex in Arabidopsis
Source: Front Plant Sci. 2016 Apr 28;7:555. doi: 10.3389/fpls.2016.00555 (PMC4848314; doi:10.3389/fpls.2016.00555)
Supplement: Supplementary file 14 [file Table_9.XLSX]

## Sheet: 工作表1
fve 2xUp only	classify	Annotation
AT1G26233	Antisense RNA and other RNA	SNOR95; snoRNA
AT1G03746	Antisense RNA and other RNA	snoRNA
AT2G43138	Antisense RNA and other RNA	snoRNA
AT4G03295	Antisense RNA and other RNA	snoRNA
AT4G25631	Antisense RNA and other RNA	U60.2F; snoRNA
AT5G66564	Antisense RNA and other RNA	snoRNA
AT5G57735	Antisense RNA and other RNA	tasiR-ARF; other RNA
AT3G14735	Antisense RNA and other RNA	U6-1; snRNA
AT5G40395	Antisense RNA and other RNA	U6acat; snRNA
AT5G41471	Antisense RNA and other RNA	SNOR108; snoRNA
AT3G21805	Antisense RNA and other RNA	snoRNA
AT1G75163	Antisense RNA and other RNA	snoRNA
AT5G54075	Antisense RNA and other RNA	U3D; snoRNA
AT2G27400	Antisense RNA and other RNA	TAS1A; other RNA
AT4G39364	Antisense RNA and other RNA	snoRNA
AT2G05765	Antisense RNA and other RNA	snoRNA
AT3G47347	Antisense RNA and other RNA	snoRNA
AT4G03811	Antisense RNA and other RNA	other RNA
AT3G60176	Antisense RNA and other RNA	other RNA
AT4G31408	Antisense RNA and other RNA	other RNA
AT2G30362	Antisense RNA and other RNA	other RNA
AT1G05562	Antisense RNA and other RNA	other RNA
AT1G75891	Antisense RNA and other RNA	other RNA
AT4G37432	Antisense RNA and other RNA	other RNA
AT5G28262	Antisense RNA and other RNA	other RNA
AT1G16635	Antisense RNA and other RNA	other RNA
AT5G63195	Antisense RNA and other RNA	other RNA
AT3G05905	Antisense RNA and other RNA	other RNA
AT1G56612	Antisense RNA and other RNA	other RNA
AT5G37485	Antisense RNA and other RNA	other RNA
AT2G32179	Antisense RNA and other RNA	other RNA
AT4G09432	Antisense RNA and other RNA	other RNA
AT1G18745	Antisense RNA and other RNA	other RNA
AT1G20515	Antisense RNA and other RNA	other RNA
AT1G60505	Antisense RNA and other RNA	other RNA
AT4G31248	Antisense RNA and other RNA	other RNA
AT1G04425	Antisense RNA and other RNA	other RNA
AT1G64572	Antisense RNA and other RNA	other RNA
AT1G60525	Antisense RNA and other RNA	other RNA
AT2G07042	Antisense RNA and other RNA	other RNA
AT3G57965	Antisense RNA and other RNA	other RNA
AT1G67365	Antisense RNA and other RNA	other RNA
AT3G61198	Antisense RNA and other RNA	other RNA
AT5G18255	Antisense RNA and other RNA	other RNA
AT5G05435	Antisense RNA and other RNA	other RNA
AT4G36648	Antisense RNA and other RNA	other RNA
AT2G18735	Antisense RNA and other RNA	other RNA
AT1G23052	Antisense RNA and other RNA	other RNA
AT5G65575	Antisense RNA and other RNA	other RNA
AT4G40065	Antisense RNA and other RNA	other RNA
AT5G13887	Antisense RNA and other RNA	MIR848a; miRNA
AT3G44444	Antisense RNA and other RNA	MIR849a; miRNA
AT4G13554	Antisense RNA and other RNA	MIR857a; miRNA
AT4G14504	Antisense RNA and other RNA	MIR852a; miRNA
AT1G78206	Antisense RNA and other RNA	MIR775a; miRNA
AT1G62035	Antisense RNA and other RNA	MIR171C; miRNA
AT1G70645	Antisense RNA and other RNA	MIR777a; miRNA
AT4G05105	Antisense RNA and other RNA	MIR397A; miRNA
AT3G13724	Antisense RNA and other RNA	MIR823a; miRNA
AT5G04275	Antisense RNA and other RNA	MIR172/MIR172B; miRNA
AT3G23125	Antisense RNA and other RNA	MIR173; miRNA
AT2G47585	Antisense RNA and other RNA	MIR164/MIR164A; miRNA
AT1G21202	Antisense RNA and other RNA	MIR781a; miRNA
AT1G11735	Antisense RNA and other RNA	MIR171B; miRNA
AT4G17788	Antisense RNA and other RNA	MIR160/MIR160B; miRNA
AT4G13555	Antisense RNA and other RNA	MIR397B; miRNA
AT2G47015	Antisense RNA and other RNA	MIR408; miRNA
AT1G77235	Antisense RNA and other RNA	MIR402; miRNA
AT4G03445	Antisense RNA and other RNA	MIR447A; miRNA
AT3G48201	Antisense RNA and other RNA	MIR861a; miRNA
AT4G04260	Chromatin and DNA repair	Bromo-adjacent homology (BAH) domain-containing protein
AT1G69710	Chromatin and DNA repair	Regulator of chromosome condensation (RCC1) family with FYVE zinc finger domain
AT1G08170	Chromatin and DNA repair	Histone superfamily protein
AT5G23480	Chromatin and DNA repair	SWIB/MDM2 domain;Plus-3;GYF
AT1G13370	Chromatin and DNA repair	Histone superfamily protein
AT3G18610	Chromatin and DNA repair	nucleolin like 2
AT5G24280	Chromatin and DNA repair	gamma-irradiation and mitomycin c induced 1
AT3G02980	Chromatin and DNA repair	MEIOTIC CONTROL OF CROSSOVERS1 (MCC1), a GCN5-related histone N-acetyltransferase
AT5G18620	Chromatin and DNA repair	chromatin remodeling factor17
AT4G25530	Chromatin and DNA repair	FWA, FLOWERING WAGENINGEN
AT5G51330	Chromatin and DNA repair	SWITCH1
AT1G73910	Chromatin and DNA repair	actin-related proteins 4A
AT2G35160	Chromatin and DNA repair	SUVH5, SU(VAR)3-9 homolog 5
AT1G67370	Chromatin and DNA repair	DNA-binding HORMA family protein
AT1G76710	Chromatin and DNA repair	SET domain group 26
AT2G27840	Chromatin and DNA repair	histone deacetylase-related / HD-related, HD2D
AT1G30660	Chromatin and DNA repair	nucleic acid binding;nucleic acid binding
AT3G48900	Chromatin and DNA repair	single-stranded DNA endonuclease family protein
AT5G64520	Chromatin and DNA repair	homolog of X-ray repair cross complementing 2 (XRCC2)
AT1G51130	Chromatin and DNA repair	Nse4, component of Smc5/6 DNA repair complex
AT5G05490	Chromatin and DNA repair	Rad21/Rec8-like family protein
AT2G01120	Chromatin and DNA repair	origin recognition complex subunit 4
AT1G68825	Development	ROTUNDIFOLIA like 15
AT1G13620	Development	root meristem growth factor 2 (RGF2)
AT4G28520	Development	cruciferin 3
AT1G17235	Development	ROTUNDIFOLIA like 11
AT3G49170	Development	Tetratricopeptide repeat (TPR)-like superfamily protein
AT2G41670	Development	P-loop containing nucleoside triphosphate hydrolases superfamily protein
AT3G23440	Development	embryo sac development arrest 6
AT3G51790	Development	transmembrane protein G1P-related 1
AT4G07410	Development	Transducin family protein / WD-40 repeat family protein
AT2G47990	Development	transducin family protein / WD-40 repeat family protein
AT1G34760	Development	general regulatory factor 11, Encodes a 14-3-3 protein
AT1G76060	Development	LYR family of Fe/S cluster biogenesis protein
AT3G63420	Development	Ggamma-subunit 1
AT3G49620	Development	2-oxoglutarate (2OG) and Fe(II)-dependent oxygenase superfamily protein
AT4G35770	Development	Rhodanese/Cell cycle control phosphatase superfamily protein
AT5G05660	Development	sequence-specific DNA binding transcription factors;zinc ion binding;sequence-specific DNA binding transcription factors
AT5G60100	Development	pseudo-response regulator 3
AT5G06070	Development	C2H2 and C2HC zinc fingers superfamily protein
AT3G60870	Development	AHL18, AT-hook motif nuclear-localized protein 18,when overexpressed, delays flowering
AT5G20240	Development	PI, K-box region and MADS-box transcription factor family protein
AT5G65080	Development	MAF5, K-box region and MADS-box transcription factor family protein
AT1G01640	Development	BTB/POZ domain-containing protein
AT3G07650	Development	COL9, CONSTANS-like 9
AT3G13960	Development	growth-regulating factor 5
AT3G52770	Development	protein binding
AT2G30790	Development	photosystem II subunit P-2
AT5G14870	Development	cyclic nucleotide-gated channel 18
AT4G13450	Development	Adenine nucleotide alpha hydrolases-like superfamily protein
AT3G51300	Development	RHO-related protein from plants 1
AT3G55200	Development	Cleavage and polyadenylation specificity factor (CPSF) A subunit protein
AT1G20090	Development	RHO-related protein from plants 2
AT3G30350	Development	root meristem growth factor 4 (RGF4)
AT4G25140	Development	oleosin 1
AT2G23240	Development	Plant EC metallothionein-like protein, family 15
AT5G44120	Development	RmlC-like cupins superfamily protein
AT3G27810	Development	myb domain protein 21
AT3G60730	Development	Plant invertase/pectin methylesterase inhibitor superfamily
AT2G21610	Development	pectinesterase 11
AT1G14420	Development	Pectate lyase family protein
AT1G14100	Development	fucosyltransferase 8
AT2G18800	Development	xyloglucan endotransglucosylase/hydrolase 21
AT1G05660	Development	Pectin lyase-like superfamily protein
AT5G58910	Development	laccase 16
AT4G33970	Development	Leucine-rich repeat (LRR) family protein
AT5G40900	Development	Nucleotide-diphospho-sugar transferase family protein
AT1G65680	Development	expansin B2
AT5G14650	Development	Pectin lyase-like superfamily protein
AT4G17220	Development	microtubule-associated proteins 70-5
AT2G15370	Development	fucosyltransferase 5
AT2G43880	Development	Pectin lyase-like superfamily protein
AT5G56320	Development	expansin A14
AT3G06830	Development	Plant invertase/pectin methylesterase inhibitor superfamily
AT5G13870	Development	xyloglucan endotransglucosylase/hydrolase 5
AT1G11545	Development	xyloglucan endotransglucosylase/hydrolase 8
AT5G15650	Development	reversibly glycosylated polypeptide 2
AT5G65730	Development	xyloglucan endotransglucosylase/hydrolase 6
AT5G45860	Development	PYR1-like 11
AT1G73000	Development	PYR1-like 3
AT1G52920	Development	G protein coupled receptor
AT4G27630	Development	GPCR-type G protein 2
AT3G51200	Development	SAUR-like auxin-responsive protein family
AT4G09530	Development	SAUR-like auxin-responsive protein family
AT5G03310	Development	SAUR-like auxin-responsive protein family
AT4G34790	Development	SAUR-like auxin-responsive protein family
AT5G65430	Development	general regulatory factor 8, member of 14-3-3 proteins.
AT1G68870	Development	SOB five-like 2
AT4G02780	Development	Terpenoid cyclases/Protein prenyltransferases superfamily protein
AT1G48670	Development	auxin-responsive GH3 family protein
AT5G65274	Development	ARP2/3 complex 16 kDa subunit (p16-Arc)
AT5G62250	Development	microtubule-associated protein 65-9
AT5G59370	Development	actin 4
AT2G42170	Development	Actin family protein
AT3G53760	Development	GAMMA-TUBULIN COMPLEX PROTEIN 4
AT5G47180	Development	Plant VAMP (vesicle-associated membrane protein) family protein
AT5G41600	Development	VIRB2-interacting protein 3
AT5G19780	Development	tubulin alpha-5
AT5G19770	Development	tubulin alpha-3
AT3G20530	Kinase	Protein kinase superfamily protein
AT5G57690	Kinase	diacylglycerol kinase 4
AT5G59670	Kinase	Leucine-rich repeat protein kinase family protein
AT4G29990	Kinase	Leucine-rich repeat transmembrane protein kinase protein
AT4G11460	Kinase	cysteine-rich RLK (RECEPTOR-like protein kinase) 30
AT3G45440	Kinase	Concanavalin A-like lectin protein kinase family protein
AT5G45770	Kinase	receptor like protein 55
AT5G01060	Kinase	Protein kinase protein with tetratricopeptide repeat domain
AT3G46330	Kinase	Leucine-rich repeat protein kinase family protein
AT3G09240	Kinase	Protein kinase protein with tetratricopeptide repeat domain
AT5G10530	Kinase	Concanavalin A-like lectin protein kinase family protein
AT1G61400	Kinase	S-locus lectin protein kinase family protein
AT3G20480	Kinase	tetraacyldisaccharide 4'-kinase family protein
AT2G43690	Kinase	Concanavalin A-like lectin protein kinase family protein
AT4G11845	Kinase	Interleukin-1 receptor-associated kinase 4 protein
AT1G35710	Kinase	Protein kinase family protein with leucine-rich repeat domain
AT1G58190	Kinase	receptor like protein 9
AT2G15300	Kinase	Leucine-rich repeat protein kinase family protein
AT2G33060	Kinase	receptor like protein 27
AT4G22730	Kinase	Leucine-rich repeat protein kinase family protein
AT5G27620	Kinase	cyclin H;1
AT4G04220	Kinase	receptor like protein 46
AT2G15080	Kinase	receptor like protein 19
AT2G46700	Kinase	CDPK-related kinase 3
AT2G42290	Kinase	Leucine-rich repeat protein kinase family protein
AT2G25790	Kinase	Leucine-rich receptor-like protein kinase family protein
AT5G16000	Kinase	NSP-interacting kinase 1
AT1G53730	Kinase	STRUBBELIG-receptor family 6
AT4G37250	Kinase	Leucine-rich repeat protein kinase family protein
AT1G13640	Kinase	Phosphatidylinositol 3- and 4-kinase family protein
AT4G17640	Kinase	casein kinase II beta chain 2
AT2G03890	Kinase	phosphoinositide 4-kinase gamma 7
AT4G35295	Kinase	homoserine kinase, putative / HSK, putative
AT1G61860	Kinase	Protein kinase superfamily protein
AT2G43930	Kinase	Protein kinase superfamily protein
AT1G69220	Kinase	Protein kinase superfamily protein
AT1G01540	Kinase	Protein kinase superfamily protein
AT2G38500	Metabolism	2-oxoglutarate (2OG) and Fe(II)-dependent oxygenase superfamily protein
AT1G22210	Metabolism	Haloacid dehalogenase-like hydrolase (HAD) superfamily protein
AT5G39930	Metabolism	CLP1-similar protein 5
AT3G32047	Metabolism	Cytochrome P450 superfamily protein
AT5G38450	Metabolism	cytochrome P450, family 735, subfamily A, polypeptide 1
AT1G32910	Metabolism	HXXXD-type acyl-transferase family protein
AT5G37960	Metabolism	GroES-like family protein
AT1G75920	Metabolism	GDSL-like Lipase/Acylhydrolase superfamily protein
AT1G62900	Metabolism	S-adenosyl-L-methionine-dependent methyltransferases superfamily protein
AT4G03292	Metabolism	Polynucleotidyl transferase, ribonuclease H-like superfamily protein
AT1G70080	Metabolism	Terpenoid cyclases/Protein prenyltransferases superfamily protein
AT5G24190	Metabolism	Lipase class 3-related protein
AT4G29650	Metabolism	Cytidine/deoxycytidylate deaminase family protein
AT1G55980	Metabolism	FAD/NAD(P)-binding oxidoreductase family protein
AT4G24070	Metabolism	carbon-carbon lyases
AT1G71280	Metabolism	DEA(D/H)-box RNA helicase family protein
AT5G54950	Metabolism	Aconitase family protein
AT4G26460	Metabolism	S-adenosyl-L-methionine-dependent methyltransferases superfamily protein
AT2G46950	Metabolism	cytochrome P450, family 709, subfamily B, polypeptide 2
AT1G03980	Metabolism	phytochelatin synthase 2
AT3G59130	Metabolism	Cysteine/Histidine-rich C1 domain family protein
AT1G71250	Metabolism	GDSL-like Lipase/Acylhydrolase superfamily protein
AT4G27250	Metabolism	NAD(P)-binding Rossmann-fold superfamily protein
AT1G33320	Metabolism	Pyridoxal phosphate (PLP)-dependent transferases superfamily protein
AT1G24540	Metabolism	cytochrome P450, family 86, subfamily C, polypeptide 1
AT4G33370	Metabolism	DEA(D/H)-box RNA helicase family protein
AT5G09700	Metabolism	Glycosyl hydrolase family protein
AT5G56970	Metabolism	cytokinin oxidase 3
AT4G21326	Metabolism	subtilase 3.12
AT2G33070	Metabolism	nitrile specifier protein 2
AT2G02300	Metabolism	phloem protein 2-B5
AT2G02061	Metabolism	Nucleotide-diphospho-sugar transferase family protein
AT4G25540	Metabolism	homolog of DNA mismatch repair protein MSH3
AT1G06120	Metabolism	Fatty acid desaturase family protein
AT5G35760	Metabolism	Beta-galactosidase related protein
AT4G20235	Metabolism	cytochrome P450, family 71, subfamily A, polypeptide 28
AT1G27890	Metabolism	Polynucleotidyl transferase, ribonuclease H-like superfamily protein
AT1G52940	Metabolism	purple acid phosphatase 5
AT5G47350	Metabolism	alpha/beta-Hydrolases superfamily protein
AT2G32740	Metabolism	galactosyltransferase 13
AT2G37700	Metabolism	Fatty acid hydroxylase superfamily
AT1G54870	Metabolism	NAD(P)-binding Rossmann-fold superfamily protein
AT3G02410	Metabolism	alpha/beta-Hydrolases superfamily protein
AT2G02580	Metabolism	cytochrome P450, family 71, subfamily B, polypeptide 9
AT5G58784	Metabolism	Undecaprenyl pyrophosphate synthetase family protein
AT3G21370	Metabolism	beta glucosidase 19
AT4G39810	Metabolism	Polynucleotidyl transferase, ribonuclease H-like superfamily protein
AT3G14570	Metabolism	glucan synthase-like 4
AT3G17660	Metabolism	ARF-GAP domain 15
AT5G67050	Metabolism	alpha/beta-Hydrolases superfamily protein
AT3G49190	Metabolism	O-acyltransferase (WSD1-like) family protein
AT1G02940	Metabolism	glutathione S-transferase (class phi) 5
AT3G62960	Metabolism	Thioredoxin superfamily protein
AT1G25460	Metabolism	NAD(P)-binding Rossmann-fold superfamily protein
AT5G13700	Metabolism	polyamine oxidase 1
AT5G42965	Metabolism	Polynucleotidyl transferase, ribonuclease H-like superfamily protein
AT1G63380	Metabolism	NAD(P)-binding Rossmann-fold superfamily protein
AT2G47870	Metabolism	Thioredoxin superfamily protein
AT4G30570	Metabolism	Glucose-1-phosphate adenylyltransferase family protein
AT5G64710	Metabolism	Putative endonuclease or glycosyl hydrolase
AT2G21550	Metabolism	Bifunctional dihydrofolate reductase/thymidylate synthase
AT1G10520	Metabolism	DNA polymerase lambda (POLL)
AT2G38240	Metabolism	2-oxoglutarate (2OG) and Fe(II)-dependent oxygenase superfamily protein
AT5G17250	Metabolism	Alkaline-phosphatase-like family protein
AT5G22750	Metabolism	DNA/RNA helicase protein
AT4G34900	Metabolism	xanthine dehydrogenase 2
AT1G20480	Metabolism	AMP-dependent synthetase and ligase family protein
AT3G20160	Metabolism	Terpenoid synthases superfamily protein
AT3G43580	Metabolism	Beta-galactosidase related protein
AT2G43900	Metabolism	Endonuclease/exonuclease/phosphatase family protein
AT5G41850	Metabolism	alpha/beta-Hydrolases superfamily protein
AT1G50000	Metabolism	methyltransferases
AT1G45110	Metabolism	Tetrapyrrole (Corrin/Porphyrin) Methylases
AT2G44690	Metabolism	Arabidopsis RAC-like 9
AT5G48320	Metabolism	Cysteine/Histidine-rich C1 domain family protein
AT1G78910	Metabolism	Pseudouridine synthase family protein
AT3G61810	Metabolism	Glycosyl hydrolase family 17 protein
AT4G34360	Metabolism	S-adenosyl-L-methionine-dependent methyltransferases superfamily protein
AT5G39840	Metabolism	ATP-dependent RNA helicase, mitochondrial, putative
AT5G41650	Metabolism	Lactoylglutathione lyase / glyoxalase I family protein
AT3G29770	Metabolism	methyl esterase 11
AT3G51470	Metabolism	Protein phosphatase 2C family protein
AT1G02050	Metabolism	Chalcone and stilbene synthase family protein
AT4G11830	Metabolism	phospholipase D gamma 2
AT5G27400	Metabolism	S-adenosyl-L-methionine-dependent methyltransferases superfamily protein
AT5G11160	Metabolism	adenine phosphoribosyltransferase 5
AT1G03940	Metabolism	HXXXD-type acyl-transferase family protein
AT2G42450	Metabolism	alpha/beta-Hydrolases superfamily protein
AT1G79070	Metabolism	SNARE-associated protein-related
AT3G01380	Metabolism	transferases;sulfuric ester hydrolases;catalytics;transferases
AT4G19900	Metabolism	alpha 1,4-glycosyltransferase family protein
AT4G34910	Metabolism	P-loop containing nucleoside triphosphate hydrolases superfamily protein
AT5G21970	Metabolism	Ubiquitin carboxyl-terminal hydrolase family protein
AT1G14590	Metabolism	Nucleotide-diphospho-sugar transferase family protein
AT4G13290	Metabolism	cytochrome P450, family 71, subfamily A, polypeptide 19
AT1G09480	Metabolism	NAD(P)-binding Rossmann-fold superfamily protein
AT1G75980	Metabolism	Single hybrid motif superfamily protein
AT1G15440	Metabolism	periodic tryptophan protein 2
AT3G63090	Metabolism	Ubiquitin carboxyl-terminal hydrolase family protein
AT5G06050	Metabolism	Putative methyltransferase family protein
AT2G30920	Metabolism	coenzyme Q 3
AT3G14960	Metabolism	Galactosyltransferase family protein
AT1G12010	Metabolism	2-oxoglutarate (2OG) and Fe(II)-dependent oxygenase superfamily protein
AT1G55810	Metabolism	uridine kinase-like 3
AT1G06830	Metabolism	Glutaredoxin family protein
AT2G48100	Metabolism	Exonuclease family protein
AT5G05590	Metabolism	phosphoribosylanthranilate isomerase 2
AT5G14710	Metabolism	CONTAINS InterPro DOMAIN/s: Proteasome assembly chaperone 3 (InterPro:IPR018788)
AT4G29360	Metabolism	O-Glycosyl hydrolases family 17 protein
AT2G44660	Metabolism	ALG6, ALG8 glycosyltransferase family
AT1G75200	Metabolism	flavodoxin family protein / radical SAM domain-containing protein
AT1G22880	Metabolism	cellulase 5
AT2G45510	Metabolism	cytochrome P450, family 704, subfamily A, polypeptide 2
AT5G60700	Metabolism	glycosyltransferase family protein 2
AT2G30350	Metabolism	Excinuclease ABC, C subunit, N-terminal
AT5G05320	Metabolism	FAD/NAD(P)-binding oxidoreductase family protein
AT3G16050	Metabolism	pyridoxine biosynthesis 1.2
AT5G55500	Metabolism	beta-1,2-xylosyltransferase
AT1G28660	Metabolism	GDSL-like Lipase/Acylhydrolase superfamily protein
AT3G13440	Metabolism	S-adenosyl-L-methionine-dependent methyltransferases superfamily protein
AT4G33150	Metabolism	lysine-ketoglutarate reductase/saccharopine dehydrogenase bifunctional enzyme
AT3G27230	Metabolism	S-adenosyl-L-methionine-dependent methyltransferases superfamily protein
AT4G27750	Metabolism	sugar sensing and coordinating carbohydrate synthesis and utilization
AT4G17470	Metabolism	alpha/beta-Hydrolases superfamily protein
AT3G62460	Metabolism	Putative endonuclease or glycosyl hydrolase
AT1G76400	Metabolism	Ribophorin I
AT2G39420	Metabolism	alpha/beta-Hydrolases superfamily protein
AT1G78270	Metabolism	UDP-glucosyl transferase 85A4
AT1G22740	Metabolism	RAB GTPase homolog G3B
AT2G26640	Metabolism	3-ketoacyl-CoA synthase 11
AT2G22450	Metabolism	riboflavin biosynthesis protein, putative
AT5G36700	Metabolism	2-phosphoglycolate phosphatase 1
AT5G11340	Metabolism	Acyl-CoA N-acyltransferases (NAT) superfamily protein
AT3G13450	Metabolism	Transketolase family protein
AT3G05020	Metabolism	acyl carrier protein 1
AT4G23600	Metabolism	Tyrosine transaminase family protein
AT3G02570	Metabolism	Mannose-6-phosphate isomerase, type I
AT3G62810	Metabolism	complex 1 family protein / LVR family protein
AT5G67220	Metabolism	FMN-linked oxidoreductases superfamily protein
AT1G03090	Metabolism	methylcrotonyl-CoA carboxylase alpha chain, mitochondrial / 3-methylcrotonyl-CoA carboxylase 1 (MCCA)
AT1G50920	Metabolism	Nucleolar GTP-binding protein
AT5G32450	Metabolism	RNA binding (RRM/RBD/RNP motifs) family protein
AT3G45140	Metabolism	lipoxygenase 2
AT4G04840	Metabolism	methionine sulfoxide reductase B6
AT5G13710	Metabolism	sterol methyltransferase 1
AT2G36460	Metabolism	Aldolase superfamily protein
AT1G55330	Metabolism	arabinogalactan protein 21
AT5G57655	Metabolism	xylose isomerase family protein
AT3G14210	Metabolism	epithiospecifier modifier 1
AT5G25450	Metabolism	Cytochrome bd ubiquinol oxidase, 14kDa subunit
AT1G78450	Metabolism	SOUL heme-binding family protein
AT3G16210	Proteolysis	F-box family protein
AT5G63750	Proteolysis	RING/U-box superfamily protein
AT3G61390	Proteolysis	RING/U-box superfamily protein
AT5G18320	Proteolysis	ARM repeat superfamily protein
AT5G18340	Proteolysis	ARM repeat superfamily protein
AT2G38830	Proteolysis	Ubiquitin-conjugating enzyme/RWD-like protein
AT2G18600	Proteolysis	Ubiquitin-conjugating enzyme family protein
AT1G53490	Proteolysis	RING/U-box superfamily protein
AT1G52580	Proteolysis	RHOMBOID-like protein 5
AT4G00690	Proteolysis	UB-like protease 1B
AT3G20210	Proteolysis	delta vacuolar processing enzyme
AT1G29090	Proteolysis	Cysteine proteinases superfamily protein
AT2G28040	Proteolysis	Eukaryotic aspartyl protease family protein
AT4G23520	Proteolysis	Cysteine proteinases superfamily protein
AT4G15165	Proteolysis	N-terminal nucleophile aminohydrolases (Ntn hydrolases) superfamily protein
AT1G53530	Proteolysis	Peptidase S24/S26A/S26B/S26C family protein
AT4G01320	Proteolysis	Peptidase family M48 family protein
AT3G54940	Proteolysis	#N/A
AT3G60010	Proteolysis	SKP1-like 13
AT5G65450	Proteolysis	ubiquitin-specific protease 17
AT1G53790	Proteolysis	F-box and associated interaction domains-containing protein
AT5G53360	Proteolysis	TRAF-like superfamily protein
AT5G63010	Proteolysis	Transducin/WD40 repeat-like superfamily protein
AT1G23410	Proteolysis	Ribosomal protein S27a / Ubiquitin family protein
AT2G41980	Proteolysis	Protein with RING/U-box and TRAF-like domains
AT4G36410	Proteolysis	ubiquitin-conjugating enzyme 17
AT1G20140	Proteolysis	SKP1-like 4
AT4G05460	Proteolysis	RNI-like superfamily protein
AT5G10220	Signal transduction	annexin 6
AT3G51450	Signal transduction	Calcium-dependent phosphotriesterase superfamily protein
AT1G75840	Signal transduction	RAC-like GTP binding protein 5
AT1G49005	Signal transduction	CLAVATA3/ESR-RELATED 11
AT5G12990	Signal transduction	CLAVATA3/ESR-RELATED 40
AT2G07695	Signal transduction	Cytochrome C oxidase subunit II-like, transmembrane domain
AT4G22105	Signal transduction	SCR-like 26
AT1G73165	Signal transduction	CLAVATA3/ESR-RELATED 1
AT3G16020	Signal transduction	F-box associated ubiquitination effector protein
AT4G16350	Signal transduction	calcineurin B-like protein 6
AT1G64480	Signal transduction	calcineurin B-like protein 8
AT4G14640	Signal transduction	calmodulin 8
AT2G34925	Signal transduction	CLAVATA3/ESR-RELATED 42
AT1G05065	Signal transduction	CLAVATA3/ESR-RELATED 20
AT1G05810	Signal transduction	RAB GTPase homolog A5E
AT1G29330	Signal transduction	ER lumen protein retaining receptor family protein
AT5G59150	Signal transduction	RAB GTPase homolog A2D
AT1G53130	Stress	Stigma-specific Stig1 family protein
AT5G62490	Stress	HVA22 homologue B
AT5G40420	Stress	oleosin 2
AT1G77230	Stress	Tetratricopeptide repeat (TPR)-like superfamily protein
AT5G52640	Stress	heat shock protein 90.1
AT5G02490	Stress	Heat shock protein 70 (Hsp 70) family protein
AT3G12580	Stress	heat shock protein 70
AT5G56010	Stress	heat shock protein 81-3
AT3G54770	Stress	RNA-binding (RRM/RBD/RNP motifs) family protein
AT1G52400	Stress	beta glucosidase 18
AT4G19570	Stress	Chaperone DnaJ-domain superfamily protein
AT4G25200	Stress	mitochondrion-localized small heat shock protein 23.6
AT3G17830	Stress	Molecular chaperone Hsp40/DnaJ family protein
AT3G08970	Stress	DNAJ heat shock N-terminal domain-containing protein
AT4G21320	Stress	Aldolase-type TIM barrel family protein
AT1G04130	Stress	Tetratricopeptide repeat (TPR)-like superfamily protein
AT4G12400	Stress	stress-inducible protein, putative
AT5G37670	Stress	HSP20-like chaperones superfamily protein
AT3G58020	Stress	Chaperone DnaJ-domain superfamily protein
AT1G54050	Stress	HSP20-like chaperones superfamily protein
AT2G20560	Stress	DNAJ heat shock family protein
AT2G29500	Stress	HSP20-like chaperones superfamily protein
AT5G51440	Stress	HSP20-like chaperones superfamily protein
AT5G23590	Stress	DNAJ heat shock N-terminal domain-containing protein
AT3G11450	Stress	DnaJ domain ;Myb-like DNA-binding domain
AT4G22670	Stress	HSP70-interacting protein 1
AT2G19310	Stress	HSP20-like chaperones superfamily protein
AT4G11660	Stress	winged-helix DNA-binding transcription factor family protein
AT5G40645	Stress	RPM1-interacting protein 4 (RIN4) family protein
AT2G17430	Stress	Seven transmembrane MLO family protein
AT1G32270	Stress	syntaxin, putative
AT3G46710	Stress	NB-ARC domain-containing disease resistance protein
AT1G72260	Stress	thionin 2.1
AT3G25510	Stress	disease resistance protein (TIR-NBS-LRR class), putative
AT2G17060	Stress	Disease resistance protein (TIR-NBS-LRR class) family
AT5G45210	Stress	Disease resistance protein (TIR-NBS-LRR class) family
AT5G48780	Stress	disease resistance protein (TIR-NBS class)
AT5G38350	Stress	Disease resistance protein (NBS-LRR class) family
AT5G48770	Stress	Disease resistance protein (TIR-NBS-LRR class) family
AT2G23960	Stress	Class I glutamine amidotransferase-like superfamily protein
AT1G72840	Stress	Disease resistance protein (TIR-NBS-LRR class)
AT5G44420	Stress	plant defensin 1.2, PDF 1.2
AT2G26010	Stress	plant defensin 1.3
AT2G19990	Stress	pathogenesis-related protein-1-like
AT1G49540	Stress	elongator protein 2
AT1G78780	Stress	pathogenesis-related family protein
AT1G55010	Stress	plant defensin 1.5
AT3G05710	Stress	syntaxin of plants 43
AT3G15010	Stress	RNA-binding (RRM/RBD/RNP motifs) family protein
AT2G15220	Stress	Plant basic secretory protein (BSP) family protein
AT1G52410	Stress	TSK-associating protein 1
AT2G02120	Stress	Scorpion toxin-like knottin superfamily protein
AT1G45145	Stress	thioredoxin H-type 5
AT3G14310	Stress	pectin methylesterase 3
AT4G19000	Transcription	Transcription elongation factor (TFIIS) family protein
AT4G39250	Transcription	RAD-like 1
AT2G43960	Transcription	SWAP (Suppressor-of-White-APricot)/surp domain-containing protein
AT4G00130	Transcription	DNA-binding storekeeper protein-related transcriptional regulator
AT5G36670	Transcription	RING/FYVE/PHD zinc finger superfamily protein
AT1G22760	Transcription	poly(A) binding protein 3
AT3G52270	Transcription	Transcription initiation factor IIF, beta subunit
AT4G38780	Transcription	Pre-mRNA-processing-splicing factor
AT3G26855	Transcription	RNA-directed DNA polymerase (reverse transcriptase)-related family protein
AT1G14640	Transcription	SWAP (Suppressor-of-White-APricot)/surp domain-containing protein
AT2G42150	Transcription	DNA-binding bromodomain-containing protein
AT4G15417	Transcription	RNAse II-like 1
AT3G10590	Transcription	Duplicated homeodomain-like superfamily protein
AT5G50940	Transcription	RNA-binding KH domain-containing protein
AT5G07060	Transcription	CCCH-type zinc fingerfamily protein with RNA-binding domain
AT2G20540	Transcription	mitochondrial editing factor 21
AT3G56220	Transcription	transcription regulators
AT4G14860	Transcription	ovate family protein 11
AT3G02400	Transcription	SMAD/FHA domain-containing protein
AT3G17460	Transcription	PHD finger family protein
AT2G36340	Transcription	DNA-binding storekeeper protein-related transcriptional regulator
AT5G56780	Transcription	effector of transcription2
AT2G41550	Transcription	Rho termination factor
AT1G54380	Transcription	spliceosome protein-related
AT1G16430	Transcription	Surfeit locus protein 5 subunit 22 of Mediator complex
AT1G07350	Transcription	RNA-binding (RRM/RBD/RNP motifs) family protein
AT1G27050	Transcription	homeobox protein 54
AT1G01210	Transcription	DNA-directed RNA polymerase, subunit M, archaeal
AT1G55310	Transcription	SC35-like splicing factor 33
AT1G73820	Transcription	Ssu72-like family protein
AT2G19870	Transcription	tRNA/rRNA methyltransferase (SpoU) family protein
AT2G03640	Transcription	Nuclear transport factor 2 (NTF2) family protein with RNA binding (RRM-RBD-RNP motifs) domain
AT1G07950	Transcription	Surfeit locus protein 5 subunit 22 of Mediator complex
AT1G64105	Transcription	NAC domain containing protein 27
AT5G39820	Transcription	NAC domain containing protein 94
AT5G17260	Transcription	NAC domain containing protein 86
AT2G39120	Transcription	Ubiquitin carboxyl-terminal hydrolase family protein
AT2G37000	Transcription	TCP family transcription factor
AT5G47670	Transcription	nuclear factor Y, subunit B6
AT3G16160	Transcription	Tesmin/TSO1-like CXC domain-containing protein
AT5G62320	Transcription	myb domain protein 99
AT5G37800	Transcription	RHD SIX-LIKE 1
AT3G56980	Transcription	basic helix-loop-helix (bHLH) DNA-binding superfamily protein
AT1G43640	Transcription	tubby like protein 5
AT1G21340	Transcription	Dof-type zinc finger DNA-binding family protein
AT4G17785	Transcription	myb domain protein 39
AT3G14320	Transcription	Zinc finger, C3HC4 type (RING finger) family protein
AT2G28700	Transcription	AGAMOUS-like 46
AT2G22750	Transcription	basic helix-loop-helix (bHLH) DNA-binding superfamily protein
AT5G38800	Transcription	basic leucine-zipper 43
AT1G66380	Transcription	myb domain protein 114
AT2G28610	Transcription	Homeodomain-like superfamily protein
AT5G65230	Transcription	myb domain protein 53
AT3G49410	Transcription	Transcription factor IIIC, subunit 5
AT4G28790	Transcription	basic helix-loop-helix (bHLH) DNA-binding superfamily protein
AT5G53200	Transcription	Homeodomain-like superfamily protein
AT3G03660	Transcription	WUSCHEL related homeobox 11
AT4G31620	Transcription	Transcriptional factor B3 family protein
AT4G33450	Transcription	myb domain protein 69
AT1G16640	Transcription	AP2/B3-like transcriptional factor family protein
AT3G49950	Transcription	GRAS family transcription factor
AT1G20700	Transcription	WUSCHEL related homeobox 14
AT3G22100	Transcription	basic helix-loop-helix (bHLH) DNA-binding superfamily protein
AT3G15420	Transcription	Transcription factor TFIIIC, tau55-related protein
AT1G10120	Transcription	basic helix-loop-helix (bHLH) DNA-binding superfamily protein
AT4G31270	Transcription	sequence-specific DNA binding transcription factors
AT5G29000	Transcription	Homeodomain-like superfamily protein
AT4G35550	Transcription	WUSCHEL related homeobox 13
AT1G49130	Transcription	B-box type zinc finger protein with CCT domain
AT3G19860	Transcription	basic helix-loop-helix (bHLH) DNA-binding superfamily protein
AT1G75240	Transcription	homeobox protein 33
AT5G65630	Transcription	global transcription factor group E7
AT5G10550	Transcription	global transcription factor group E2
AT3G24500	Transcription	multiprotein bridging factor 1C
AT1G47760	Transcription	AGAMOUS-like 102
AT5G26170	Transcription	WRKY DNA-binding protein 50
AT4G11070	Transcription	WRKY family transcription factor 41
AT5G25230	Translation	Ribosomal protein S5/Elongation factor G/III/V family protein
AT1G17960	Translation	Threonyl-tRNA synthetase
AT1G76820	Translation	eukaryotic translation initiation factor 2 (eIF-2) family protein
AT1G02830	Translation	Ribosomal L22e protein family
AT3G44740	Translation	Class II aaRS and biotin synthetases superfamily protein
AT2G44070	Translation	NagB/RpiA/CoA transferase-like superfamily protein
AT3G19350	Translation	maternally expressed pab C-terminal
AT3G12915	Translation	Ribosomal protein S5/Elongation factor G/III/V family protein
AT4G30680	Translation	Initiation factor eIF-4 gamma, MA3
ATCG01300	Translation	ribosomal protein L23
ATCG00840	Translation	ribosomal protein L23.1
ATCG01020	Translation	ribosomal protein L32
AT3G04770	Translation	40s ribosomal protein SA B
AT3G03010	Translation	Peptidyl-tRNA hydrolase II (PTH2) family protein
AT2G32765	Translation	small ubiquitinrelated modifier 5, SUMO5
AT3G12270	Translation	protein arginine methyltransferase 3
AT4G37660	Translation	Ribosomal protein L12/ ATP-dependent Clp protease adaptor protein ClpS family protein
AT2G45730	Translation	eukaryotic initiation factor 3 gamma subunit family protein
AT1G14205	Translation	Ribosomal L18p/L5e family protein
AT3G49100	Translation	Signal recognition particle, SRP9/SRP14 subunit
AT1G70980	Translation	Class II aminoacyl-tRNA and biotin synthetases superfamily protein
AT2G40360	Translation	Transducin/WD40 repeat-like superfamily protein
AT1G07070	Translation	Ribosomal protein L35Ae family protein
AT5G18790	Translation	Ribosomal protein L33 family protein
AT5G23290	Translation	prefoldin 5
AT5G39850	Translation	Ribosomal protein S4
AT1G16740	Translation	Ribosomal protein L20
AT3G17465	Translation	ribosomal protein L3 plastid
AT3G58660	Translation	Ribosomal protein L1p/L10e family
AT1G12920	Translation	eukaryotic release factor 1-2
AT4G36130	Translation	Ribosomal protein L2 family
AT3G08520	Translation	Ribosomal protein L41 family
AT2G07742	Translation	pre-tRNA
AT2G07778	Translation	pre-tRNA
AT1G28870	Translation	pre-tRNA
AT2G33960	Translation	pre-tRNA
AT3G29095	Translation	pre-tRNA
AT1G72780	Translation	pre-tRNA
AT1G80430	Translation	pre-tRNA
AT2G02600	Translation	pre-tRNA
AT4G12065	Translation	pre-tRNA
AT1G28830	Translation	pre-tRNA
AT2G33900	Translation	pre-tRNA
AT3G52565	Translation	pre-tRNA
AT3G20655	Translation	pre-tRNA
ATCG00260	Translation	pre_trna
AT4G03135	Translation	pre-tRNA
AT4G27875	Translation	pre-tRNA
AT5G46105	Translation	pre-tRNA
AT1G60840	Translation	pre-tRNA
ATMG00930	Translation	pre_trna
AT2G07748	Translation	pre-tRNA
AT1G06860	Translation	pre-tRNA
AT1G79980	Translation	pre-tRNA
ATCG00250	Translation	pre_trna
AT3G12585	Translation	pre-tRNA
AT4G08115	Transposon	transposable element gene
AT3G30360	Transposon	transposable element gene
AT5G56830	Transposon	transposable element gene
AT2G07703	Transposon	transposable element gene
AT5G26020	Transposon	transposable element gene
AT5G36937	Transposon	transposable element gene
AT3G32925	Transposon	transposable element gene
AT1G34842	Transposon	transposable element gene
AT3G23085	Transposon	transposable element gene
AT4G01980	Transposon	transposable element gene
AT2G20600	Transposon	transposable element gene
AT5G26582	Transposon	transposable element gene
AT2G04135	Transposon	transposable element gene
AT3G47875	Transposon	transposable element gene
AT5G64685	Transposon	transposable element gene
AT2G38520	Transposon	transposable element gene
AT2G05290	Transposon	transposable element gene
AT2G26215	Transposon	transposable_element_gene
AT3G05415	Transposon	transposable element gene
AT5G37175	Transposon	transposable element gene
AT1G49920	Transposon	MuDR family transposase
AT3G32020	Transposon	transposable element gene
AT3G43690	Transposon	transposable element gene
AT1G67626	Transposon	transposable element gene
AT3G29776	Transposon	transposable element gene
AT3G62455	Transposon	transposable element gene
AT3G60965	Transposon	transposable element gene
AT1G27285	Transposon	transposable element gene
AT2G23330	Transposon	transposable element gene
AT1G64270	Transposon	transposable element gene
AT3G13020	Transposon	hAT transposon superfamily protein
AT3G58865	Transposon	transposable element gene
AT4G10690	Transposon	transposable element gene
AT2G11880	Transposon	transposable element gene
AT3G21010	Transposon	transposable element gene
AT1G35112	Transposon	transposable element gene
AT1G35115	Transposon	transposable element gene
AT4G01820	Transpotation	P-glycoprotein 3
AT2G03290	Transpotation	emp24/gp25L/p24 family/GOLD family protein
AT4G27150	Transpotation	seed storage albumin 2
AT4G27140	Transpotation	seed storage albumin 1
AT3G18590	Transpotation	early nodulin-like protein 5
AT2G38100	Transpotation	proton-dependent oligopeptide transport (POT) family protein
AT4G30120	Transpotation	heavy metal atpase 3
AT4G15215	Transpotation	pleiotropic drug resistance 13
AT1G68170	Transpotation	nodulin MtN21 /EamA-like transporter family protein
AT1G53660	Transpotation	nodulin MtN21 /EamA-like transporter family protein
AT5G54740	Transpotation	seed storage albumin 5
AT1G50310	Transpotation	sugar transporter 9
AT2G23640	Transpotation	Reticulan like protein B13
AT3G28060	Transpotation	Nodulin MtN21 /EamA-like transporter family protein
AT3G04900	Transpotation	Heavy metal transport/detoxification superfamily protein
AT1G09155	Transpotation	phloem protein 2-B15
AT5G11180	Transpotation	glutamate receptor 2.6
AT4G32510	Transpotation	HCO3- transporter family
AT4G01470	Transpotation	tonoplast intrinsic protein 1;3
AT5G46600	Transpotation	Aluminium activated malate transporter family protein
AT4G25750	Transpotation	ABC-2 type transporter family protein
AT5G65980	Transpotation	Auxin efflux carrier family protein
AT1G73190	Transpotation	Aquaporin-like superfamily protein
AT1G30420	Transpotation	multidrug resistance-associated protein 12
AT2G02020	Transpotation	Major facilitator superfamily protein
AT2G34360	Transpotation	MATE efflux family protein
AT4G22460	Transpotation	Bifunctional inhibitor/lipid-transfer protein/seed storage 2S albumin superfamily protein
AT2G36590	Transpotation	proline transporter 3
AT2G28650	Transpotation	exocyst subunit exo70 family protein H8
AT3G05155	Transpotation	Major facilitator superfamily protein
AT2G31150	Transpotation	ATP binding;ATPases, coupled to transmembrane movement of ions, phosphorylative mechanism
AT3G05150	Transpotation	Major facilitator superfamily protein
AT4G03115	Transpotation	Mitochondrial substrate carrier family protein
AT5G09690	Transpotation	magnesium transporter 7
AT5G18840	Transpotation	Major facilitator superfamily protein
AT3G10110	Transpotation	Mitochondrial import inner membrane translocase subunit Tim17/Tim22/Tim23 family protein
AT3G06370	Transpotation	sodium hydrogen exchanger 4
AT4G02195	Transpotation	syntaxin of plants 42
AT1G55620	Transpotation	chloride channel F
AT5G47330	Transpotation	alpha/beta-Hydrolases superfamily protein
AT2G02810	Transpotation	UDP-galactose transporter 1
AT5G09320	Transpotation	Vacuolar sorting protein 9 (VPS9) domain
AT5G55450	Transpotation	Bifunctional inhibitor/lipid-transfer protein/seed storage 2S albumin superfamily protein
AT4G27540	Transpotation	prenylated RAB acceptor 1.H
AT1G64220	Transpotation	translocase of outer membrane 7 kDa subunit 2
AT1G72470	Transpotation	exocyst subunit exo70 family protein D1
AT5G52990	Transpotation	SNARE-like superfamily protein
AT5G51150	Transpotation	Mitochondrial import inner membrane translocase subunit Tim17/Tim22/Tim23 family protein
AT5G61880	Transpotation	Protein Transporter, Pam16
AT4G14455	Transpotation	Target SNARE coiled-coil domain protein
AT2G30330	Transpotation	GCN5L1 family protein
AT5G65000	Transpotation	Nucleotide-sugar transporter family protein
AT1G36050	Transpotation	Endoplasmic reticulum vesicle transporter protein
AT1G58200	Transpotation	MSCS-like 3
AT2G24762	Transpotation	glutamine dumper 4
AT3G17440	Transpotation	novel plant snare 13
AT1G18000	Transpotation	Major facilitator superfamily protein
AT1G75220	Transpotation	Major facilitator superfamily protein
AT1G64200	Transpotation	vacuolar H+-ATPase subunit E isoform 3
AT4G24920	Transpotation	secE/sec61-gamma protein transport protein
AT5G43970	Transpotation	translocase of outer membrane 22-V
AT3G01390	Transpotation	vacuolar membrane ATPase 10
AT2G36830	Transpotation	gamma tonoplast intrinsic protein
AT2G19146	Unknown	Unknown protein
AT1G55030	Unknown	Unknown protein
AT1G26530	Unknown	Unknown protein
AT1G24570	Unknown	Unknown protein
AT3G03290	Unknown	Unknown protein
AT5G10660	Unknown	Unknown protein
AT2G10975	Unknown	Unknown protein
AT2G07721	Unknown	Unknown protein
AT1G62920	Unknown	Unknown protein
AT3G17675	Unknown	Unknown protein
AT2G33690	Unknown	Unknown protein
AT1G19115	Unknown	Unknown protein
AT3G53550	Unknown	Unknown protein
AT1G53935	Unknown	Unknown protein
AT1G47920	Unknown	Unknown protein
AT2G25169	Unknown	Unknown protein
AT4G05380	Unknown	Unknown protein
ATMG00680	Unknown	Unknown protein
AT5G05430	Unknown	Unknown protein
AT1G64320	Unknown	Unknown protein
AT4G01023	Unknown	Unknown protein
AT2G20815	Unknown	Unknown protein
AT2G31930	Unknown	Unknown protein
AT3G23860	Unknown	Unknown protein
AT2G38255	Unknown	Unknown protein
AT2G31850	Unknown	Unknown protein
AT2G41445	Unknown	Unknown protein
AT5G24355	Unknown	Unknown protein
AT3G02242	Unknown	Unknown protein
AT5G20100	Unknown	Unknown protein
AT5G55010	Unknown	Unknown protein
AT2G09970	Unknown	Unknown protein
AT1G62220	Unknown	Unknown protein
ATMG01100	Unknown	Unknown protein
AT2G40450	Unknown	Unknown protein
AT1G12180	Unknown	Unknown protein
ATMG00260	Unknown	Unknown protein
AT5G03580	Unknown	Unknown protein
AT1G31772	Unknown	Unknown protein
AT5G14900	Unknown	Unknown protein
AT5G63087	Unknown	Unknown protein
AT1G30020	Unknown	Unknown protein
AT1G44478	Unknown	Unknown protein
AT5G49370	Unknown	Unknown protein
AT3G12840	Unknown	Unknown protein
AT3G29639	Unknown	Unknown protein
AT3G29740	Unknown	Unknown protein
AT3G58450	Unknown	Unknown protein
AT3G49796	Unknown	Unknown protein
AT4G29280	Unknown	Unknown protein
AT2G03821	Unknown	Unknown protein
AT1G78840	Unknown	Unknown protein
AT3G17190	Unknown	Unknown protein
AT2G10608	Unknown	Unknown protein
AT4G29548	Unknown	Unknown protein
AT1G63570	Unknown	Unknown protein
AT1G61415	Unknown	Unknown protein
AT3G28917	Unknown	Unknown protein
AT2G38195	Unknown	Unknown protein
AT2G18830	Unknown	Unknown protein
AT5G28560	Unknown	Unknown protein
AT5G20430	Unknown	Unknown protein
AT1G18871	Unknown	Unknown protein
AT3G62988	Unknown	Unknown protein
AT3G58210	Unknown	Unknown protein
AT1G55175	Unknown	Unknown protein
AT1G34041	Unknown	Unknown protein
AT2G22241	Unknown	Unknown protein
AT3G49460	Unknown	Unknown protein
AT1G70209	Unknown	Unknown protein
AT3G19663	Unknown	Unknown protein
AT4G22210	Unknown	Unknown protein
AT5G17847	Unknown	Unknown protein
AT2G45161	Unknown	Unknown protein
AT2G36854	Unknown	Unknown protein
AT4G25707	Unknown	Unknown protein
AT4G38401	Unknown	Unknown protein
AT5G02210	Unknown	Unknown protein
AT1G41875	Unknown	Unknown protein
AT2G46995	Unknown	Unknown protein
AT3G25011	Unknown	Unknown protein
AT5G19729	Unknown	Unknown protein
AT3G21380	Unknown	Unknown protein
AT3G06985	Unknown	Unknown protein
ATMG00180	Unknown	Unknown protein
AT2G15029	Unknown	Unknown protein
AT5G53700	Unknown	Unknown protein
AT1G51055	Unknown	Unknown protein
AT2G11271	Unknown	Unknown protein
AT2G07140	Unknown	Unknown protein
AT4G22510	Unknown	Unknown protein
AT1G50760	Unknown	Unknown protein
AT3G53611	Unknown	Unknown protein
AT3G30768	Unknown	Unknown protein
AT4G00651	Unknown	Unknown protein
AT2G01310	Unknown	Unknown protein
AT2G47844	Unknown	Unknown protein
AT3G45242	Unknown	Unknown protein
AT1G29560	Unknown	Unknown protein
AT3G44710	Unknown	Unknown protein
AT2G35075	Unknown	Unknown protein
AT5G38565	Unknown	Unknown protein
AT5G49200	Unknown	Unknown protein
AT3G18720	Unknown	Unknown protein
AT2G42480	Unknown	Unknown protein
AT1G57570	Unknown	Unknown protein
AT4G00695	Unknown	Unknown protein
AT1G23965	Unknown	Unknown protein
AT1G49610	Unknown	Unknown protein
AT3G22700	Unknown	Unknown protein
AT1G05510	Unknown	Unknown protein
ATMG01040	Unknown	Unknown protein
AT5G03010	Unknown	Unknown protein
AT4G09110	Unknown	Unknown protein
AT2G28490	Unknown	Unknown protein
AT1G49110	Unknown	Unknown protein
AT1G27990	Unknown	Unknown protein
AT1G68250	Unknown	Unknown protein
AT1G36675	Unknown	Unknown protein
AT2G26790	Unknown	Unknown protein
AT1G62225	Unknown	Unknown protein
AT1G63230	Unknown	Unknown protein
AT3G03272	Unknown	Unknown protein
AT3G07260	Unknown	Unknown protein
AT4G21250	Unknown	Unknown protein
AT3G43250	Unknown	Unknown protein
AT3G44805	Unknown	Unknown protein
AT1G59865	Unknown	Unknown protein
AT1G09157	Unknown	Unknown protein
AT5G27020	Unknown	Unknown protein
AT1G20065	Unknown	Unknown protein
AT4G25330	Unknown	Unknown protein
AT1G43600	Unknown	Unknown protein
AT1G03320	Unknown	Unknown protein
AT1G19410	Unknown	Unknown protein
AT2G07724	Unknown	Unknown protein
AT5G07640	Unknown	Unknown protein
AT3G23960	Unknown	Unknown protein
AT3G46470	Unknown	Unknown protein
AT1G62530	Unknown	Unknown protein
AT1G21940	Unknown	Unknown protein
AT2G10930	Unknown	Unknown protein
AT5G53710	Unknown	Unknown protein
AT3G58160	Unknown	Unknown protein
AT1G72620	Unknown	Unknown protein
AT1G48060	Unknown	Unknown protein
AT5G26300	Unknown	Unknown protein
AT1G04445	Unknown	Unknown protein
AT2G03110	Unknown	Unknown protein
AT3G59190	Unknown	Unknown protein
AT4G24420	Unknown	Unknown protein
AT1G62490	Unknown	Unknown protein
AT4G25190	Unknown	Unknown protein
AT3G19920	Unknown	Unknown protein
AT1G63600	Unknown	Unknown protein
AT2G34990	Unknown	Unknown protein
AT4G08874	Unknown	Unknown protein
AT4G17920	Unknown	Unknown protein
AT4G33145	Unknown	Unknown protein
AT4G15720	Unknown	Unknown protein
AT3G58380	Unknown	Unknown protein
AT4G10845	Unknown	Unknown protein
AT1G06540	Unknown	Unknown protein
AT1G53970	Unknown	Unknown protein
AT4G02482	Unknown	Unknown protein
AT2G42885	Unknown	Unknown protein
AT3G25013	Unknown	Unknown protein
AT1G74630	Unknown	Unknown protein
AT5G46060	Unknown	Unknown protein
AT3G08810	Unknown	Unknown protein
AT1G03170	Unknown	Unknown protein
AT5G57820	Unknown	Unknown protein
AT3G20400	Unknown	Unknown protein
AT1G22480	Unknown	Unknown protein
AT3G01329	Unknown	Unknown protein
AT3G04330	Unknown	Unknown protein
AT3G13404	Unknown	Unknown protein
AT3G62990	Unknown	Unknown protein
AT5G09976	Unknown	Unknown protein
AT2G27229	Unknown	Unknown protein
AT4G29150	Unknown	Unknown protein
AT4G14695	Unknown	Unknown protein
AT5G44490	Unknown	Unknown protein
AT4G09300	Unknown	Unknown protein
AT1G54215	Unknown	Unknown protein
AT2G32340	Unknown	Unknown protein
AT1G48510	Unknown	Unknown protein
AT3G49820	Unknown	Unknown protein
AT3G15250	Unknown	Unknown protein
AT5G61100	Unknown	Unknown protein
AT1G49150	Unknown	Unknown protein
AT5G39180	Unknown	Unknown protein
AT5G55840	Unknown	Unknown protein
AT1G52390	Unknown	Unknown protein
AT4G12005	Unknown	Unknown protein
AT5G20045	Unknown	Unknown protein
AT5G66780	Unknown	Unknown protein
AT1G54095	Unknown	Unknown protein
AT2G26267	Unknown	Unknown protein
AT3G18530	Unknown	Unknown protein
AT1G08035	Unknown	Unknown protein
AT1G44740	Unknown	Unknown protein
AT4G19095	Unknown	Unknown protein
AT3G01961	Unknown	Unknown protein
AT4G03443	Unknown	Unknown protein
AT3G55900	Unknown	Unknown protein
AT5G09430	Unknown	Unknown protein
AT4G05497	Unknown	Unknown protein
AT5G52330	Unknown	Unknown protein
AT2G20080	Unknown	Unknown protein
AT5G48980	Unknown	Unknown protein
AT3G50190	Unknown	Unknown protein
AT2G42370	Unknown	Unknown protein
AT3G57072	Unknown	Unknown protein
AT3G44713	Unknown	Unknown protein
AT3G24065	Unknown	Unknown protein
AT5G07330	Unknown	Unknown protein
AT2G24683	Unknown	Unknown protein
AT1G26200	Unknown	Unknown protein
AT2G23530	Unknown	Unknown protein
AT2G28426	Unknown	Unknown protein
ATMG00490	Unknown	Unknown protein
AT1G10110	Unknown	Unknown protein
AT4G09920	Unknown	Unknown protein
AT4G20420	Unknown	Unknown protein
AT1G30160	Unknown	Unknown protein
AT1G08270	Unknown	Unknown protein
AT2G17525	Unknown	Unknown protein
AT3G21310	Unknown	Unknown protein
AT5G14770	Unknown	Unknown protein
AT5G22720	Unknown	Unknown protein
AT2G28570	Unknown	Unknown protein
AT5G22870	Unknown	Unknown protein
AT1G53635	Unknown	Unknown protein
AT3G10986	Unknown	Unknown protein
AT5G53144	Unknown	Unknown protein
AT1G28815	Unknown	Unknown protein
AT5G61412	Unknown	Unknown protein
AT4G09840	Unknown	Unknown protein
AT3G50120	Unknown	Unknown protein
AT1G05950	Unknown	Unknown protein
AT5G18404	Unknown	Unknown protein
AT1G63057	Unknown	Unknown protein
AT4G21300	Unknown	Unknown protein
AT3G50450	Unknown	Unknown protein
AT1G27420	Unknown	Unknown protein
AT5G62760	Unknown	Unknown protein
AT3G51380	Unknown	Unknown protein
AT2G34000	Unknown	Unknown protein
AT5G11100	Unknown	Unknown protein
AT5G64980	Unknown	Unknown protein
AT1G34160	Unknown	Unknown protein
AT1G14490	Unknown	Unknown protein
AT3G51410	Unknown	Unknown protein
AT5G26080	Unknown	Unknown protein
AT4G19080	Unknown	Unknown protein
AT5G23930	Unknown	Unknown protein
AT1G02700	Unknown	Unknown protein
AT3G48600	Unknown	Unknown protein
AT3G55820	Unknown	Unknown protein
AT4G03940	Unknown	Unknown protein
AT1G01810	Unknown	Unknown protein
AT1G79170	Unknown	Unknown protein
AT5G13920	Unknown	Unknown protein
AT5G60520	Unknown	Unknown protein
AT5G44980	Unknown	Unknown protein
AT4G24265	Unknown	Unknown protein
AT5G52220	Unknown	Unknown protein
AT3G54160	Unknown	Unknown protein
AT3G44690	Unknown	Unknown protein
AT2G22410	Unknown	Unknown protein
AT5G05810	Unknown	Unknown protein
AT1G16650	Unknown	Unknown protein
AT1G61165	Unknown	Unknown protein
AT4G19090	Unknown	Unknown protein
AT3G13880	Unknown	Unknown protein
AT1G11710	Unknown	Unknown protein
AT5G09445	Unknown	Unknown protein
AT4G03540	Unknown	Unknown protein
AT1G16830	Unknown	Unknown protein
AT3G47680	Unknown	Unknown protein
AT4G19980	Unknown	Unknown protein
AT3G17580	Unknown	Unknown protein
AT1G05090	Unknown	Unknown protein
AT4G12382	Unknown	Unknown protein
AT3G14780	Unknown	Unknown protein
AT4G20690	Unknown	Unknown protein
AT2G19280	Unknown	Unknown protein
AT3G46150	Unknown	Unknown protein
AT3G60660	Unknown	Unknown protein
AT5G64510	Unknown	Unknown protein
AT1G48325	Unknown	Unknown protein
AT1G06420	Unknown	Unknown protein
AT3G62050	Unknown	Unknown protein
AT1G11420	Unknown	Unknown protein
AT2G17975	Unknown	Unknown protein
AT1G55365	Unknown	Unknown protein
AT5G04700	Unknown	Unknown protein
AT3G62540	Unknown	Unknown protein
AT5G65560	Unknown	Unknown protein
AT2G35420	Unknown	Unknown protein
AT5G19300	Unknown	Unknown protein
AT4G28070	Unknown	Unknown protein
AT2G39580	Unknown	Unknown protein
AT2G44510	Unknown	Unknown protein
AT1G78930	Unknown	Unknown protein
AT2G01580	Unknown	Unknown protein
AT3G25440	Unknown	Unknown protein
AT3G13780	Unknown	Unknown protein
AT3G59370	Unknown	Unknown protein
AT5G65570	Unknown	Unknown protein
AT1G53200	Unknown	Unknown protein
AT5G28442	Unknown	Unknown protein
AT3G56030	Unknown	Unknown protein
AT5G24830	Unknown	Unknown protein
AT1G02060	Unknown	Unknown protein
AT4G36791	Unknown	Unknown protein
AT3G27550	Unknown	Unknown protein
AT5G04780	Unknown	Unknown protein
AT2G40240	Unknown	Unknown protein
AT2G40960	Unknown	Unknown protein
AT2G41990	Unknown	Unknown protein
AT3G14450	Unknown	Unknown protein
AT5G46720	Unknown	Unknown protein
AT3G07580	Unknown	Unknown protein
AT4G18425	Unknown	Unknown protein
AT4G39600	Unknown	Unknown protein
AT5G15280	Unknown	Unknown protein
AT3G47630	Unknown	Unknown protein
AT1G65985	Unknown	Unknown protein
AT5G35753	Unknown	Unknown protein
AT1G53250	Unknown	Unknown protein
AT2G03480	Unknown	Unknown protein
AT1G52270	Unknown	Unknown protein
AT3G59310	Unknown	Unknown protein
AT3G22415	Unknown	Unknown protein
AT1G30845	Unknown	Unknown protein
AT5G52410	Unknown	Unknown protein
AT5G04270	Unknown	Unknown protein
AT2G46200	Unknown	Unknown protein
AT4G17960	Unknown	Unknown protein
AT5G52280	Unknown	Unknown protein
AT1G09995	Unknown	Unknown protein
AT5G01445	Unknown	Unknown protein
AT3G58720	Unknown	Unknown protein
AT1G02710	Unknown	Unknown protein
AT3G04710	Unknown	Unknown protein
AT1G74055	Unknown	Unknown protein
AT2G41080	Unknown	Unknown protein
AT3G21680	Unknown	Unknown protein
AT5G52380	Unknown	Unknown protein
AT1G75770	Unknown	Unknown protein
AT3G17890	Unknown	Unknown protein
AT5G60030	Unknown	Unknown protein
AT1G31835	Unknown	Unknown protein
AT1G61450	Unknown	Unknown protein
AT1G79540	Unknown	Unknown protein
AT3G01890	Unknown	Unknown protein
AT4G37022	Unknown	Unknown protein
AT5G50390	Unknown	Unknown protein
AT5G40710	Unknown	Unknown protein
AT3G04750	Unknown	Unknown protein
AT3G11745	Unknown	Unknown protein
AT4G16510	Unknown	Unknown protein
AT1G08710	Unknown	Unknown protein
AT5G26770	Unknown	Unknown protein
AT1G75730	Unknown	Unknown protein
AT2G25580	Unknown	Unknown protein
AT4G03500	Unknown	Unknown protein
AT3G13674	Unknown	Unknown protein
AT4G04990	Unknown	Unknown protein
AT4G17240	Unknown	Unknown protein
AT5G67245	Unknown	Unknown protein
AT1G05210	Unknown	Unknown protein
AT4G00670	Unknown	Unknown protein
AT1G27470	Unknown	Unknown protein
AT1G66590	Unknown	Unknown protein
AT5G61360	Unknown	Unknown protein
AT5G19480	Unknown	Unknown protein
AT3G29810	Unknown	Unknown protein
AT2G04800	Unknown	Unknown protein
AT4G02220	Unknown	Unknown protein
AT2G19385	Unknown	Unknown protein
AT4G28820	Unknown	Unknown protein
AT2G05810	Unknown	Unknown protein
AT1G07840	Unknown	Unknown protein
AT1G23100	Unknown	Unknown protein
AT5G05990	Unknown	Unknown protein
AT1G05780	Unknown	Unknown protein
AT1G53760	Unknown	Unknown protein
AT1G64330	Unknown	Unknown protein
AT5G43680	Unknown	Unknown protein
AT5G14440	Unknown	Unknown protein
AT5G23200	Unknown	Unknown protein
AT2G40650	Unknown	Unknown protein
AT1G53541	Unknown	Unknown protein
AT1G16040	Unknown	Unknown protein
AT3G09690	Unknown	Unknown protein
AT2G41160	Unknown	Unknown protein
AT3G56930	Unknown	Unknown protein
AT5G57000	Unknown	Unknown protein
AT5G25080	Unknown	Unknown protein
AT2G28150	Unknown	Unknown protein
AT5G14080	Unknown	Unknown protein
AT3G05760	Unknown	Unknown protein
AT5G13470	Unknown	Unknown protein
AT5G19151	Unknown	Unknown protein
AT1G58150	Unknown	Unknown protein
AT4G39235	Unknown	Unknown protein
AT1G31660	Unknown	Unknown protein
AT4G26240	Unknown	Unknown protein
AT1G79260	Unknown	Unknown protein
AT1G03080	Unknown	Unknown protein
AT1G78190	Unknown	Unknown protein
AT1G23280	Unknown	Unknown protein
AT1G30070	Unknown	Unknown protein
AT5G40450	Unknown	Unknown protein
AT1G23050	Unknown	Unknown protein
AT2G20940	Unknown	Unknown protein
AT5G04790	Unknown	Unknown protein
AT1G15420	Unknown	Unknown protein
AT2G14460	Unknown	Unknown protein
AT4G38280	Unknown	Unknown protein
AT5G58570	Unknown	Unknown protein
AT3G13230	Unknown	Unknown protein
AT4G28200	Unknown	Unknown protein
AT1G26580	Unknown	Unknown protein
AT3G59040	Unknown	Unknown protein
AT4G25225	Unknown	Unknown protein
AT5G47090	Unknown	Unknown protein
AT5G25070	Unknown	Unknown protein
AT1G14060	Unknown	Unknown protein
AT1G01940	Unknown	Unknown protein
AT2G14900	Unknown	Unknown protein
AT4G38100	Unknown	Unknown protein
AT1G20770	Unknown	Unknown protein
AT5G19570	Unknown	Unknown protein
AT4G27380	Unknown	Unknown protein
AT4G19190	Unknown	Unknown protein
AT4G00950	Unknown	Unknown protein
AT5G14105	Unknown	Unknown protein
AT1G70350	Unknown	Unknown protein
AT2G18440	Unknown	Unknown protein
AT3G11600	Unknown	Unknown protein
AT3G50770	Unknown	Unknown protein
AT1G26470	Unknown	Unknown protein
AT5G51960	Unknown	Unknown protein
AT1G11240	Unknown	Unknown protein
AT1G16916	Unknown	Unknown protein
AT2G35240	Unknown	Unknown protein
AT1G47278	Unknown	Unknown protein
AT1G04985	Unknown	Unknown protein
AT4G24370	Unknown	Unknown protein
AT2G39500	Unknown	Unknown protein
AT5G02050	Unknown	Unknown protein
AT1G21550	Unknown	Unknown protein
AT3G05810	Unknown	Unknown protein
AT2G03350	Unknown	Unknown protein
AT2G38465	Unknown	Unknown protein
AT4G19390	Unknown	Unknown protein
AT3G17780	Unknown	Unknown protein
AT3G07090	Unknown	Unknown protein
AT5G16120	Unknown	Unknown protein
AT5G47680	Unknown	Unknown protein
AT1G27300	Unknown	Unknown protein
AT1G73940	Unknown	Unknown protein
AT3G63390	Unknown	Unknown protein
AT4G12340	Unknown	Unknown protein
AT1G61570	Unknown	Unknown protein
AT3G12650	Unknown	Unknown protein
AT4G32480	Unknown	Unknown protein
AT1G55805	Unknown	Unknown protein
AT1G71730	Unknown	Unknown protein
AT5G25265	Unknown	Unknown protein
AT5G17280	Unknown	Unknown protein
AT5G67490	Unknown	Unknown protein
AT2G29180	Unknown	Unknown protein
AT3G07460	Unknown	Unknown protein
AT1G62480	Unknown	Unknown protein
AT5G66052	Unknown	Unknown protein
AT1G28330	Unknown	Unknown protein
AT2G15960	Unknown	Unknown protein
AT3G22492	Unknown	Unknown protein
AT1G35200	Unknown	Unknown protein
AT5G27043	Unknown	Unknown protein
AT3G46186	Unknown	Unknown protein
AT3G61185	Unknown	Unknown protein
AT2G20555	Unknown	Unknown protein
AT2G29280	Unknown	Unknown protein
AT5G39995	Unknown	Unknown protein
AT3G19025	Unknown	Unknown protein
AT3G06437	Unknown	Unknown protein
AT5G39473	Unknown	Unknown protein
AT1G47630	Unknown	Unknown protein
AT2G25687	Unknown	Unknown protein
AT5G54045	Unknown	Unknown protein
AT5G27037	Unknown	Unknown protein
AT4G03376	Unknown	Unknown protein
AT3G43200	Unknown	Unknown protein
AT2G17064	Unknown	Unknown protein
AT1G46048	Unknown	Unknown protein
AT3G49832	Unknown	Unknown protein
AT5G64501	Unknown	Unknown protein
AT1G61665	Unknown	Unknown protein
AT1G04457	Unknown	Unknown protein
AT3G04717	Unknown	Unknown protein
AT3G30122	Unknown	Unknown protein
AT3G30120	Unknown	Unknown protein
AT1G57840	Unknown	Unknown protein
AT2G18115	Unknown	Unknown protein
AT1G50550	Unknown	Unknown protein
AT2G24750	Unknown	Unknown protein
AT4G17914	Unknown	Unknown protein
AT2G27440	Unknown	Unknown protein
AT2G35590	Unknown	Unknown protein
AT3G18145	Unknown	Unknown protein
AT1G56470	Unknown	Unknown protein
AT3G60164	Unknown	Unknown protein
AT1G16140	Unknown	Unknown protein
AT3G44410	Unknown	Unknown protein
AT1G35513	Unknown	Unknown protein
AT1G80800	Unknown	Unknown protein
AT3G20087	Unknown	Unknown protein
AT5G42445	Unknown	Unknown protein
AT1G47440	Unknown	Unknown protein
AT1G60510	Unknown	Unknown protein
AT1G09486	Unknown	Unknown protein
AT3G61020	Unknown	Unknown protein
AT3G51478	Unknown	Unknown protein
AT3G04445	Unknown	Unknown protein
AT2G38260	Unknown	Unknown protein
AT2G35743	Unknown	Unknown protein
AT5G37072	Unknown	Unknown protein
AT1G31900	Unknown	Unknown protein
AT3G44420	Unknown	Unknown protein
AT3G46385	Unknown	Unknown protein
AT3G30214	Unknown	Unknown protein
AT1G13145	Unknown	Unknown protein
