# Supplementary material for: Genome-Wide Analysis of Gene Regulatory Networks of the FVE-HDA6-FLD Complex in Arabidopsis
Source: Front Plant Sci. 2016 Apr 28;7:555. doi: 10.3389/fpls.2016.00555 (PMC4848314; doi:10.3389/fpls.2016.00555)
Supplement: Supplementary file 15 [file Table_10.XLSX]

## Sheet: fld 2xU specific
fld 2xUp only	classify	Annotation
AT4G26255	Antisense RNA and other RNA	other RNA
AT2G41178	Antisense RNA and other RNA	other RNA
AT2G19582	Antisense RNA and other RNA	other RNA
AT1G76892	Antisense RNA and other RNA	other RNA
AT1G09421	Antisense RNA and other RNA	other RNA
AT5G18245	Antisense RNA and other RNA	other RNA
AT4G22233	Antisense RNA and other RNA	other RNA
AT1G28685	Antisense RNA and other RNA	other RNA
AT2G45023	Antisense RNA and other RNA	other RNA
AT5G36002	Antisense RNA and other RNA	other RNA
AT3G22072	Antisense RNA and other RNA	other RNA
AT1G56165	Antisense RNA and other RNA	other RNA
AT1G18382	Antisense RNA and other RNA	other RNA
AT4G39404	Antisense RNA and other RNA	other RNA
AT2G23672	Antisense RNA and other RNA	other RNA
AT1G07728	Antisense RNA and other RNA	other RNA
AT1G13448	Antisense RNA and other RNA	other RNA
AT1G15405	Antisense RNA and other RNA	other RNA
AT5G33399	Antisense RNA and other RNA	other_rna
AT1G72852	Antisense RNA and other RNA	other_rna
AT4G36808	Antisense RNA and other RNA	other_rna
AT3G53365	Antisense RNA and other RNA	other_rna
AT4G28162	Antisense RNA and other RNA	other_rna
AT2G37362	Antisense RNA and other RNA	other_rna
AT4G36032	Antisense RNA and other RNA	other_rna
AT2G05518	Antisense RNA and other RNA	other_rna
AT3G58196	Antisense RNA and other RNA	snoRNA
AT4G26365	Antisense RNA and other RNA	snoRNA
AT2G43141	Antisense RNA and other RNA	snoRNA
AT3G47342	Antisense RNA and other RNA	snoRNA
AT2G35744	Antisense RNA and other RNA	snoRNA
AT4G39363	Antisense RNA and other RNA	snoRNA
AT1G08115	Antisense RNA and other RNA	snRNA
AT1G61275	Antisense RNA and other RNA	U12; snRNA
AT5G09585	Antisense RNA and other RNA	U2.5; snRNA
AT3G56705	Antisense RNA and other RNA	U2.6; snRNA
AT3G06900	Antisense RNA and other RNA	U4.2; snRNA
AT5G52471	Antisense RNA and other RNA	U60.1F; snoRNA
AT3G13855	Antisense RNA and other RNA	U6-26; snRNA
AT5G43603	Antisense RNA and other RNA	MIR166/MIR166F; miRNA
AT3G13405	Antisense RNA and other RNA	MIR169A; miRNA
AT1G19371	Antisense RNA and other RNA	MIR169H; miRNA
AT1G76135	Antisense RNA and other RNA	MIR394B; miRNA
AT2G34204	Antisense RNA and other RNA	MIR399E; miRNA
AT4G03039	Antisense RNA and other RNA	MIR826a; miRNA
AT1G01046	Antisense RNA and other RNA	MIR838a; miRNA
AT2G23347	Antisense RNA and other RNA	MIR844a; miRNA
AT3G44660	Chromatin and DNA repair	histone deacetylase 10
AT1G75600	Chromatin and DNA repair	Histone superfamily protein
AT3G11000	Development	DCD (Development and Cell Death) domain protein
AT4G25350	Development	EXS (ERD1/XPR1/SYG1) family protein
AT4G12850	Development	Far-red impaired responsive (FAR1) family protein
AT5G02200	Development	far-red-elongated hypocotyl1-like
AT2G15340	Development	glycine-rich protein
AT1G52690	Development	Late embryogenesis abundant protein (LEA) family protein
AT5G35120	Development	MADS-box family protein
AT1G59930	Development	MADS-box family protein
AT2G34850	Development	NAD(P)-binding Rossmann-fold superfamily protein
AT2G34700	Development	Pollen Ole e 1 allergen and extensin family protein
AT2G41850	Development	polygalacturonase abscission zone A. thaliana
AT1G68765	Development	Putative membrane lipoprotein
AT1G51880	Development	root hair specific 6
AT4G16515	Development	root meristem growth factor 6 (RGF6)
AT1G69230	Development	SPIRAL1-like2
AT3G13170	Development	Spo11/DNA topoisomerase VI, subunit A protein
AT3G47710	Development	BANQUO 3
AT1G12610	Development	Encodes a member of the DREB subfamily A-1 of ERF/AP2 transcription factor family
AT5G03790	Development	homeobox 51
AT3G09190	Development	Regulates flowering time in Ws ecotype.
AT5G17490	Development	RGA-like protein 3
ATCG01060	Development	iron-sulfur cluster binding;electron carriers;4 iron, 4 sulfur cluster binding
ATCG00730	Development	photosynthetic electron transfer D
ATCG00340	Development	Photosystem I, PsaA/PsaB protein
ATCG00350	Development	Photosystem I, PsaA/PsaB protein
ATCG00020	Development	photosystem II reaction center protein A
ATCG00280	Development	photosystem II reaction center protein C
ATCG00270	Development	photosystem II reaction center protein D
ATCG00580	Development	photosystem II reaction center protein E
ATCG00710	Development	photosystem II reaction center protein H
ATCG00700	Development	photosystem II reaction center protein N
ATCG00690	Development	photosystem II reaction center protein T
ATCG00510	Development	photsystem I subunit I
AT5G45890	Development	senescence-associated gene 12
AT3G02040	Development	senescence-related gene 3
AT4G18980	Development	AtS40-3
AT3G13784	Development	cell wall invertase 5
AT4G24000	Development	cellulose synthase like G2
AT5G03350	Development	Legume lectin family protein
AT3G57690	Development	arabinogalactan protein 23
AT2G24450	Development	FASCICLIN-like arabinogalactan protein 3 precursor
AT4G25433	Development	peptidoglycan-binding LysM domain-containing protein
AT4G02250	Development	Plant invertase/pectin methylesterase inhibitor superfamily protein
AT4G15750	Development	Plant invertase/pectin methylesterase inhibitor superfamily protein
AT5G16023	Development	ROTUNDIFOLIA like 18
AT3G02493	Development	ROTUNDIFOLIA like 19
AT1G47990	Development	gibberellin 2-oxidase 4
AT3G10185	Development	Gibberellin-regulated family protein
AT4G01026	Development	PYR1-like 7
AT2G07677	Development	auxin-responsive factor (ARF) -related, low similarity to auxin response factor 10 (Arabidopsis thaliana) GI:6165644
AT1G52830	Development	indole-3-acetic acid 6
AT5G57420	Development	indole-3-acetic acid inducible 33
AT4G34780	Development	SAUR-like auxin-responsive protein family
AT5G27780	Development	SAUR-like auxin-responsive protein family
AT2G18010	Development	SAUR-like auxin-responsive protein family
AT4G36110	Development	SAUR-like auxin-responsive protein family
AT4G38850	Development	SAUR-like auxin-responsive protein family
AT2G21200	Development	SAUR-like auxin-responsive protein family
AT3G03840	Development	SAUR-like auxin-responsive protein family
AT4G34760	Development	SAUR-like auxin-responsive protein family
AT5G62920	Development	response regulator 6
AT4G25420	Development	GA20OX1
AT1G17420	Development	lipoxygenase 3
AT1G20510	Development	OPC-8:0 CoA ligase1
AT1G72520	Development	PLAT/LH2 domain-containing lipoxygenase family protein
AT1G74950	Development	TIFY domain/Divergent CCT motif family protein
AT1G17380	Development	jasmonate-zim-domain protein 5
AT1G72450	Development	jasmonate-zim-domain protein 6
AT2G34600	Development	jasmonate-zim-domain protein 7
AT1G30135	Development	jasmonate-zim-domain protein 8
AT1G70700	Development	TIFY domain/Divergent CCT motif family protein
ATCG01040	Development	Cytochrome C assembly protein
ATMG00960	Development	Cytochrome C assembly protein
AT4G23180	Kinase	cysteine-rich RLK (RECEPTOR-like protein kinase) 10
AT3G08720	Kinase	serine/threonine protein kinase 2
AT1G29230	Kinase	CBL-interacting protein kinase 18
AT5G59270	Kinase	Concanavalin A-like lectin protein kinase family protein
AT5G59260	Kinase	Concanavalin A-like lectin protein kinase family protein
AT4G23140	Kinase	cysteine-rich RLK (RECEPTOR-like protein kinase) 6
AT5G38250	Kinase	Protein kinase family protein
AT1G66930	Kinase	Protein kinase superfamily protein
AT2G32680	Kinase	receptor like protein 23
AT3G11080	Kinase	receptor like protein 35
AT5G65500	Kinase	U-box domain-containing protein kinase family protein
AT1G16160	Kinase	wall associated kinase-like 5
AT5G11360	Kinase	Interleukin-1 receptor-associated kinase 4 protein
ATMG00730	Metabolism	cytochrome c oxidase subunit 3
AT5G09970	Metabolism	cytochrome P450, family 78, subfamily A, polypeptide 7
AT5G63450	Metabolism	cytochrome P450, family 94, subfamily B, polypeptide 1
AT2G27690	Metabolism	cytochrome P450, family 94, subfamily C, polypeptide 1
AT1G47620	Metabolism	cytochrome P450, family 96, subfamily A, polypeptide 8
AT4G15660	Metabolism	Thioredoxin superfamily protein
AT3G49630	Metabolism	2-oxoglutarate (2OG) and Fe(II)-dependent oxygenase superfamily protein
AT4G35810	Metabolism	2-oxoglutarate (2OG) and Fe(II)-dependent oxygenase superfamily protein
AT5G05600	Metabolism	2-oxoglutarate (2OG) and Fe(II)-dependent oxygenase superfamily protein
AT5G65800	Metabolism	ACC synthase 5
AT1G65890	Metabolism	acyl activating enzyme 12
AT1G77120	Metabolism	alcohol dehydrogenase 1
AT5G04180	Metabolism	alpha carbonic anhydrase 3
AT1G52470	Metabolism	alpha/beta-Hydrolases superfamily protein
AT1G60270	Metabolism	beta glucosidase 6
AT1G66860	Metabolism	Class I glutamine amidotransferase-like superfamily protein
AT4G01925	Metabolism	Cysteine/Histidine-rich C1 domain family protein
AT5G26190	Metabolism	Cysteine/Histidine-rich C1 domain family protein
AT4G29570	Metabolism	Cytidine/deoxycytidylate deaminase family protein
AT4G15765	Metabolism	FAD/NAD(P)-binding oxidoreductase family protein
AT4G04930	Metabolism	fatty acid desaturase family protein
AT1G62620	Metabolism	Flavin-binding monooxygenase family protein
AT4G12960	Metabolism	Gamma interferon responsive lysosomal thiol (GILT) reductase family protein
AT1G14250	Metabolism	GDA1/CD39 nucleoside phosphatase family protein
AT2G05520	Metabolism	glycine-rich protein 3
AT3G47050	Metabolism	Glycosyl hydrolase family protein
AT3G60140	Metabolism	Glycosyl hydrolase superfamily protein
AT3G47360	Metabolism	hydroxysteroid dehydrogenase 3
AT3G05820	Metabolism	invertase H
AT3G17520	Metabolism	Late embryogenesis abundant protein (LEA) family protein
AT5G65158	Metabolism	Lipase/lipooxygenase, PLAT/LH2 family protein
AT4G16640	Metabolism	Matrixin family protein
AT5G55360	Metabolism	MBOAT (membrane bound O-acyl transferase) family protein
AT1G34520	Metabolism	MBOAT (membrane bound O-acyl transferase) family protein
AT5G55370	Metabolism	MBOAT (membrane bound O-acyl transferase) family protein
AT1G64660	Metabolism	methionine gamma-lyase
AT1G75290	Metabolism	NAD(P)-binding Rossmann-fold superfamily protein
AT2G19900	Metabolism	NADP-malic enzyme 1
AT4G25860	Metabolism	OSBP(oxysterol binding protein)-related protein 4A
AT2G31980	Metabolism	PHYTOCYSTATIN 2
AT3G02620	Metabolism	Plant stearoyl-acyl-carrier-protein desaturase family protein
AT1G04730	Metabolism	P-loop containing nucleoside triphosphate hydrolases superfamily protein
AT4G30250	Metabolism	P-loop containing nucleoside triphosphate hydrolases superfamily protein
AT1G64110	Metabolism	P-loop containing nucleoside triphosphate hydrolases superfamily protein
AT2G22620	Metabolism	Rhamnogalacturonate lyase family protein
AT2G17850	Metabolism	Rhodanese/Cell cycle control phosphatase superfamily protein
AT2G07732	Metabolism	Ribulose bisphosphate carboxylase large chain, catalytic domain
ATCG00490	Metabolism	ribulose-bisphosphate carboxylases
AT5G59190	Metabolism	subtilase family protein
AT5G58840	Metabolism	Subtilase family protein
AT1G52990	Metabolism	thioredoxin family protein
AT1G48070	Metabolism	Thioredoxin superfamily protein
AT5G54060	Metabolism	UDP-glucose:flavonoid 3-o-glucosyltransferase
AT1G22380	Metabolism	UDP-glucosyl transferase 85A3
AT5G37950	Metabolism	UDP-Glycosyltransferase superfamily protein
AT2G29710	Metabolism	UDP-Glycosyltransferase superfamily protein
AT5G49690	Metabolism	UDP-Glycosyltransferase superfamily protein
ATCG00520	Metabolism	unfolded protein binding
AT1G31490	Metabolism	HXXXD-type acyl-transferase family protein
AT3G29590	Metabolism	HXXXD-type acyl-transferase family protein
AT3G29670	Metabolism	HXXXD-type acyl-transferase family protein
ATMG01120	Metabolism	NADH dehydrogenase 1B
ATMG00516	Metabolism	NADH dehydrogenase 1C
ATMG00285	Metabolism	NADH dehydrogenase 2A
ATMG00270	Metabolism	NADH dehydrogenase 6
ATMG00580	Metabolism	NADH dehydrogenase subunit 4
ATMG00060	Metabolism	NADH dehydrogenase subunit 5C
ATMG00510	Metabolism	NADH dehydrogenase subunit 7
ATMG00070	Metabolism	NADH dehydrogenase subunit 9
AT5G08460	Metabolism	GDSL-like Lipase/Acylhydrolase superfamily protein
AT1G73610	Metabolism	GDSL-like Lipase/Acylhydrolase superfamily protein
AT3G44860	Metabolism	farnesoic acid carboxyl-O-methyltransferase
AT5G04380	Metabolism	S-adenosyl-L-methionine-dependent methyltransferases superfamily protein
AT2G14060	Metabolism	S-adenosyl-L-methionine-dependent methyltransferases superfamily protein
AT5G04370	Metabolism	S-adenosyl-L-methionine-dependent methyltransferases superfamily protein
AT2G43920	Metabolism	S-adenosyl-L-methionine-dependent methyltransferases superfamily protein
AT3G48520	Metabolism	cytochrome P450, family 94, subfamily B, polypeptide 3
AT1G12855	Proteolysis	F-box family protein
AT4G23960	Proteolysis	F-box family protein
AT5G04010	Proteolysis	F-box family protein
AT5G22610	Proteolysis	F-box/RNI-like/FBD-like domains-containing protein
AT2G32790	Proteolysis	Ubiquitin-conjugating enzyme family protein
AT3G12220	Proteolysis	serine carboxypeptidase-like 16
AT3G17180	Proteolysis	serine carboxypeptidase-like 33
AT2G33130	Signal transduction	ralf-like 18
AT1G26600	Signal transduction	CLAVATA3/ESR-RELATED 9
AT1G44050	Signal transduction	Cysteine/Histidine-rich C1 domain family protein
AT2G07727	Signal transduction	Di-haem cytochrome, transmembrane;Cytochrome b/b6, C-terminal
AT4G03290	Signal transduction	EF hand calcium-binding protein family
AT5G13600	Signal transduction	Phototropic-responsive NPH3 family protein
AT4G33465	Signal transduction	SCR-like 22
AT2G22055	Signal transduction	RALF-like 15
AT3G04735	Signal transduction	RALF-like 21
AT1G20450	Stress	Dehydrin family protein
AT4G08950	Stress	Phosphate-responsive 1 family protein
AT5G52300	Stress	CAP160 protein
AT5G66400	Stress	Dehydrin family protein
AT2G21490	Stress	dehydrin LEA
AT3G50980	Stress	dehydrin xero 1
AT1G19550	Stress	Glutathione S-transferase family protein
AT4G27670	Stress	heat shock protein 21
AT2G03020	Stress	Heat shock protein HSP20/alpha crystallin family
AT4G16540	Stress	Heat shock protein HSP20/alpha crystallin family
AT5G43840	Stress	heat shock transcription factor A6A
AT5G59220	Stress	highly ABA-induced PP2C gene 1
AT1G76770	Stress	HSP20-like chaperones superfamily protein
AT4G10250	Stress	HSP20-like chaperones superfamily protein
AT1G54840	Stress	HSP20-like chaperones superfamily protein
AT5G06760	Stress	Late Embryogenesis Abundant 4-5
AT2G35300	Stress	Late embryogenesis abundant protein, group 1 protein
AT2G38905	Stress	Low temperature and salt responsive protein family
AT1G09950	Stress	RESPONSE TO ABA AND SALT 1
AT2G47770	Stress	TSPO(outer membrane tryptophan-rich sensory protein)-related
AT4G10265	Stress	Wound-responsive family protein
AT1G05250	Stress	Peroxidase superfamily protein
AT1G73080	Stress	PEP1 receptor 1
AT5G15960	Stress	stress-responsive protein (KIN1) / stress-induced protein (KIN1)
AT1G65850	Stress	Disease resistance protein (TIR-NBS-LRR class) family
AT3G22231	Stress	pathogen and circadian controlled 1
AT2G14610	Stress	pathogenesis-related gene 1
AT5G19473	Stress	RPM1-interacting protein 4 (RIN4) family protein
AT2G17660	Stress	RPM1-interacting protein 4 (RIN4) family protein
AT3G05727	Stress	S locus-related glycoprotein 1 (SLR1) binding pollen coat protein family
AT3G22235	Stress	BEST Arabidopsis thaliana protein match is: pathogen and circadian controlled 1 (TAIR:AT3G22231.1)
AT3G22961	Transcription	Paired amphipathic helix (PAH2) superfamily protein
AT4G00250	Transcription	DNA-binding storekeeper protein-related transcriptional regulator
AT3G10113	Transcription	Homeodomain-like superfamily protein
AT4G04580	Transcription	Homeodomain-like superfamily protein
AT1G01380	Transcription	Homeodomain-like superfamily protein
AT3G54490	Transcription	RNA polymerase II fifth largest subunit, E
AT2G14870	Transcription	RNA-binding (RRM/RBD/RNP motifs) family protein
AT3G48840	Transcription	RNA-binding (RRM/RBD/RNP motifs) family protein
ATMG00310	Transcription	RNA-directed DNA polymerase (reverse transcriptase)-related family protein
AT1G03790	Transcription	Zinc finger C-x8-C-x5-C-x3-H type family protein
AT3G51180	Transcription	Zinc finger C-x8-C-x5-C-x3-H type family protein
AT1G03800	Transcription	ERF domain protein 10
AT2G20880	Transcription	Integrase-type DNA-binding superfamily protein
AT5G67300	Transcription	myb domain protein r1
AT5G61620	Transcription	myb-like transcription factor family protein
AT2G45680	Transcription	TCP family transcription factor
AT5G38740	Transcription	AGAMOUS-like 77
AT2G31220	Transcription	basic helix-loop-helix (bHLH) DNA-binding superfamily protein
AT5G01860	Transcription	C2H2 and C2HC zinc fingers superfamily protein
AT5G06650	Transcription	C2H2 and C2HC zinc fingers superfamily protein
AT5G26749	Transcription	C2H2 and C2HC zinc fingers superfamily protein
AT3G53600	Transcription	C2H2-type zinc finger family protein
AT2G38340	Transcription	ERF/AP2 transcription factor family
AT1G77200	Transcription	ERF/AP2 transcription factor family
AT3G25890	Transcription	ERF/AP2 transcription factor family
AT1G18960	Transcription	myb-like HTH transcriptional regulator family protein
AT3G14020	Transcription	nuclear factor Y, subunit A6
AT2G47810	Transcription	nuclear factor Y, subunit B5
AT5G38140	Transcription	nuclear factor Y, subunit C12
AT1G19510	Transcription	RAD-like 5
AT4G34410	Transcription	redox responsive transcription factor 1
AT1G68800	Transcription	TCP domain protein 12
AT5G22570	Transcription	WRKY DNA-binding protein 38
AT3G01080	Transcription	WRKY DNA-binding protein 58
ATMG01270	Translation	mitochondrial ribosomal protein S7
AT2G07725	Translation	Ribosomal L5P family protein
AT4G01790	Translation	Ribosomal protein L7Ae/L30e/S12e/Gadd45 family protein
ATCG00065	Translation	ribosomal protein S12A
AT2G07696	Translation	Ribosomal protein S7p/S5e family protein
ATMG01380	Translation	ribosomal_rna
ATCG00960	Translation	ribosomal_rna
ATCG01170	Translation	ribosomal_rna
ATMG00020	Translation	ribosomal_rna
ATMG01390	Translation	ribosomal_rna
ATCG00970	Translation	ribosomal_rna
ATCG01160	Translation	ribosomal_rna
ATCG01180	Translation	ribosomal_rna
ATCG01210	Translation	ribosomal_rna
AT2G01010	Translation	rRNA
AT3G41768	Translation	rRNA
AT2G01020	Translation	rRNA
ATMG00090	Translation	structural constituent of ribosome;protein binding
ATCG00230	Translation	pre-tRNA
ATMG01070	Translation	pre-tRNA
ATMG00350	Translation	pre-tRNA
ATMG00250	Translation	pre-tRNA
ATMG00230	Translation	pre-tRNA
ATCG00390	Translation	pre-tRNA
ATCG00240	Translation	pre-tRNA
ATCG00010	Translation	pre-tRNA
ATCG00030	Translation	pre-tRNA
ATCG00290	Translation	pre-tRNA
ATCG00100	Translation	pre-tRNA
AT1G08870	Translation	pre-tRNA
AT1G13840	Translation	pre-tRNA
AT1G13850	Translation	pre-tRNA
AT1G26490	Translation	pre-tRNA
AT1G54670	Translation	pre-tRNA
AT2G03490	Translation	pre-tRNA
AT2G47100	Translation	pre-tRNA
AT3G63003	Translation	pre-tRNA
AT3G63006	Translation	pre-tRNA
AT2G07743	Translation	pre-tRNA
AT1G77190	Translation	pre-tRNA
AT4G24565	Translation	pre-tRNA
AT2G07762	Translation	pre-tRNA
AT2G07758	Translation	pre-tRNA
AT1G15090	Translation	pre-tRNA
AT2G07757	Translation	pre-tRNA
AT5G60285	Translation	pre-tRNA
AT1G32620	Translation	pre-tRNA
AT1G57410	Translation	pre-tRNA
AT3G11395	Translation	pre-tRNA
AT4G26675	Translation	pre-tRNA
AT2G07792	Translation	pre-tRNA
AT3G20365	Translation	pre-tRNA
ATCG00410	Translation	pre-tRNA
ATCG00610	Translation	pre-tRNA
AT4G12135	Transposon	transposable element gene
AT1G62890	Transposon	transposable element gene
AT2G07697	Transposon	transposable element gene
AT2G07080	Transposon	transposable element gene
AT3G10100	Transposon	transposable element gene
AT2G07736	Transposon	transposable element gene
AT2G07704	Transposon	transposable element gene
AT1G65347	Transposon	transposable element gene
AT5G37880	Transposon	transposable element gene
AT5G37875	Transposon	transposable element gene
AT5G44255	Transposon	transposable element gene
AT4G12480	Transpotation	Bifunctional inhibitor/lipid-transfer protein/seed storage 2S albumin superfamily protein
AT5G52670	Transpotation	Copper transport protein family
AT1G08090	Transpotation	nitrate transporter 2:1
AT5G27520	Transpotation	peroxisomal adenine nucleotide carrier 2
AT3G13710	Transpotation	prenylated RAB acceptor 1.F4
ATCG00150	Transpotation	ATPase, F0 complex, subunit A protein
AT3G57310	Transpotation	Bifunctional inhibitor/lipid-transfer protein/seed storage 2S albumin superfamily protein
AT1G12100	Transpotation	Bifunctional inhibitor/lipid-transfer protein/seed storage 2S albumin superfamily protein
AT4G22517	Transpotation	Bifunctional inhibitor/lipid-transfer protein/seed storage 2S albumin superfamily protein
AT3G25855	Transpotation	Copper transport protein family
AT3G11050	Transpotation	ferritin 2
AT4G08570	Transpotation	Heavy metal transport/detoxification superfamily protein
AT5G02600	Transpotation	Heavy metal transport/detoxification superfamily protein
ATMG00640	Transpotation	hydrogen ion transporting ATP synthases, rotational mechanism;zinc ion binding
AT5G59320	Transpotation	lipid transfer protein 3
AT5G59310	Transpotation	lipid transfer protein 4
AT1G70260	Transpotation	nodulin MtN21 /EamA-like transporter family protein
AT1G60030	Transpotation	nucleobase-ascorbate transporter 7
AT5G55930	Transpotation	oligopeptide transporter 1
AT5G46050	Transpotation	peptide transporter 3
AT2G42000	Transpotation	Plant EC metallothionein-like protein, family 15
AT1G28220	Transpotation	purine permease 3
AT2G41190	Transpotation	Transmembrane amino acid transporter family protein
AT2G01770	Transpotation	vacuolar iron transporter 1
AT4G33020	Transpotation	ZIP metal ion transporter family
AT1G76560	Unknown	Unknown Protein
AT5G19240	Unknown	Unknown Protein
AT2G45360	Unknown	Unknown Protein
AT4G14819	Unknown	Unknown Protein
AT1G80120	Unknown	Unknown Protein
AT1G78815	Unknown	Unknown Protein
AT1G18990	Unknown	Unknown Protein
AT3G07120	Unknown	Unknown Protein
AT3G28750	Unknown	Unknown Protein
AT3G13857	Unknown	Unknown Protein
AT4G13572	Unknown	Unknown Protein
AT4G13575	Unknown	Unknown Protein
AT4G30490	Unknown	Unknown Protein
AT3G22820	Unknown	Unknown Protein
AT4G03490	Unknown	Unknown Protein
AT4G10720	Unknown	Unknown Protein
AT3G29970	Unknown	Unknown Protein
AT5G25920	Unknown	Unknown Protein
AT1G50080	Unknown	Unknown Protein
AT5G03550	Unknown	Unknown Protein
AT2G05330	Unknown	Unknown Protein
AT4G33720	Unknown	Unknown Protein
AT1G04500	Unknown	Unknown Protein
AT2G21030	Unknown	Unknown Protein
AT5G11440	Unknown	Unknown Protein
AT5G55770	Unknown	Unknown Protein
AT1G68905	Unknown	Unknown Protein
AT1G13608	Unknown	Unknown Protein
AT2G31420	Unknown	Unknown Protein
AT3G05110	Unknown	Unknown Protein
AT2G01920	Unknown	Unknown Protein
AT3G59330	Unknown	Unknown Protein
AT3G27970	Unknown	Unknown Protein
AT5G42235	Unknown	Unknown Protein
AT3G56275	Unknown	Unknown Protein
AT1G07985	Unknown	Unknown Protein
AT2G03010	Unknown	Unknown Protein
AT5G53592	Unknown	Unknown Protein
AT4G15075	Unknown	Unknown Protein
AT3G13680	Unknown	Unknown Protein
AT2G18780	Unknown	Unknown Protein
ATMG00970	Unknown	Unknown Protein
AT2G36815	Unknown	Unknown Protein
AT4G26288	Unknown	Unknown Protein
AT5G55750	Unknown	Unknown Protein
AT1G73325	Unknown	Unknown Protein
AT4G23610	Unknown	Unknown Protein
AT1G15045	Unknown	Unknown Protein
AT1G73603	Unknown	Unknown Protein
AT1G52120	Unknown	Unknown Protein
AT1G73040	Unknown	Unknown Protein
AT4G09012	Unknown	Unknown Protein
ATMG01110	Unknown	Unknown Protein
ATCG01050	Unknown	Unknown Protein
AT1G12805	Unknown	Unknown Protein
ATMG01410	Unknown	Unknown Protein
AT4G28556	Unknown	Unknown Protein
AT5G01300	Unknown	Unknown Protein
AT1G52640	Unknown	Unknown Protein
AT3G18450	Unknown	Unknown Protein
AT5G22540	Unknown	Unknown Protein
AT5G39330	Unknown	Unknown Protein
AT5G52965	Unknown	Unknown Protein
AT5G39520	Unknown	Unknown Protein
AT4G02810	Unknown	Unknown Protein
AT2G47480	Unknown	Unknown Protein
AT5G20640	Unknown	Unknown Protein
AT5G49120	Unknown	Unknown Protein
AT1G53885	Unknown	Unknown Protein
AT1G53903	Unknown	Unknown Protein
AT4G36820	Unknown	Unknown Protein
AT2G18100	Unknown	Unknown Protein
AT5G49600	Unknown	Unknown Protein
AT4G02360	Unknown	Unknown Protein
AT2G24140	Unknown	Unknown Protein
AT4G03220	Unknown	Unknown Protein
AT5G61280	Unknown	Unknown Protein
AT1G68180	Unknown	Unknown Protein
AT2G19610	Unknown	Unknown Protein
AT4G01270	Unknown	Unknown Protein
AT1G67856	Unknown	Unknown Protein
AT4G28703	Unknown	Unknown Protein
AT1G80650	Unknown	Unknown Protein
ATMG00570	Unknown	Unknown Protein
AT3G48800	Unknown	Unknown Protein
AT4G01895	Unknown	Unknown Protein
AT3G25060	Unknown	Unknown Protein
AT3G15200	Unknown	Unknown Protein
AT2G04190	Unknown	Unknown Protein
AT3G13672	Unknown	Unknown Protein
AT5G55856	Unknown	Unknown Protein
AT3G45180	Unknown	Unknown Protein
AT1G53980	Unknown	Unknown Protein
AT3G30580	Unknown	Unknown Protein
AT3G11160	Unknown	Unknown Protein
AT2G05915	Unknown	Unknown Protein
AT1G57906	Unknown	Unknown Protein
AT2G19700	Unknown	Unknown Protein
AT2G37370	Unknown	Unknown Protein
AT5G06010	Unknown	Unknown Protein
AT3G46300	Unknown	Unknown Protein
AT3G26934	Unknown	Unknown Protein
AT5G35870	Unknown	Unknown Protein
AT1G32570	Unknown	Unknown Protein
AT1G70949	Unknown	Unknown Protein
AT5G41320	Unknown	Unknown Protein
AT5G66815	Unknown	Unknown Protein
AT3G55910	Unknown	Unknown Protein
AT2G36261	Unknown	Unknown Protein
AT2G07676	Unknown	Unknown Protein
AT5G01881	Unknown	Unknown Protein
AT5G11416	Unknown	Unknown Protein
AT5G02000	Unknown	Unknown Protein
AT4G12380	Unknown	Unknown Protein
AT2G14810	Unknown	Unknown Protein
AT5G50361	Unknown	Unknown Protein
AT3G13594	Unknown	Unknown Protein
AT3G15578	Unknown	Unknown Protein
AT2G30760	Unknown	Unknown Protein
AT3G04721	Unknown	Unknown Protein
AT5G15008	Unknown	Unknown Protein
AT1G33500	Unknown	Unknown Protein
AT2G36881	Unknown	Unknown Protein
AT5G27889	Unknown	Unknown Protein
AT3G13898	Unknown	Unknown Protein
AT4G01328	Unknown	Unknown Protein
AT1G28281	Unknown	Unknown Protein
AT2G36724	Unknown	Unknown Protein
AT4G09731	Unknown	Unknown Protein
AT2G07830	Unknown	Unknown Protein
AT5G43480	Unknown	Unknown Protein
AT4G36510	Unknown	Unknown Protein
AT3G01572	Unknown	Unknown Protein
AT3G15251	Unknown	Unknown Protein
AT3G25221	Unknown	Unknown Protein
AT4G28068	Unknown	Unknown Protein
AT5G23908	Unknown	Unknown Protein
AT3G57900	Unknown	Unknown Protein
AT1G62181	Unknown	Unknown Protein
AT1G27640	Unknown	Unknown Protein
AT5G38790	Unknown	Unknown Protein
AT2G07820	Unknown	Unknown Protein
AT4G27810	Unknown	Unknown Protein
AT3G11640	Unknown	Unknown Protein
AT4G27530	Unknown	Unknown Protein
AT1G36640	Unknown	Unknown Protein
AT5G67020	Unknown	Unknown Protein
AT2G39855	Unknown	Unknown Protein
AT3G48640	Unknown	Unknown Protein
AT1G51010	Unknown	Unknown Protein
AT2G07669	Unknown	Unknown Protein
AT4G01985	Unknown	Unknown Protein
AT5G38320	Unknown	Unknown Protein
AT4G08910	Unknown	Unknown Protein
AT5G44574	Unknown	Unknown Protein
AT1G16515	Unknown	Unknown Protein
AT1G53640	Unknown	Unknown Protein
AT4G19829	Unknown	Unknown Protein
AT5G40800	Unknown	Unknown Protein
AT2G45930	Unknown	Unknown Protein
AT2G07779	Unknown	Unknown Protein
AT2G07787	Unknown	Unknown Protein
AT5G22555	Unknown	Unknown Protein
AT3G22275	Unknown	Unknown Protein
AT4G37295	Unknown	Unknown Protein
AT5G46115	Unknown	Unknown Protein
AT5G50360	Unknown	Unknown Protein
AT5G56880	Unknown	Unknown Protein
AT5G25750	Unknown	Unknown Protein
AT4G12580	Unknown	Unknown Protein
AT5G63350	Unknown	Unknown Protein
AT5G05965	Unknown	Unknown Protein
AT3G42800	Unknown	Unknown Protein
AT5G44010	Unknown	Unknown Protein
AT5G06190	Unknown	Unknown Protein
AT3G13240	Unknown	Unknown Protein
AT2G07684	Unknown	Unknown Protein
AT4G16240	Unknown	Unknown Protein
AT2G21820	Unknown	Unknown Protein
AT1G65541	Unknown	Unknown Protein
AT4G37095	Unknown	Unknown Protein
AT3G06895	Unknown	Unknown Protein
AT1G16850	Unknown	Unknown Protein
AT5G57760	Unknown	Unknown Protein
AT1G24145	Unknown	Unknown Protein
AT1G67920	Unknown	Unknown Protein
AT5G50335	Unknown	Unknown Protein
AT5G54145	Unknown	Unknown Protein
AT5G02020	Unknown	Unknown Protein
AT2G16586	Unknown	Unknown Protein
AT2G25510	Unknown	Unknown Protein
AT5G42530	Unknown	Unknown Protein
AT2G01021	Unknown	Unknown Protein
ATMG00140	Unknown	Unknown Protein
AT3G41762	Unknown	Unknown Protein
AT1G16820	Unknown	Unknown Protein
AT3G30740	Unknown	Unknown Protein
AT2G43932	Unknown	Unknown Protein
AT4G34103	Unknown	Unknown Protein
AT2G16260	Unknown	Unknown Protein
AT3G23109	Unknown	Unknown Protein
AT4G17908	Unknown	Unknown Protein
AT3G11673	Unknown	Unknown Protein
AT4G05049	Unknown	Unknown Protein
AT2G44383	Unknown	Unknown Protein
AT2G04033	Unknown	Unknown Protein
AT4G05053	Unknown	Unknown Protein
AT4G11642	Unknown	Unknown Protein
AT1G14182	Unknown	Unknown Protein
AT3G08885	Unknown	Unknown Protein
AT2G15765	Unknown	Unknown Protein
AT2G43830	Unknown	Unknown Protein
AT2G07699	Unknown	Unknown Protein
AT2G07726	Unknown	Unknown Protein
AT2G07731	Unknown	Unknown Protein
AT2G07688	Unknown	Unknown Protein
AT4G04408	Unknown	Unknown Protein
