# Supplementary material for: Genome-Wide Analysis of Gene Regulatory Networks of the FVE-HDA6-FLD Complex in Arabidopsis
Source: Front Plant Sci. 2016 Apr 28;7:555. doi: 10.3389/fpls.2016.00555 (PMC4848314; doi:10.3389/fpls.2016.00555)
Supplement: Supplementary file 16 [file Table_11.XLSX]

## Sheet: hda6 2xU only
hda6 2xUp only	classify	Annotation
AT4G20362	Antisense RNA and other RNA	other RNA
AT2G47275	Antisense RNA and other RNA	MIR403; miRNA
AT3G48057	Antisense RNA and other RNA	MIR843a; miRNA
AT1G16705	Chromatin and DNA repair	p300/CBP acetyltransferase-related protein-related
AT1G79915	Chromatin and DNA repair	Putative methyltransferase family protein
AT2G21450	Chromatin and DNA repair	chromatin remodeling 34
AT2G27880	Chromatin and DNA repair	AGO5, Argonaute family protein
AT3G03750	Chromatin and DNA repair	SDG20 (SET domain protein 20)
AT3G19040	Chromatin and DNA repair	histone acetyltransferase of the TAFII250 family 2
AT5G35600	Chromatin and DNA repair	histone deacetylase7
AT5G49560	Chromatin and DNA repair	Putative methyltransferase family protein
AT5G10430	Development	arabinogalactan protein 4
AT5G18690	Development	arabinogalactan protein 25
AT4G30430	Development	tetraspanin9
AT2G19620	Development	NDL3 (N-MYC downregulated-like 3, cell differentiation)
AT1G77390	Development	CYCLIN A1;2
AT2G41420	Development	proline-rich family protein, megasporogenesis
AT4G26880	Development	Stigma-specific Stig1 family protein
AT4G35420	Development	dihydroflavonol 4-reductase-like1
AT2G02850	Development	plantacyanin, copper ion binding, electron carrier activity
AT5G14070	Development	Thioredoxin superfamily protein (anther)
AT2G45760	Development	BAP2 (BON association protein 2
AT1G13590	Development	phytosulfokine 1 precursor, plant peptide growth factor., cell proliferating
AT1G35230	Development	arabinogalactan protein 5
AT1G62440	Development	leucine-rich repeat/extensin 2, root hair cell morphogenesis.( LRX2)
AT3G02240	Development	root meristem growth factor 7 (RGF7)
AT4G12730	Development	FASCICLIN-like arabinogalactan 2 (FLA2)
AT5G09530	Development	hydroxyproline-rich glycoprotein family protein (PRP10)
AT4G13890	Development	Pyridoxal phosphate (PLP)-dependent transferases superfamily protein (EMBRYO SAC DEVELOPMENT ARREST 36) (EDA36)
AT4G30090	Development	embryo defective 1353
AT5G25250	Development	SPFH/Band 7/PHB domain-containing membrane-associated protein family
AT1G20780	Development	senescence-associated E3 ubiquitin ligase 1( SAUL1)
AT3G10985	Development	senescence associated gene 20
AT4G35985	Development	Senescence/dehydration-associated protein-related
AT5G14930	Development	senescence-associated gene 101
AT5G20250	Development	Raffinose synthase family protein (DARK INDUCIBLE 10, DIN10, RAFFINOSE SYNTHASE 6, glycosyl hydrolase )
AT2G24980	Development	Proline-rich extensin-like family protein
AT2G35880	Development	TPX2 (targeting protein for Xklp2) protein family
AT2G36710	Development	Pectin lyase-like superfamily protein
AT3G12110	Development	actin-11
AT4G08400	Development	Proline-rich extensin-like family protein
AT4G13390	Development	Proline-rich extensin-like family protein
AT5G01730	Development	SCAR family protein 4 act as a (nucleator for actin filaments)
AT5G06630	Development	proline-rich extensin-like family protein
AT5G06640	Development	Proline-rich extensin-like family protein
AT5G19810	Development	Proline-rich extensin-like family protein
AT5G35190	Development	proline-rich extensin-like family protein
AT3G61640	Development	arabinogalactan protein 20
AT4G09030	Development	arabinogalactan protein 10
AT4G37450	Development	arabinogalactan protein 18
AT5G66200	Development	armadillo repeat only 2
AT1G07900	Development	LOB domain-containing protein 1
AT1G02810	Development	Plant invertase/pectin methylesterase inhibitor superfamily
AT1G32170	Development	xyloglucan endotransglucosylase/hydrolase 30
AT1G33700	Development	Beta-glucosidase, GBA2 type family protein
AT1G65310	Development	xyloglucan endotransglucosylase/hydrolase 17
AT1G69900	Development	Actin cross-linking protein
AT1G74380	Development	xyloglucan xylosyltransferase 5 (XXT5)
AT1G76470	Development	NAD(P)-binding Rossmann-fold superfamily protein, lignin biosynthetic process
AT1G78830	Development	Curculin-like (mannose-binding) lectin family protein
AT2G06845	Development	Beta-galactosidase related protein
AT3G10720	Development	Plant invertase/pectin methylesterase inhibitor superfamily
AT3G17390	Development	S-adenosylmethionine synthetase family protein (SAMS3/MAT4)
AT3G26760	Development	NAD(P)-binding Rossmann-fold superfamily protein, zinc ion binding
AT3G28180	Development	Cellulose-synthase-like C4 ( CSLC4)
AT3G36659	Development	Plant invertase/pectin methylesterase inhibitor superfamily protein
AT3G52790	Development	peptidoglycan-binding LysM domain-containing protein
AT3G62720	Development	xylosyltransferase 1
AT4G00080	Development	Plant invertase/pectin methylesterase inhibitor superfamily protein
AT4G01750	Development	rhamnogalacturonan xylosyltransferase 2 ( RGXT2 )
AT4G02330	Development	Plant invertase/pectin methylesterase inhibitor superfamily (PME41)
AT4G07960	Development	Cellulose-synthase-like C12 ( CSLC12)
AT4G17215	Development	Pollen Ole e 1 allergen and extensin family protein
AT4G19720	Development	Glycosyl hydrolase family protein with chitinase insertion domain
AT4G25810	Development	xyloglucan endotransglycosylase 6 (XTH23)
AT4G25820	Development	xyloglucan endotransglucosylase/hydrolase 14
AT4G30280	Development	xyloglucan endotransglucosylase/hydrolase 18
AT4G30470	Development	NAD(P)-binding Rossmann-fold superfamily protein
AT5G01050	Development	Laccase/Diphenol oxidase family protein (LAC9)
AT5G01080	Development	Beta-galactosidase related protein
AT5G04960	Development	Plant invertase/pectin methylesterase inhibitor superfamily
AT5G04970	Development	Plant invertase/pectin methylesterase inhibitor superfamily
AT5G07130	Development	laccase 13
AT5G09440	Development	EXORDIUM like 4
AT5G09730	Development	beta-xylosidase 3
AT5G20740	Development	Plant invertase/pectin methylesterase inhibitor superfamily protein
AT5G20860	Development	Plant invertase/pectin methylesterase inhibitor superfamily
AT5G23130	Development	Peptidoglycan-binding LysM domain-containing protein
AT5G47635	Development	Pollen Ole e 1 allergen and extensin family protein
AT5G57530	Development	xyloglucan endotransglucosylase/hydrolase 12
AT5G07650	Development	Actin-binding FH2 protein
AT1G12950	Development	root hair specific 2
AT1G18100	Development	PEBP (phosphatidylethanolamine-binding protein) family protein
AT1G54970	Development	proline-rich protein 1
AT1G71890	Development	Major facilitator superfamily protein
AT2G21770	Development	cellulose synthase A9
AT2G22860	Development	phytosulfokine 2 precursor
AT2G32610	Development	cellulose synthase-like B1
AT3G09925	Development	Pollen Ole e 1 allergen and extensin family protein
AT3G13850	Development	LOB domain-containing protein 22
AT3G26130	Development	Cellulase (glycosyl hydrolase family 5) protein
AT3G48360	Development	BTB and TAZ domain protein 2
AT4G00210	Development	LOB domain-containing protein 31
AT4G02270	Development	root hair specific 13
AT4G22080	Development	root hair specific 14
AT4G34580	Development	Sec14p-like phosphatidylinositol transfer family protein
AT4G34850	Development	Chalcone and stilbene synthase family protein
AT5G05500	Development	Pollen Ole e 1 allergen and extensin family protein
AT5G07550	Development	glycine-rich protein 19
AT5G07560	Development	glycine-rich protein 20
AT5G13990	Development	exocyst subunit exo70 family protein C2
AT5G16910	Development	cellulose-synthase like D2
AT5G22410	Development	root hair specific 18
AT5G26580	Development	AGAMOUS-like-34
AT5G26650	Development	AGAMOUS-like 36
AT5G40220	Development	AGAMOUS-like 43
AT5G43310	Development	COP1-interacting protein-related
AT5G60440	Development	AGAMOUS-like 62
AT5G63160	Development	BTB and TAZ domain protein 1
AT5G67400	Development	root hair specific 19
AT2G38310	Development	PYR1-like 4 (PYL4)
AT5G05440	Development	Polyketide cyclase/dehydrase and lipid transport superfamily protein (PYL5)
AT1G43040	Development	SAUR-like auxin-responsive protein family (SAUR58)
AT1G72430	Development	SAUR-like auxin-responsive protein family SAUR78 SMALL AUXIN UPREGULATED RNA 78
AT3G17600	Development	indole-3-acetic acid inducible 31
AT5G20820	Development	SAUR-like auxin-responsive protein family (SAUR76)
AT5G50760	Development	SAUR-like auxin-responsive protein family
AT1G20330	Development	sterol methyltransferase 2 SMT3
AT1G76090	Development	sterol methyltransferase 3 SMT3
AT1G15670	Development	Galactose oxidase/kelch repeat superfamily protein
AT4G08040	Development	1-aminocyclopropane-1-carboxylate synthase 11
AT1G15550	Development	gibberellin 3-oxidase 1 GA3ox1
AT1G30040	Development	gibberellin 2-oxidase GA2ox2
AT4G17280	Development	Auxin-responsive family protein
AT4G37390	Development	Auxin-responsive GH3 family protein (AUR3, auxin upragulated 3)
AT5G47530	Development	Auxin-responsive family protein
AT3G44300	Development	nitrilase 2
AT3G56380	Development	response regulator 17
AT4G18350	Development	NCED2, nine-cis-epoxycarotenoid dioxygenase 2
AT5G43890	Development	Flavin-binding monooxygenase family protein
AT1G04610	Development	YUCCA 3
AT1G12580	Kinase	phosphoenolpyruvate carboxylase-related kinase 1 (PEPKR1), PHOSPHOENOLPYRUVATE CARBOXYLASE-RELATED KINASE 1
AT1G16130	Kinase	wall associated kinase-like 2
AT1G21270	Kinase	wall-associated kinase 2
AT1G33612	Kinase	Leucine-rich repeat (LRR) family protein
AT1G51620	Kinase	Protein kinase superfamily protein
AT1G51830	Kinase	Leucine-rich repeat protein kinase family protein
AT1G51840	Kinase	protein kinase-related
AT1G52290	Kinase	Protein kinase superfamily protein
AT1G53430	Kinase	Leucine-rich repeat transmembrane protein kinase
AT1G53440	Kinase	Leucine-rich repeat transmembrane protein kinase
AT1G68690	Kinase	Protein kinase superfamily protein
AT1G74330	Kinase	Protein kinase superfamily protein
AT2G31880	Kinase	Leucine-rich repeat protein kinase family protein
AT2G39110	Kinase	Protein kinase superfamily protein
AT2G39180	Kinase	CRINKLY4 related 2
AT2G47060	Kinase	Protein kinase superfamily protein
AT3G23750	Kinase	Leucine-rich repeat protein kinase family protein
AT3G24550	Kinase	proline extensin-like receptor kinase 1,, PERK1
AT3G45860	Kinase	cysteine-rich RLK (RECEPTOR-like protein kinase) 4
AT3G46280	Kinase	protein kinase-related
AT3G57550	Kinase	guanylate kinase
AT4G00300	Kinase	fringe-related protein
AT4G01575	Kinase	serine protease inhibitor, Kazal-type family protein
AT4G11890	Kinase	Protein kinase superfamily protein
AT4G18250	Kinase	receptor serine/threonine kinase, putative
AT4G23190	Kinase	cysteine-rich RLK (RECEPTOR-like protein kinase) 11
AT4G26070	Kinase	MAP kinase/ ERK kinase 1
AT4G38470	Kinase	ACT-like protein tyrosine kinase family protein, SERINE/THREONINE/TYROSINE KINASE 46, STY46
AT5G02290	Kinase	Protein kinase superfamily protein
AT5G12940	Kinase	Leucine-rich repeat (LRR) family protein
AT5G24010	Kinase	Protein kinase superfamily protein
AT5G40380	Kinase	cysteine-rich RLK (RECEPTOR-like protein kinase) 42
AT4G32300	Kinase	S-domain-2 5 (Kinase)
AT1G06030	Kinase	pfkB-like carbohydrate kinase family protein
AT1G09600	Kinase	Protein kinase superfamily protein
AT1G14370	Kinase	protein kinase 2A
AT1G16150	Kinase	wall associated kinase-like 4
AT1G21230	Kinase	wall associated kinase 5
AT1G27570	Kinase	phosphatidylinositol 3- and 4-kinase family protein
AT1G33610	Kinase	Leucine-rich repeat (LRR) family protein
AT1G47840	Kinase	hexokinase 3
AT1G53420	Kinase	Leucine-rich repeat transmembrane protein kinase
AT1G61550	Kinase	S-locus lectin protein kinase family protein
AT1G67025	Kinase	BEST Arabidopsis thaliana protein match is: Protein kinase superfamily protein (TAIR:AT1G18390.1)
AT3G06630	Kinase	protein kinase family protein
AT3G19230	Kinase	Leucine-rich repeat (LRR) family protein
AT3G20190	Kinase	Leucine-rich repeat protein kinase family protein
AT3G22800	Kinase	Leucine-rich repeat (LRR) family protein
AT3G24240	Kinase	Leucine-rich repeat receptor-like protein kinase family protein
AT3G42850	Kinase	Mevalonate/galactokinase family protein
AT4G04540	Kinase	cysteine-rich RLK (RECEPTOR-like protein kinase) 39
AT4G21390	Kinase	S-locus lectin protein kinase family protein
AT4G23230	Kinase	cysteine-rich RLK (RECEPTOR-like protein kinase) 15
AT4G23310	Kinase	cysteine-rich RLK (RECEPTOR-like protein kinase) 23
AT4G38830	Kinase	cysteine-rich RLK (RECEPTOR-like protein kinase) 26
AT5G25930	Kinase	Protein kinase family protein with leucine-rich repeat domain
AT5G41680	Kinase	Protein kinase superfamily protein
AT5G48940	Kinase	Leucine-rich repeat transmembrane protein kinase family protein
AT5G51270	Kinase	U-box domain-containing protein kinase family protein
AT5G57565	Kinase	Protein kinase superfamily protein
AT5G60320	Kinase	Concanavalin A-like lectin protein kinase family protein
AT1G15540	Metabolism	2-oxoglutarate (2OG) and Fe(II)-dependent oxygenase superfamily protein
AT1G49390	Metabolism	2-oxoglutarate (2OG) and Fe(II)-dependent oxygenase superfamily protein
AT3G13610	Metabolism	2-oxoglutarate (2OG) and Fe(II)-dependent oxygenase superfamily protein
AT4G25310	Metabolism	2-oxoglutarate (2OG) and Fe(II)-dependent oxygenase superfamily protein
AT5G58660	Metabolism	2-oxoglutarate (2OG) and Fe(II)-dependent oxygenase superfamily protein
AT1G07260	Metabolism	UDP-glucosyl transferase 71C3
AT1G19440	Metabolism	3-ketoacyl-CoA synthase 4
AT1G22400	Metabolism	UDP-Glycosyltransferase superfamily protein
AT1G30720	Metabolism	FAD-binding Berberine family protein
AT1G30730	Metabolism	FAD-binding Berberine family protein
AT1G43910	Metabolism	P-loop containing nucleoside triphosphate hydrolases superfamily protein
AT1G47380	Metabolism	Protein phosphatase 2C family protein
AT1G64760	Metabolism	O-Glycosyl hydrolases family 17 protein
AT1G68410	Metabolism	Protein phosphatase 2C family protein
AT1G73860	Metabolism	P-loop containing nucleoside triphosphate hydrolases superfamily protein
AT1G78850	Metabolism	D-mannose binding lectin protein with Apple-like carbohydrate-binding domain
AT1G78860	Metabolism	0
AT1G78950	Metabolism	Terpenoid cyclases family protein ( beta-amyrin synthase activity )
AT2G01180	Metabolism	phosphatidic acid phosphatase 1
AT2G17480	Metabolism	Seven transmembrane MLO family protein, calmodulin binding
AT2G23100	Metabolism	Cysteine/Histidine-rich C1 domain family protein
AT2G29730	Metabolism	UDP-glucosyl transferase 71D1
AT3G02250	Metabolism	O-fucosyltransferase family protein
AT3G05320	Metabolism	O-fucosyltransferase family protein
AT3G11340	Metabolism	UDP-Glycosyltransferase superfamily protein
AT3G46690	Metabolism	UDP-Glycosyltransferase superfamily protein
AT3G54100	Metabolism	O-fucosyltransferase family protein
AT3G55430	Metabolism	O-Glycosyl hydrolases family 17 protein
AT4G02540	Metabolism	Cysteine/Histidine-rich C1 domain family protein
AT4G08930	Metabolism	APR-like 6
AT4G11050	Metabolism	glycosyl hydrolase 9C3
AT4G15700	Metabolism	Thioredoxin superfamily protein
AT4G24230	Metabolism	acyl-CoA-binding domain 3
AT4G32810	Metabolism	carotenoid cleavage dioxygenase 8
AT4G38550	Metabolism	Arabidopsis phospholipase-like protein (PEARLI 4) family
AT4G39830	Metabolism	Cupredoxin superfamily protein
AT5G03360	Metabolism	DC1 domain-containing protein
AT5G04480	Metabolism	UDP-Glycosyltransferase superfamily protein
AT5G07475	Metabolism	Cupredoxin superfamily protein
AT5G11920	Metabolism	6-&1-fructan exohydrolase
AT5G12420	Metabolism	O-acyltransferase (WSD1-like) family protein
AT5G16170	Metabolism	Core-2/I-branching beta-1,6-N-acetylglucosaminyltransferase family protein
AT5G26310	Metabolism	UDP-Glycosyltransferase superfamily protein
AT5G40000	Metabolism	P-loop containing nucleoside triphosphate hydrolases superfamily protein
AT5G40590	Metabolism	Cysteine/Histidine-rich C1 domain family protein
AT5G41080	Metabolism	PLC-like phosphodiesterases superfamily protein
AT5G44070	Metabolism	phytochelatin synthase 1 (PCS1), ARABIDOPSIS THALIANA PHYTOCHELATIN SYNTHASE 1, ATPCS1
AT5G45280	Metabolism	Pectinacetylesterase family protein, sterol biosynthetic process
AT5G56080	Metabolism	nicotianamine synthase 2
AT5G58090	Metabolism	O-Glycosyl hydrolases family 17 protein
AT5G63560	Metabolism	HXXXD-type acyl-transferase family protein
AT4G25110	Metabolism	metacaspase 2, MC2
AT2G44790	Metabolism	uclacyanin 2 (Cu binding)
AT1G03850	Metabolism	Glutaredoxin family protein
AT2G41330	Metabolism	Glutaredoxin family protein
AT1G02660	Metabolism	alpha/beta-Hydrolases superfamily protein
AT1G74460	Metabolism	GDSL-like Lipase/Acylhydrolase superfamily protein
AT2G23540	Metabolism	GDSL-like Lipase/Acylhydrolase superfamily protein
AT2G46210	Metabolism	Fatty acid/sphingolipid desaturase
AT3G48080	Metabolism	alpha/beta-Hydrolases superfamily protein
AT3G61680	Metabolism	alpha/beta-Hydrolases superfamily protein
AT4G22305	Metabolism	alpha/beta-Hydrolases superfamily protein
AT5G37710	Metabolism	alpha/beta-Hydrolases superfamily protein
AT4G26220	Metabolism	S-adenosyl-L-methionine-dependent methyltransferases superfamily protein
AT1G47510	Metabolism	inositol polyphosphate 5-phosphatase 11
AT1G30740	Metabolism	FAD-binding Berberine family protein
AT1G79330	Metabolism	metacaspase 5
AT3G04320	Metabolism	Kunitz family trypsin and protease inhibitor protein
AT1G04680	Metabolism	Pectin lyase-like superfamily protein
AT1G06090	Metabolism	Fatty acid desaturase family protein
AT1G09460	Metabolism	Carbohydrate-binding X8 domain superfamily protein
AT1G12160	Metabolism	Flavin-binding monooxygenase family protein
AT1G14290	Metabolism	sphingoid base hydroxylase 2
AT1G16905	Metabolism	Curculin-like (mannose-binding) lectin family protein
AT1G22440	Metabolism	Zinc-binding alcohol dehydrogenase family protein
AT1G24420	Metabolism	HXXXD-type acyl-transferase family protein
AT1G26570	Metabolism	UDP-glucose dehydrogenase 1
AT1G31950	Metabolism	Terpenoid cyclases/Protein prenyltransferases superfamily protein
AT1G33750	Metabolism	Terpenoid cyclases/Protein prenyltransferases superfamily protein
AT1G37150	Metabolism	holocarboxylase synthetase 2
AT1G47600	Metabolism	beta glucosidase 34
AT1G48930	Metabolism	glycosyl hydrolase 9C1
AT1G50820	Metabolism	Aminotransferase-like, plant mobile domain family protein
AT1G50830	Metabolism	Aminotransferase-like, plant mobile domain family protein
AT1G51420	Metabolism	sucrose-phosphatase 1
AT1G51470	Metabolism	beta glucosidase 35
AT1G52050	Metabolism	Mannose-binding lectin superfamily protein
AT1G52060	Metabolism	Mannose-binding lectin superfamily protein
AT1G52070	Metabolism	Mannose-binding lectin superfamily protein
AT1G54940	Metabolism	plant glycogenin-like starch initiation protein 4
AT1G59960	Metabolism	NAD(P)-linked oxidoreductase superfamily protein
AT1G60110	Metabolism	Mannose-binding lectin superfamily protein
AT1G60740	Metabolism	Thioredoxin superfamily protein
AT1G69920	Metabolism	glutathione S-transferase TAU 12
AT1G71920	Metabolism	HISTIDINE BIOSYNTHESIS 6B
AT1G72610	Metabolism	germin-like protein 1
AT2G18450	Metabolism	succinate dehydrogenase 1-2
AT2G19440	Metabolism	O-Glycosyl hydrolases family 17 protein
AT2G19590	Metabolism	ACC oxidase 1
AT2G21260	Metabolism	NAD(P)-linked oxidoreductase superfamily protein
AT2G25980	Metabolism	Mannose-binding lectin superfamily protein
AT2G34300	Metabolism	S-adenosyl-L-methionine-dependent methyltransferases superfamily protein
AT2G43590	Metabolism	Chitinase family protein
AT2G43600	Metabolism	Chitinase family protein
AT2G43610	Metabolism	Chitinase family protein
AT2G45400	Metabolism	NAD(P)-binding Rossmann-fold superfamily protein
AT2G46740	Metabolism	D-arabinono-1,4-lactone oxidase family protein
AT3G01345	Metabolism	Expressed protein
AT3G06770	Metabolism	Pectin lyase-like superfamily protein
AT3G11210	Metabolism	SGNH hydrolase-type esterase superfamily protein
AT3G11430	Metabolism	glycerol-3-phosphate acyltransferase 5
AT3G16150	Metabolism	N-terminal nucleophile aminohydrolases (Ntn hydrolases) superfamily protein
AT3G20520	Metabolism	SHV3-like 3
AT3G21720	Metabolism	isocitrate lyase
AT3G23470	Metabolism	Cyclopropane-fatty-acyl-phospholipid synthase
AT3G25900	Metabolism	Homocysteine S-methyltransferase family protein
AT3G27140	Metabolism	Protein phosphatase 2C family protein
AT3G29410	Metabolism	Terpenoid cyclases/Protein prenyltransferases superfamily protein
AT3G29580	Metabolism	Arabidopsis phospholipase-like protein (PEARLI 4) with TRAF-like domain
AT3G29635	Metabolism	HXXXD-type acyl-transferase family protein
AT3G29690	Metabolism	HXXXD-type acyl-transferase family protein
AT3G44070	Metabolism	Glycosyl hydrolase family 35 protein
AT3G47040	Metabolism	Glycosyl hydrolase family protein
AT3G49860	Metabolism	ADP-ribosylation factor-like A1B
AT3G50940	Metabolism	P-loop containing nucleoside triphosphate hydrolases superfamily protein
AT3G51070	Metabolism	S-adenosyl-L-methionine-dependent methyltransferases superfamily protein
AT3G56730	Metabolism	Putative endonuclease or glycosyl hydrolase
AT3G58790	Metabolism	galacturonosyltransferase 15
AT3G60330	Metabolism	H(+)-ATPase 7
AT4G01240	Metabolism	S-adenosyl-L-methionine-dependent methyltransferases superfamily protein
AT4G01700	Metabolism	Chitinase family protein
AT4G02290	Metabolism	glycosyl hydrolase 9B13
AT4G08260	Metabolism	Protein phosphatase 2C family protein
AT4G08430	Metabolism	Ulp1 protease family protein
AT4G14090	Metabolism	UDP-Glycosyltransferase superfamily protein
AT4G15390	Metabolism	HXXXD-type acyl-transferase family protein
AT4G16050	Metabolism	Aminotransferase-like, plant mobile domain family protein
AT4G18340	Metabolism	Glycosyl hydrolase superfamily protein
AT4G20210	Metabolism	Terpenoid cyclases/Protein prenyltransferases superfamily protein
AT4G24805	Metabolism	S-adenosyl-L-methionine-dependent methyltransferases superfamily protein
AT4G26260	Metabolism	myo-inositol oxygenase 4
AT4G27480	Metabolism	Core-2/I-branching beta-1,6-N-acetylglucosaminyltransferase family protein
AT4G29800	Metabolism	PATATIN-like protein 8
AT4G35650	Metabolism	isocitrate dehydrogenase III
AT4G37160	Metabolism	SKU5 similar 15
AT5G01100	Metabolism	O-fucosyltransferase family protein
AT5G01320	Metabolism	Thiamine pyrophosphate dependent pyruvate decarboxylase family protein
AT5G05460	Metabolism	Glycosyl hydrolase family 85
AT5G07440	Metabolism	glutamate dehydrogenase 2
AT5G07720	Metabolism	Galactosyl transferase GMA12/MNN10 family protein
AT5G16370	Metabolism	acyl activating enzyme 5
AT5G19200	Metabolism	NAD(P)-binding Rossmann-fold superfamily protein
AT5G23020	Metabolism	2-isopropylmalate synthase 2
AT5G28235	Metabolism	Ulp1 protease family protein
AT5G35490	Metabolism	mto 1 responding up 1
AT5G38200	Metabolism	Class I glutamine amidotransferase-like superfamily protein
AT5G45570	Metabolism	Ulp1 protease family protein
AT5G49190	Metabolism	sucrose synthase 2
AT5G51460	Metabolism	Haloacid dehalogenase-like hydrolase (HAD) superfamily protein
AT5G52882	Metabolism	P-loop containing nucleoside triphosphate hydrolases superfamily protein
AT5G57190	Metabolism	phosphatidylserine decarboxylase 2
AT5G58750	Metabolism	NAD(P)-binding Rossmann-fold superfamily protein
AT5G59090	Metabolism	subtilase 4.12
AT5G60760	Metabolism	P-loop containing nucleoside triphosphate hydrolases superfamily protein
AT5G64450	Metabolism	BEST Arabidopsis thaliana protein match is: Putative endonuclease or glycosyl hydrolase (TAIR:AT3G62200.1)
AT5G65470	Metabolism	O-fucosyltransferase family protein
AT5G66150	Metabolism	Glycosyl hydrolase family 38 protein
AT2G14100	Metabolism	cytochrome P450, family 705, subfamily A, polypeptide 13
AT4G15350	Metabolism	cytochrome P450, family 705, subfamily A, polypeptide 2
AT3G20110	Metabolism	cytochrome P450, family 705, subfamily A, polypeptide 20
AT4G15360	Metabolism	cytochrome P450, family 705, subfamily A, polypeptide 3
AT4G22710	Metabolism	cytochrome P450, family 706, subfamily A, polypeptide 2
AT2G42850	Metabolism	cytochrome P450, family 718
AT2G45550	Metabolism	cytochrome P450, family 76, subfamily C, polypeptide 4
AT4G00360	Metabolism	cytochrome P450, family 86, subfamily A, polypeptide 2
AT1G12740	Metabolism	cytochrome P450, family 87, subfamily A, polypeptide 2
AT1G34540	Metabolism	cytochrome P450, family 94, subfamily D, polypeptide 1
AT1G66320	Proteolysis	F-box/RNI-like superfamily protein
AT1G69630	Proteolysis	F-box/RNI-like superfamily protein
AT1G78750	Proteolysis	F-box/RNI-like superfamily protein
AT2G17690	Proteolysis	F-box family protein with a domain of unknown function (DUF295)
AT3G10430	Proteolysis	F-box and associated interaction domains-containing protein
AT3G18320	Proteolysis	F-box and associated interaction domains-containing protein
AT3G23955	Proteolysis	F-box family protein
AT3G23970	Proteolysis	F-box family protein
AT3G26010	Proteolysis	Galactose oxidase/kelch repeat superfamily protein
AT3G50710	Proteolysis	F-box/RNI-like/FBD-like domains-containing protein
AT5G60610	Proteolysis	F-box/RNI-like superfamily protein
AT1G03220	Proteolysis	Eukaryotic aspartyl protease family protein
AT1G22510	Proteolysis	RING/U-box protein with domain of unknown function (DUF 1232)
AT1G29110	Proteolysis	Cysteine proteinases superfamily protein
AT1G45180	Proteolysis	RING/U-box superfamily protein
AT1G65240	Proteolysis	Eukaryotic aspartyl protease family protein
AT1G66160	Proteolysis	CYS, MET, PRO, and GLY protein 1
AT2G03200	Proteolysis	Eukaryotic aspartyl protease family protein
AT2G25940	Proteolysis	alpha-vacuolar processing enzyme
AT3G02070	Proteolysis	Cysteine proteinases superfamily protein
AT3G19390	Proteolysis	Granulin repeat cysteine protease family protein
AT3G30770	Proteolysis	Eukaryotic aspartyl protease family protein
AT3G51350	Proteolysis	Eukaryotic aspartyl protease family protein
AT3G60966	Proteolysis	RING/U-box superfamily protein
AT4G15975	Proteolysis	RING/U-box superfamily protein
AT4G16563	Proteolysis	Eukaryotic aspartyl protease family protein
AT4G33940	Proteolysis	RING/U-box superfamily protein
AT4G36880	Proteolysis	cysteine proteinase1
AT5G37540	Proteolysis	Eukaryotic aspartyl protease family protein
AT1G01670	Proteolysis	RING/U-box superfamily protein
AT1G11080	Proteolysis	serine carboxypeptidase-like 31
AT1G36950	Proteolysis	RING/U-box superfamily protein
AT3G23060	Proteolysis	RING/U-box superfamily protein
AT3G43430	Proteolysis	RING/U-box superfamily protein
AT4G24015	Proteolysis	RING/U-box superfamily protein
AT4G40070	Proteolysis	RING/U-box superfamily protein
AT5G05530	Proteolysis	RING/U-box superfamily protein
AT5G42200	Proteolysis	RING/U-box superfamily protein
AT5G46650	Proteolysis	RING/U-box superfamily protein
AT3G26980	Proteolysis	membrane-anchored ubiquitin-fold protein 4 precursor
AT4G14365	Proteolysis	XB3 ortholog 4 in Arabidopsis thaliana ( zinc ion binding )
AT4G23570	Proteolysis	phosphatase-related, SCF ubiquitin ligase complex
AT4G08590	Proteolysis	ORTHRUS-like
AT4G30640	Proteolysis	RNI-like superfamily protein
AT5G51530	Proteolysis	Ubiquitin carboxyl-terminal hydrolase-related protein
AT1G03010	Signal transduction	Phototropic-responsive NPH3 family protein
AT1G18890	Signal transduction	calcium-dependent protein kinase 1
AT1G24150	Signal transduction	formin homologue 4
AT1G27770	Signal transduction	autoinhibited Ca2+-ATPase 1
AT1G74740	Signal transduction	calcium-dependent protein kinase 30
AT2G23050	Signal transduction	Phototropic-responsive NPH3 family protein
AT2G41110	Signal transduction	calmodulin 2
AT3G03000	Signal transduction	EF hand calcium-binding protein family
AT3G05580	Signal transduction	Calcineurin-like metallo-phosphoesterase superfamily protein
AT3G22930	Signal transduction	calmodulin-like 11
AT3G57330	Signal transduction	autoinhibited Ca2+-ATPase 11
AT3G62780	Signal transduction	Calcium-dependent lipid-binding (CaLB domain) family protein
AT4G00330	Signal transduction	calmodulin-binding receptor-like cytoplasmic kinase 2
AT4G01920	Signal transduction	Cysteine/Histidine-rich C1 domain family protein
AT4G11610	Signal transduction	C2 calcium/lipid-binding plant phosphoribosyltransferase family protein
AT4G15070	Signal transduction	Cysteine/Histidine-rich C1 domain family protein
AT4G20780	Signal transduction	calmodulin like 42
AT4G29950	Signal transduction	Ypt/Rab-GAP domain of gyp1p superfamily protein ( RAB GTPase )
AT4G33050	Signal transduction	calmodulin-binding family protein
AT5G04870	Signal transduction	calcium dependent protein kinase 1
AT5G48130	Signal transduction	Phototropic-responsive NPH3 family protein
AT5G57920	Signal transduction	early nodulin-like protein 10
AT1G02900	Signal transduction	rapid alkalinization factor 1 ( Ca2+-dependent signaling)
AT3G15060	Signal transduction	RAB GTPase homolog A1G
AT5G45750	Signal transduction	RAB GTPase homolog A1C
AT1G07410	Signal transduction	RAB GTPase homolog A2B
AT1G35670	Signal transduction	calcium-dependent protein kinase 2
AT1G54280	Signal transduction	ATPase E1-E2 type family protein / haloacid dehalogenase-like hydrolase family protein
AT1G73805	Signal transduction	Calmodulin binding protein-like
AT1G76640	Signal transduction	Calcium-binding EF-hand family protein
AT1G77730	Signal transduction	Pleckstrin homology (PH) domain superfamily protein
AT2G16760	Signal transduction	Calcium-dependent phosphotriesterase superfamily protein
AT2G17890	Signal transduction	calcium-dependent protein kinase 16
AT2G19330	Signal transduction	plant intracellular ras group-related LRR 6
AT2G26190	Signal transduction	calmodulin-binding family protein
AT2G32140	Signal transduction	transmembrane receptors
AT2G33020	Signal transduction	receptor like protein 24
AT2G44590	Signal transduction	DYNAMIN-like 1D
AT3G10660	Signal transduction	calmodulin-domain protein kinase cdpk isoform 2
AT3G13600	Signal transduction	calmodulin-binding family protein
AT3G16570	Signal transduction	rapid alkalinization factor 23
AT3G28610	Signal transduction	P-loop containing nucleoside triphosphate hydrolases superfamily protein
AT3G60950	Signal transduction	C2 calcium/lipid-binding endonuclease/exonuclease/phosphatase
AT4G03156	Signal transduction	small GTPase-related
AT4G04710	Signal transduction	calcium-dependent protein kinase 22
AT4G08190	Signal transduction	P-loop containing nucleoside triphosphate hydrolases superfamily protein
AT4G10640	Signal transduction	IQ-domain 16
AT4G15800	Signal transduction	ralf-like 33
AT4G30850	Signal transduction	heptahelical transmembrane protein2
AT4G31000	Signal transduction	Calmodulin-binding protein
AT4G39890	Signal transduction	RAB GTPase homolog H1C
AT5G03520	Signal transduction	RAB GTPase homolog 8C
AT5G10210	Signal transduction	CONTAINS InterPro DOMAIN/s: C2 calcium-dependent membrane targeting (InterPro:IPR000008)
AT5G10260	Signal transduction	RAB GTPase homolog H1E
AT5G10680	Signal transduction	calmodulin-binding protein-related
AT5G39670	Signal transduction	Calcium-binding EF-hand family protein
AT1G44020	Signal transduction	Cysteine/Histidine-rich C1 domain family protein
AT1G53340	Signal transduction	Cysteine/Histidine-rich C1 domain family protein
AT1G55430	Signal transduction	Cysteine/Histidine-rich C1 domain family protein
AT1G66450	Signal transduction	Cysteine/Histidine-rich C1 domain family protein
AT2G21840	Signal transduction	Cysteine/Histidine-rich C1 domain family protein
AT2G28460	Signal transduction	Cysteine/Histidine-rich C1 domain family protein
AT2G37820	Signal transduction	Cysteine/Histidine-rich C1 domain family protein
AT3G07000	Signal transduction	Cysteine/Histidine-rich C1 domain family protein
AT3G11390	Signal transduction	Cysteine/Histidine-rich C1 domain family protein
AT3G11402	Signal transduction	Cysteine/Histidine-rich C1 domain family protein
AT3G28650	Signal transduction	Cysteine/Histidine-rich C1 domain family protein
AT3G46800	Signal transduction	Cysteine/Histidine-rich C1 domain family protein
AT3G46810	Signal transduction	Cysteine/Histidine-rich C1 domain family protein
AT3G50010	Signal transduction	Cysteine/Histidine-rich C1 domain family protein
AT4G01760	Signal transduction	Cysteine/Histidine-rich C1 domain family protein
AT4G01910	Signal transduction	Cysteine/Histidine-rich C1 domain family protein
AT4G13130	Signal transduction	Cysteine/Histidine-rich C1 domain family protein
AT4G26380	Signal transduction	Cysteine/Histidine-rich C1 domain family protein
AT5G37210	Signal transduction	Cysteine/Histidine-rich C1 domain family protein
AT5G40320	Signal transduction	Cysteine/Histidine-rich C1 domain family protein
AT5G42280	Signal transduction	Cysteine/Histidine-rich C1 domain family protein
AT5G59930	Signal transduction	Cysteine/Histidine-rich C1 domain family protein
AT5G59940	Signal transduction	Cysteine/Histidine-rich C1 domain family protein
AT2G26560	Signal transduction	phospholipase A 2A, lipase activity, nutrient reservoir activity
AT1G02650	Stress	Tetratricopeptide repeat (TPR)-like superfamily protein
AT1G05630	Stress	Endonuclease/exonuclease/phosphatase family protein
AT1G07000	Stress	exocyst subunit exo70 family protein B2
AT1G12520	Stress	copper chaperone for SOD1
AT1G17620	Stress	Late embryogenesis abundant (LEA) hydroxyproline-rich glycoprotein family
AT1G30280	Stress	Chaperone DnaJ-domain superfamily protein
AT1G55940	Stress	cytochrome P450, family 708, subfamily A, polypeptide 1, CYP708A1
AT2G21510	Stress	DNAJ heat shock N-terminal domain-containing protein
AT2G27080	Stress	Late embryogenesis abundant (LEA) hydroxyproline-rich glycoprotein family
AT2G41430	Stress	dehydration-induced protein (ERD15)
AT3G02140	Stress	AFP2 (ABI five-binding protein 2) family protein
AT3G27960	Stress	Tetratricopeptide repeat (TPR)-like superfamily protein
AT3G58620	Stress	tetratricopetide-repeat thioredoxin-like 4
AT3G62570	Stress	Tetratricopeptide repeat (TPR)-like superfamily protein
AT4G15910	Stress	drought-induced 21
AT4G27400	Stress	Late embryogenesis abundant (LEA) protein-related
AT4G30210	Stress	P450 reductase 2 , AR2, ATR2, P450 REDUCTASE 2
AT4G32208	Stress	heat shock protein 70 (Hsp 70) family protein
AT4G37220	Stress	Cold acclimation protein WCOR413 family
AT5G03720	Stress	heat shock transcription factor A3
AT5G38940	Stress	RmlC-like cupins superfamily protein
AT5G58860	Stress	cytochrome P450, family 86, subfamily A, polypeptide 1 CYP86A1
AT5G61440	Stress	atypical CYS HIS rich thioredoxin 5
AT2G02930	Stress	glutathione S-transferase F3
AT2G47730	Stress	glutathione S-transferase phi 8
AT4G02520	Stress	glutathione S-transferase PHI 2
AT1G72416	Stress	Chaperone DnaJ-domain superfamily protein
AT2G41690	Stress	heat shock transcription factor B3
AT1G52330	Stress	Late embryogenesis abundant (LEA) hydroxyproline-rich glycoprotein family
AT1G53080	Stress	Legume lectin family protein
AT3G19430	Stress	late embryogenesis abundant protein-related / LEA protein-related
AT5G54370	Stress	Late embryogenesis abundant (LEA) protein-related
AT5G60530	Stress	late embryogenesis abundant protein-related / LEA protein-related
AT1G30870	Stress	Peroxidase superfamily protein
AT1G34510	Stress	Peroxidase superfamily protein
AT1G68850	Stress	Peroxidase superfamily protein
AT2G38380	Stress	Peroxidase superfamily protein
AT3G28200	Stress	Peroxidase superfamily protein
AT3G49960	Stress	Peroxidase superfamily protein
AT4G33420	Stress	Peroxidase superfamily protein
AT4G36430	Stress	Peroxidase superfamily protein
AT4G37530	Stress	Peroxidase superfamily protein
AT5G14130	Stress	Peroxidase superfamily protein
AT5G39580	Stress	Peroxidase superfamily protein
AT5G64100	Stress	Peroxidase superfamily protein
AT5G64120	Stress	Peroxidase superfamily protein
AT5G66390	Stress	Peroxidase superfamily protein
AT1G08830	Stress	copper/zinc superoxide dismutase 1
AT1G09940	Stress	Glutamyl-tRNA reductase family protein
AT1G11000	Stress	Seven transmembrane MLO family protein
AT1G13609	Stress	Defensin-like (DEFL) family protein
AT1G17600	Stress	Disease resistance protein (TIR-NBS-LRR class) family
AT1G17610	Stress	Disease resistance protein (TIR-NBS class)
AT1G19250	Stress	flavin-dependent monooxygenase 1
AT1G29690	Stress	MAC/Perforin domain-containing protein
AT1G50050	Stress	CAP (Cysteine-rich secretory proteins, Antigen 5, and Pathogenesis-related 1 protein) superfamily protein
AT1G50060	Stress	CAP (Cysteine-rich secretory proteins, Antigen 5, and Pathogenesis-related 1 protein) superfamily protein
AT1G50740	Stress	Transmembrane proteins 14C
AT1G52660	Stress	P-loop containing nucleoside triphosphate hydrolases superfamily protein
AT1G57850	Stress	Toll-Interleukin-Resistance (TIR) domain family protein
AT1G58390	Stress	Disease resistance protein (CC-NBS-LRR class) family
AT1G63870	Stress	Disease resistance protein (TIR-NBS-LRR class) family
AT1G64160	Stress	Disease resistance-responsive (dirigent-like protein) family protein
AT1G72870	Stress	Disease resistance protein (TIR-NBS class)
AT1G73260	Stress	kunitz trypsin inhibitor 1
AT1G75030	Stress	thaumatin-like protein 3 (PR5_like)
AT2G01190	Stress	Octicosapeptide/Phox/Bem1p family protein, PIGMENT DEFECTIVE 331
AT2G04430	Stress	nudix hydrolase homolog 5
AT2G04450	Stress	nudix hydrolase homolog 6, ADP-ribose diphosphatase activity, NADH pyrophosphatase activity
AT2G16870	Stress	Disease resistance protein (TIR-NBS-LRR class) family
AT3G04220	Stress	Disease resistance protein (TIR-NBS-LRR class) family
AT3G07195	Stress	RPM1-interacting protein 4 (RIN4) family protein
AT3G11820	Stress	syntaxin of plants 121
AT3G44630	Stress	Disease resistance protein (TIR-NBS-LRR class) family
AT3G48450	Stress	RPM1-interacting protein 4 (RIN4) family protein
AT3G50950	Stress	HOPZ-ACTIVATED RESISTANCE 1
AT3G51570	Stress	Disease resistance protein (TIR-NBS-LRR class) family
AT3G52400	Stress	syntaxin of plants 122
AT3G60420	Stress	Phosphoglycerate mutase family protein
AT4G03110	Stress	RNA-binding protein-defense related 1
AT4G09420	Stress	Disease resistance protein (TIR-NBS class)
AT4G09430	Stress	Disease resistance protein (TIR-NBS-LRR class) family
AT4G16960	Stress	Disease resistance protein (TIR-NBS-LRR class) family
AT4G19530	Stress	disease resistance protein (TIR-NBS-LRR class) family
AT4G19920	Stress	Toll-Interleukin-Resistance (TIR) domain family protein
AT4G19925	Stress	Toll-Interleukin-Resistance (TIR) domain family protein
AT4G23510	Stress	Disease resistance protein (TIR-NBS-LRR class) family
AT4G24180	Stress	THAUMATIN-LIKE PROTEIN 1
AT4G25790	Stress	CAP (Cysteine-rich secretory proteins, Antigen 5, and Pathogenesis-related 1 protein) superfamily protein
AT4G27190	Stress	NB-ARC domain-containing disease resistance protein
AT4G27220	Stress	NB-ARC domain-containing disease resistance protein
AT5G06860	Stress	polygalacturonase inhibiting protein 1
AT5G18360	Stress	Disease resistance protein (TIR-NBS-LRR class) family
AT5G41750	Stress	Disease resistance protein (TIR-NBS-LRR class) family
AT5G45240	Stress	Disease resistance protein (TIR-NBS-LRR class)
AT5G47250	Stress	LRR and NB-ARC domains-containing disease resistance protein
AT5G47260	Stress	ATP binding;GTP binding;nucleotide binding;nucleoside-triphosphatases
AT5G47280	Stress	ADR1-like 3
AT5G57625	Stress	CAP (Cysteine-rich secretory proteins, Antigen 5, and Pathogenesis-related 1 protein) superfamily protein
AT5G58120	Stress	Disease resistance protein (TIR-NBS-LRR class) family
AT5G60950	Stress	COBRA-like protein 5 precursor
AT2G23810	Stress	tetraspanin8
AT3G51550	Stress	Malectin/receptor-like protein kinase family protein
AT1G24530	Transcription	Transducin/WD40 repeat-like superfamily protein
AT2G37670	Transcription	Transducin/WD40 repeat-like superfamily protein
AT3G26480	Transcription	Transducin family protein / WD-40 repeat family protein
AT4G18900	Transcription	Transducin/WD40 repeat-like superfamily protein
AT4G30510	Transcription	homolog of yeast autophagy 18 (ATG18) B
AT5G52250	Transcription	Transducin/WD40 repeat-like superfamily protein
AT5G59800	Transcription	methyl-CPG-binding domain 7
AT1G22330	Transcription	RNA-binding (RRM/RBD/RNP motifs) family protein
AT1G43730	Transcription	RNA-directed DNA polymerase (reverse transcriptase)-related family protein
AT1G78260	Transcription	RNA-binding (RRM/RBD/RNP motifs) family protein
AT2G01810	Transcription	RING/FYVE/PHD zinc finger superfamily protein
AT2G05370	Transcription	BEST Arabidopsis thaliana protein match is: RNA-dependent RNA polymerase 6 (TAIR:AT3G49500.1)
AT2G07750	Transcription	DEA(D/H)-box RNA helicase family protein
AT2G22600	Transcription	RNA-binding KH domain-containing protein
AT2G46780	Transcription	RNA-binding (RRM/RBD/RNP motifs) family protein
AT3G25720	Transcription	RNA-directed DNA polymerase (reverse transcriptase)-related family protein
AT4G20920	Transcription	double-stranded RNA-binding domain (DsRBD)-containing protein
AT5G12280	Transcription	SWAP (Suppressor-of-White-APricot)/surp RNA-binding domain-containing protein
AT5G56510	Transcription	pumilio 12
AT5G59060	Transcription	BEST Arabidopsis thaliana protein match is: RNA-directed DNA polymerase (reverse transcriptase)-related family protein (TAIR:AT5G18880.1)
AT5G46315	Transcription	U6-29; snRNA
AT1G21910	Transcription	Integrase-type DNA-binding superfamily protein
AT1G26590	Transcription	C2H2-like zinc finger protein
AT1G26680	Transcription	transcriptional factor B3 family protein
AT1G34670	Transcription	myb domain protein 93
AT1G55580	Transcription	GRAS family transcription factor
AT1G55950	Transcription	DNA-binding storekeeper protein-related transcriptional regulator
AT1G72360	Transcription	Integrase-type DNA-binding superfamily protein
AT1G77640	Transcription	Integrase-type DNA-binding superfamily protein
AT2G16210	Transcription	Transcriptional factor B3 family protein
AT2G23320	Transcription	WRKY DNA-binding protein 15
AT2G24340	Transcription	sequence-specific DNA binding transcription factors
AT2G29060	Transcription	GRAS family transcription factor
AT2G41070	Transcription	Basic-leucine zipper (bZIP) transcription factor family protein
AT2G42660	Transcription	Homeodomain-like superfamily protein
AT3G12720	Transcription	myb domain protein 67
AT3G17010	Transcription	AP2/B3-like transcriptional factor family protein
AT3G46770	Transcription	AP2/B3-like transcriptional factor family protein
AT3G50650	Transcription	GRAS family transcription factor
AT4G17460	Transcription	Homeobox-leucine zipper protein 4 (HB-4) / HD-ZIP protein
AT4G19630	Transcription	winged-helix DNA-binding transcription factor family protein
AT4G32350	Transcription	Regulator of Vps4 activity in the MVB pathway protein
AT4G35590	Transcription	RWP-RK domain-containing protein
AT4G36730	Transcription	G-box binding factor 1
AT5G01380	Transcription	Homeodomain-like superfamily protein
AT5G08141	Transcription	basic leucine-zipper 75
AT5G13190	Transcription	CLPS-induced tumor necrosis factor alpha factor (InterPro:IPR006629)
AT5G17430	Transcription	Integrase-type DNA-binding superfamily protein
AT5G22920	Transcription	CHY-type/CTCHY-type/RING-type Zinc finger protein
AT5G49520	Transcription	WRKY DNA-binding protein 48
AT5G50915	Transcription	basic helix-loop-helix (bHLH) DNA-binding superfamily protein
AT5G60480	Transcription	homeobox protein 26
AT5G64060	Transcription	NAC domain containing protein 103
AT1G29600	Transcription	Zinc finger C-x8-C-x5-C-x3-H type family protein
AT1G57800	Transcription	zinc finger (C3HC4-type RING finger) family protein
AT1G67270	Transcription	Zinc-finger domain of monoamine-oxidase A repressor R1 protein
AT1G13950	Translation	eukaryotic elongation factor 5A-1
AT1G35730	Translation	pumilio 9
AT1G36240	Translation	Ribosomal protein L7Ae/L30e/S12e/Gadd45 family protein
AT1G67760	Translation	TCP-1/cpn60 chaperonin family protein
AT2G36660	Translation	poly(A) binding protein 7
AT3G42723	Translation	aminoacyl-tRNA ligases;ATP binding;nucleotide binding
AT5G55170	Translation	small ubiquitin-like modifier 3
AT5G19025	Translation	Ribosomal protein L34e superfamily protein
AT3G28160	Transposon	transposable element gene
AT5G14810	Transposon	transposable element gene
AT5G35935	Transposon	transposable element gene
AT1G16660	Transposon	transposable element gene
AT1G17277	Transposon	transposable element gene
AT1G25430	Transposon	transposable element gene
AT1G31570	Transposon	transposable element gene
AT1G33813	Transposon	transposable element gene
AT1G34610	Transposon	transposable element gene
AT1G35405	Transposon	transposable element gene
AT1G35990	Transposon	transposable element gene
AT1G36185	Transposon	transposable element gene
AT1G36630	Transposon	transposable element gene
AT1G36770	Transposon	transposable element gene
AT1G36975	Transposon	transposable element gene
AT1G37057	Transposon	transposable element gene
AT1G37160	Transposon	transposable element gene
AT1G38194	Transposon	transposable element gene
AT1G38360	Transposon	transposable element gene
AT1G40101	Transposon	transposable element gene
AT1G40105	Transposon	transposable element gene
AT1G42110	Transposon	transposable element gene
AT1G42590	Transposon	transposable element gene
AT1G43886	Transposon	transposable element gene
AT1G44510	Transposon	transposable element gene
AT1G45140	Transposon	transposable element gene
AT1G47360	Transposon	transposable element gene
AT1G47650	Transposon	transposable element gene
AT1G49080	Transposon	transposable element gene
AT1G49090	Transposon	transposable element gene
AT1G50735	Transposon	transposable element gene
AT1G52610	Transposon	transposable element gene
AT1G52850	Transposon	transposable element gene
AT1G53810	Transposon	transposable element gene
AT1G58561	Transposon	transposable element gene
AT1G59770	Transposon	transposable element gene
AT1G60020	Transposon	transposable element gene
AT1G61510	Transposon	transposable element gene
AT1G62460	Transposon	transposable element gene
AT1G64240	Transposon	transposable element gene
AT1G78095	Transposon	transposable element gene
AT2G01840	Transposon	transposable element gene
AT2G03970	Transposon	transposable element gene
AT2G04000	Transposon	transposable element gene
AT2G04200	Transposon	transposable element gene
AT2G04210	Transposon	transposable element gene
AT2G04320	Transposon	transposable element gene
AT2G05040	Transposon	transposable element gene
AT2G05240	Transposon	transposable element gene
AT2G05660	Transposon	transposable element gene
AT2G06490	Transposon	transposable element gene
AT2G06590	Transposon	transposable element gene
AT2G06670	Transposon	transposable element gene
AT2G06760	Transposon	transposable element gene
AT2G06860	Transposon	transposable element gene
AT2G07270	Transposon	transposable element gene
AT2G09953	Transposon	transposable element gene
AT2G10900	Transposon	transposable element gene
AT2G10980	Transposon	transposable element gene
AT2G11340	Transposon	transposable element gene
AT2G11410	Transposon	transposable element gene
AT2G11780	Transposon	transposable element gene
AT2G11790	Transposon	transposable element gene
AT2G12195	Transposon	transposable element gene
AT2G12270	Transposon	transposable element gene
AT2G13300	Transposon	transposable element gene
AT2G13750	Transposon	transposable element gene
AT2G13870	Transposon	transposable element gene
AT2G13940	Transposon	transposable element gene
AT2G14010	Transposon	transposable element gene
AT2G14020	Transposon	transposable element gene
AT2G14930	Transposon	transposable element gene
AT2G15510	Transposon	transposable element gene
AT2G15520	Transposon	transposable element gene
AT2G15720	Transposon	transposable element gene
AT2G15800	Transposon	transposable element gene
AT2G15815	Transposon	transposable element gene
AT2G16000	Transposon	transposable element gene
AT2G16140	Transposon	transposable element gene
AT2G16670	Transposon	transposable element gene
AT2G16680	Transposon	transposable element gene
AT2G16690	Transposon	transposable element gene
AT2G17115	Transposon	transposable element gene
AT2G20460	Transposon	transposable element gene
AT2G21460	Transposon	transposable element gene
AT2G23480	Transposon	transposable element gene
AT2G23490	Transposon	transposable element gene
AT2G23500	Transposon	transposable element gene
AT2G41580	Transposon	transposable element gene
AT3G13270	Transposon	transposable element gene
AT3G15600	Transposon	transposable element gene
AT3G15602	Transposon	transposable element gene
AT3G24675	Transposon	transposable element gene
AT3G24680	Transposon	transposable element gene
AT3G27883	Transposon	transposable element gene
AT3G28153	Transposon	transposable element gene
AT3G28915	Transposon	transposable element gene
AT3G29078	Transposon	transposable element gene
AT3G29610	Transposon	transposable element gene
AT3G29700	Transposon	transposable element gene
AT3G29734	Transposon	transposable element gene
AT3G29738	Transposon	transposable element gene
AT3G29739	Transposon	transposable element gene
AT3G29767	Transposon	transposable element gene
AT3G29792	Transposon	transposable element gene
AT3G30370	Transposon	CONTAINS InterPro DOMAIN/s: Transposase, MuDR, plant (InterPro:IPR004332)
AT3G30418	Transposon	transposable element gene
AT3G30820	Transposon	Arabidopsis retrotransposon ORF-1 protein
AT3G30825	Transposon	transposable element gene
AT3G30827	Transposon	transposable element gene
AT3G30836	Transposon	transposable element gene
AT3G30843	Transposon	transposable element gene
AT3G31450	Transposon	transposable element gene
AT3G32043	Transposon	transposable element gene
AT3G32070	Transposon	transposable element gene
AT3G32240	Transposon	transposable element gene
AT3G32966	Transposon	transposable element gene
AT3G42090	Transposon	transposable element gene
AT3G42622	Transposon	transposable element gene
AT3G42792	Transposon	transposable element gene
AT3G42806	Transposon	transposable element gene
AT3G42820	Transposon	transposable element gene
AT3G43128	Transposon	transposable element gene
AT3G43530	Transposon	transposable element gene
AT3G43573	Transposon	transposable element gene
AT3G43575	Transposon	transposable element gene
AT3G43625	Transposon	transposable element gene
AT3G43828	Transposon	transposable element gene
AT3G43867	Transposon	transposable element gene
AT3G44035	Transposon	transposable element gene
AT3G44215	Transposon	transposable element gene
AT3G44325	Transposon	transposable element gene
AT3G45095	Transposon	transposable element gene
AT3G45775	Transposon	transposable element gene
AT3G46487	Transposon	transposable element gene
AT3G50625	Transposon	transposable element gene
AT3G54823	Transposon	transposable element gene
AT3G60170	Transposon	transposable element gene
AT3G60930	Transposon	transposable element gene
AT3G62725	Transposon	transposable element gene
AT4G01490	Transposon	transposable element gene
AT4G02960	Transposon	transposable element gene
AT4G03870	Transposon	transposable element gene
AT4G03911	Transposon	transposable element gene
AT4G03923	Transposon	transposable element gene
AT4G04170	Transposon	transposable element gene
AT4G04426	Transposon	transposable element gene
AT4G04560	Transposon	transposable element gene
AT4G06511	Transposon	transposable element gene
AT4G06607	Transposon	transposable element gene
AT4G06672	Transposon	transposable element gene
AT4G07945	Transposon	transposable element gene
AT4G08050	Transposon	transposable element gene
AT4G08680	Transposon	transposable element gene
AT4G08710	Transposon	transposable element gene
AT4G08720	Transposon	transposable element gene
AT4G09316	Transposon	transposable element gene
AT4G09380	Transposon	transposable element gene
AT4G09425	Transposon	transposable element gene
AT4G09455	Transposon	transposable element gene
AT4G10830	Transposon	transposable element gene
AT4G11375	Transposon	transposable element gene
AT4G12423	Transposon	transposable element gene
AT4G15590	Transposon	transposable element gene
AT4G17450	Transposon	transposable element gene
AT4G20365	Transposon	transposable element gene
AT4G22415	Transposon	transposable element gene
AT4G22450	Transposon	transposable element gene
AT5G01335	Transposon	transposable element gene
AT5G07215	Transposon	transposable element gene
AT5G07685	Transposon	transposable element gene
AT5G19097	Transposon	transposable element gene
AT5G20750	Transposon	transposable element gene
AT5G26345	Transposon	transposable element gene
AT5G27505	Transposon	transposable element gene
AT5G27845	Transposon	transposable element gene
AT5G27902	Transposon	transposable element gene
AT5G27925	Transposon	transposable element gene
AT5G27947	Transposon	transposable element gene
AT5G28053	Transposon	transposable element gene
AT5G28335	Transposon	transposable element gene
AT5G28523	Transposon	transposable element gene
AT5G28626	Transposon	transposable element gene
AT5G28773	Transposon	transposable element gene
AT5G28880	Transposon	transposable element gene
AT5G32490	Transposon	transposable element gene
AT5G32620	Transposon	transposable element gene
AT5G33207	Transposon	transposable element gene
AT5G33250	Transposon	transposable element gene
AT5G33270	Transposon	transposable element gene
AT5G33395	Transposon	transposable element gene
AT5G33404	Transposon	transposable element gene
AT5G34851	Transposon	transposable element gene
AT5G34868	Transposon	transposable element gene
AT5G35057	Transposon	transposable element gene
AT5G35416	Transposon	transposable element gene
AT5G35425	Transposon	transposable element gene
AT5G35555	Transposon	transposable element gene
AT5G35575	Transposon	transposable element gene
AT5G35608	Transposon	transposable element gene
AT5G35792	Transposon	transposable element gene
AT5G35912	Transposon	transposable element gene
AT5G35965	Transposon	transposable element gene
AT5G36905	Transposon	transposable element gene
AT5G38595	Transposon	transposable element gene
AT5G39155	Transposon	transposable element gene
AT5G39185	Transposon	transposable element gene
AT5G44925	Transposon	transposable element gene
AT5G45605	Transposon	transposable element gene
AT5G46645	Transposon	transposable element gene
AT5G47815	Transposon	transposable element gene
AT5G49080	Transposon	transposable element gene
AT5G50715	Transposon	transposable element gene
AT5G59620	Transposon	transposable element gene
AT1G05450	Transpotation	Bifunctional inhibitor/lipid-transfer protein/seed storage 2S albumin superfamily protein
AT1G08430	Transpotation	aluminum-activated malate transporter 1
AT1G14780	Transpotation	MAC/Perforin domain-containing protein
AT1G21070	Transpotation	Nucleotide-sugar transporter family protein
AT1G22570	Transpotation	Major facilitator superfamily protein
AT1G26730	Transpotation	EXS (ERD1/XPR1/SYG1) family protein
AT1G30990	Transpotation	Polyketide cyclase/dehydrase and lipid transport superfamily protein
AT1G35350	Transpotation	EXS (ERD1/XPR1/SYG1) family protein
AT1G57990	Transpotation	purine permease 18
AT1G59660	Transpotation	Nucleoporin autopeptidase
AT2G03240	Transpotation	EXS (ERD1/XPR1/SYG1) family protein
AT2G16660	Transpotation	Major facilitator superfamily protein
AT2G24610	Transpotation	cyclic nucleotide-gated channel 14
AT2G25810	Transpotation	tonoplast intrinsic protein 4;1
AT2G32670	Transpotation	vesicle-associated membrane protein 725
AT2G35340	Transpotation	helicase domain-containing protein
AT2G39210	Transpotation	Major facilitator superfamily protein
AT2G42005	Transpotation	Transmembrane amino acid transporter family protein
AT2G48130	Transpotation	Bifunctional inhibitor/lipid-transfer protein/seed storage 2S albumin superfamily protein
AT3G03800	Transpotation	syntaxin of plants 131
AT3G05920	Transpotation	Heavy metal transport/detoxification superfamily protein
AT3G10290	Transpotation	Nucleotide-sugar transporter family protein
AT3G12410	Transpotation	Polynucleotidyl transferase, ribonuclease H-like superfamily protein
AT3G13090	Transpotation	multidrug resistance-associated protein 8
AT3G13100	Transpotation	multidrug resistance-associated protein 7
AT3G15340	Transpotation	proton pump interactor 2, regulation of proton transport
AT3G16240	Transpotation	delta tonoplast integral protein
AT3G16440	Transpotation	myrosinase-binding protein-like protein-300B
AT3G17690	Transpotation	cyclic nucleotide gated channel 19
AT3G19930	Transpotation	sugar transporter 4
AT3G45870	Transpotation	nodulin MtN21 /EamA-like transporter family protein
AT3G58550	Transpotation	Bifunctional inhibitor/lipid-transfer protein/seed storage 2S albumin superfamily protein
AT4G05120	Transpotation	Major facilitator superfamily protein
AT4G12490	Transpotation	Bifunctional inhibitor/lipid-transfer protein/seed storage 2S albumin superfamily protein
AT4G15230	Transpotation	pleiotropic drug resistance 2
AT4G21680	Transpotation	NITRATE TRANSPORTER 1.8
AT4G22470	Transpotation	protease inhibitor/seed storage/lipid transfer protein (LTP) family protein
AT4G25940	Transpotation	ENTH/ANTH/VHS superfamily protein
AT4G27590	Transpotation	Heavy metal transport/detoxification superfamily protein
AT4G34950	Transpotation	Major facilitator superfamily protein
AT5G03570	Transpotation	iron regulated 2
AT5G05365	Transpotation	Heavy metal transport/detoxification superfamily protein
AT5G07110	Transpotation	prenylated RAB acceptor 1.B6
AT5G09720	Transpotation	Magnesium transporter CorA-like family protein
AT5G11800	Transpotation	K+ efflux antiporter 6
AT5G13580	Transpotation	ABC-2 type transporter family protein
AT5G13900	Transpotation	Bifunctional inhibitor/lipid-transfer protein/seed storage 2S albumin superfamily protein
AT5G24030	Transpotation	SLAC1 homologue 3
AT5G26690	Transpotation	Heavy metal transport/detoxification superfamily protein
AT5G41160	Transpotation	purine permease 12
AT5G48350	Transpotation	Polynucleotidyl transferase, ribonuclease H-like superfamily protein
AT5G50300	Transpotation	Xanthine/uracil permease family protein
AT5G52760	Transpotation	Copper transport protein family
AT5G56230	Transpotation	prenylated RAB acceptor 1.G2
AT5G60800	Transpotation	Heavy metal transport/detoxification superfamily protein
AT1G69850	Transpotation	nitrate transporter 1:2
AT2G25770	Transpotation	Polyketide cyclase/dehydrase and lipid transport superfamily protein
AT4G32870	Transpotation	Polyketide cyclase/dehydrase and lipid transport superfamily protein
AT2G02860	Transpotation	sucrose transporter 2 (JA responsive gene)
AT3G10640	Transpotation	SNF7 family protein, VPS60.
AT1G02380	Unknown	Unknown protein
AT1G09575	Unknown	Unknown protein
AT1G10020	Unknown	Unknown protein
AT1G11380	Unknown	Unknown protein
AT1G12450	Unknown	Unknown protein
AT1G14160	Unknown	Unknown protein
AT1G14500	Unknown	Unknown protein
AT1G14740	Unknown	Unknown protein
AT1G19020	Unknown	Unknown protein
AT1G55990	Unknown	Unknown protein
AT1G56320	Unknown	Unknown protein
AT1G57680	Unknown	Unknown protein
AT1G61260	Unknown	Unknown protein
AT1G68330	Unknown	Unknown protein
AT1G79660	Unknown	Unknown protein
AT2G19200	Unknown	Unknown protein
AT2G21120	Unknown	Unknown protein
AT2G23690	Unknown	Unknown protein
AT2G30990	Unknown	Unknown protein
AT2G34510	Unknown	Unknown protein
AT2G34610	Unknown	Unknown protein
AT2G36295	Unknown	Unknown protein
AT3G01290	Unknown	Unknown protein
AT3G01430	Unknown	Unknown protein
AT3G06390	Unknown	Unknown protein
AT3G11700	Unknown	Unknown protein
AT3G13437	Unknown	Unknown protein
AT3G14870	Unknown	Unknown protein
AT3G15770	Unknown	Unknown protein
AT3G20380	Unknown	Unknown protein
AT3G24210	Unknown	Unknown protein
AT3G44700	Unknown	Unknown protein
AT3G46110	Unknown	Unknown protein
AT3G47210	Unknown	Unknown protein
AT3G49720	Unknown	Unknown protein
AT3G54070	Unknown	Unknown protein
AT3G57450	Unknown	Unknown protein
AT3G57930	Unknown	Unknown protein
AT4G01140	Unknown	Unknown protein
AT4G02830	Unknown	Unknown protein
AT4G03470	Unknown	Unknown protein
AT4G11000	Unknown	Unknown protein
AT4G20390	Unknown	Unknown protein
AT4G21865	Unknown	Unknown protein
AT4G28085	Unknown	Unknown protein
AT4G33610	Unknown	Unknown protein
AT4G35320	Unknown	Unknown protein
AT4G37240	Unknown	Unknown protein
AT4G38080	Unknown	Unknown protein
AT4G39360	Unknown	Unknown protein
AT4G39675	Unknown	Unknown protein
AT5G07570	Unknown	Unknown protein
AT5G09480	Unknown	Unknown protein
AT5G09520	Unknown	Unknown protein
AT5G11970	Unknown	Unknown protein
AT5G16360	Unknown	Unknown protein
AT5G22520	Unknown	Unknown protein
AT5G25170	Unknown	Unknown protein
AT5G25260	Unknown	Unknown protein
AT5G44130	Unknown	Unknown protein
AT5G50560	Unknown	Unknown protein
AT5G50660	Unknown	Unknown protein
AT5G54710	Unknown	Unknown protein
AT5G62865	Unknown	Unknown protein
AT1G30784	Unknown	Unknown protein
AT2G03934	Unknown	Unknown protein
AT2G15040	Unknown	Unknown protein
AT3G28611	Unknown	Unknown protein
AT3G29788	Unknown	Unknown protein
AT3G30187	Unknown	Unknown protein
AT3G30867	Unknown	Unknown protein
AT3G30875	Unknown	Unknown protein
AT3G31908	Unknown	Unknown protein
AT3G32377	Unknown	Unknown protein
AT4G04653	Unknown	Unknown protein
AT4G06641	Unknown	Unknown protein
AT4G06748	Unknown	Unknown protein
AT4G14610	Unknown	Unknown protein
AT4G32212	Unknown	Unknown protein
AT5G25451	Unknown	Unknown protein
AT5G28230	Unknown	Unknown protein
AT5G31909	Unknown	Unknown protein
AT5G35796	Unknown	Unknown protein
AT5G33251	Unknown	Unknown protein
AT1G02813	Unknown	Unknown protein
AT1G03106	Unknown	Unknown protein
AT1G05280	Unknown	Unknown protein
AT1G10460	Unknown	Unknown protein
AT1G13480	Unknown	Unknown protein
AT1G13490	Unknown	Unknown protein
AT1G13530	Unknown	Unknown protein
AT1G13540	Unknown	Unknown protein
AT1G15010	Unknown	Unknown protein
AT1G16170	Unknown	Unknown protein
AT1G17285	Unknown	Unknown protein
AT1G19380	Unknown	Unknown protein
AT1G20280	Unknown	Unknown protein
AT1G22470	Unknown	Unknown protein
AT1G22885	Unknown	Unknown protein
AT1G22890	Unknown	Unknown protein
AT1G26720	Unknown	Unknown protein
AT1G27580	Unknown	Unknown protein
AT1G27670	Unknown	Unknown protein
AT1G32010	Unknown	Unknown protein
AT1G32460	Unknown	Unknown protein
AT1G35375	Unknown	Unknown protein
AT1G35614	Unknown	Unknown protein
AT1G36272	Unknown	Unknown protein
AT1G36745	Unknown	Unknown protein
AT1G36925	Unknown	Unknown protein
AT1G37113	Unknown	Unknown protein
AT1G43020	Unknown	Unknown protein
AT1G53633	Unknown	Unknown protein
AT1G54740	Unknown	Unknown protein
AT1G55050	Unknown	Unknown protein
AT1G56060	Unknown	Unknown protein
AT1G63540	Unknown	Unknown protein
AT1G67148	Unknown	Unknown protein
AT1G69050	Unknown	Unknown protein
AT1G69325	Unknown	Unknown protein
AT1G80240	Unknown	Unknown protein
AT2G01300	Unknown	Unknown protein
AT2G05752	Unknown	Unknown protein
AT2G05995	Unknown	Unknown protein
AT2G06095	Unknown	Unknown protein
AT2G06562	Unknown	Unknown protein
AT2G06904	Unknown	Unknown protein
AT2G07215	Unknown	Unknown protein
AT2G11405	Unknown	Unknown protein
AT2G11522	Unknown	Unknown protein
AT2G11778	Unknown	Unknown protein
AT2G12290	Unknown	Unknown protein
AT2G13422	Unknown	Unknown protein
AT2G13450	Unknown	Unknown protein
AT2G13547	Unknown	Unknown protein
AT2G14095	Unknown	Unknown protein
AT2G14520	Unknown	Unknown protein
AT2G15420	Unknown	Unknown protein
AT2G15555	Unknown	Unknown protein
AT2G15710	Unknown	Unknown protein
AT2G19850	Unknown	Unknown protein
AT2G20562	Unknown	Unknown protein
AT2G22790	Unknown	Unknown protein
AT2G25200	Unknown	Unknown protein
AT2G25800	Unknown	Unknown protein
AT2G33420	Unknown	Unknown protein
AT2G34330	Unknown	Unknown protein
AT2G35200	Unknown	Unknown protein
AT2G37750	Unknown	Unknown protein
AT2G38350	Unknown	Unknown protein
AT2G41750	Unknown	Unknown protein
AT2G41780	Unknown	Unknown protein
AT2G43865	Unknown	Unknown protein
AT2G47360	Unknown	Unknown protein
AT3G06460	Unknown	Unknown protein
AT3G11165	Unknown	Unknown protein
AT3G13175	Unknown	Unknown protein
AT3G14670	Unknown	Unknown protein
AT3G15630	Unknown	Unknown protein
AT3G20360	Unknown	Unknown protein
AT3G21570	Unknown	Unknown protein
AT3G22240	Unknown	Unknown protein
AT3G24516	Unknown	Unknown protein
AT3G24517	Unknown	Unknown protein
AT3G26235	Unknown	Unknown protein
AT3G30778	Unknown	Unknown protein
AT3G42148	Unknown	Unknown protein
AT3G43574	Unknown	Unknown protein
AT3G43722	Unknown	Unknown protein
AT3G43833	Unknown	Unknown protein
AT3G44006	Unknown	Unknown protein
AT3G44755	Unknown	Unknown protein
AT3G45800	Unknown	Unknown protein
AT3G47200	Unknown	Unknown protein
AT3G51642	Unknown	Unknown protein
AT3G52561	Unknown	Unknown protein
AT3G53010	Unknown	Unknown protein
AT3G55720	Unknown	Unknown protein
AT3G61930	Unknown	Unknown protein
AT4G01340	Unknown	Unknown protein
AT4G02090	Unknown	Unknown protein
AT4G02170	Unknown	Unknown protein
AT4G03723	Unknown	Unknown protein
AT4G04030	Unknown	Unknown protein
AT4G07965	Unknown	Unknown protein
AT4G08593	Unknown	Unknown protein
AT4G08691	Unknown	Unknown protein
AT4G13320	Unknown	Unknown protein
AT4G15242	Unknown	Unknown protein
AT4G16215	Unknown	Unknown protein
AT4G17350	Unknown	Unknown protein
AT4G18150	Unknown	Unknown protein
AT4G24026	Unknown	Unknown protein
AT4G24110	Unknown	Unknown protein
AT4G25830	Unknown	Unknown protein
AT4G27350	Unknown	Unknown protein
AT4G27460	Unknown	Unknown protein
AT4G29310	Unknown	Unknown protein
AT4G33590	Unknown	Unknown protein
AT4G34419	Unknown	Unknown protein
AT4G35730	Unknown	Unknown protein
AT4G36700	Unknown	Unknown protein
AT5G02510	Unknown	Unknown protein
AT5G03670	Unknown	Unknown protein
AT5G05040	Unknown	Unknown protein
AT5G05300	Unknown	Unknown protein
AT5G06990	Unknown	Unknown protein
AT5G08770	Unknown	Unknown protein
AT5G10695	Unknown	Unknown protein
AT5G11070	Unknown	Unknown protein
AT5G15265	Unknown	Unknown protein
AT5G19190	Unknown	Unknown protein
AT5G19800	Unknown	Unknown protein
AT5G21080	Unknown	Unknown protein
AT5G22530	Unknown	Unknown protein
AT5G22560	Unknown	Unknown protein
AT5G23350	Unknown	Unknown protein
AT5G26970	Unknown	Unknown protein
AT5G27340	Unknown	Unknown protein
AT5G28823	Unknown	Unknown protein
AT5G34871	Unknown	Unknown protein
AT5G35050	Unknown	Unknown protein
AT5G35480	Unknown	Unknown protein
AT5G36100	Unknown	Unknown protein
AT5G36900	Unknown	Unknown protein
AT5G41660	Unknown	Unknown protein
AT5G42110	Unknown	Unknown protein
AT5G44690	Unknown	Unknown protein
AT5G48175	Unknown	Unknown protein
AT5G49280	Unknown	Unknown protein
AT5G49350	Unknown	Unknown protein
AT5G50175	Unknown	Unknown protein
AT5G51795	Unknown	Unknown protein
AT5G52790	Unknown	Unknown protein
AT5G54095	Unknown	Unknown protein
AT5G65660	Unknown	Unknown protein
