# Supplementary material for: Genome-Wide Analysis of Gene Regulatory Networks of the FVE-HDA6-FLD Complex in Arabidopsis
Source: Front Plant Sci. 2016 Apr 28;7:555. doi: 10.3389/fpls.2016.00555 (PMC4848314; doi:10.3389/fpls.2016.00555)
Supplement: Supplementary file 17 [file Table_12.XLSX]

## Sheet: 工作表1
Table S12. Primers used in this study
Genes	Primers 5'~3'
Real-time PCR
FLC-RT1	TTAgTATCTCCggCgACTTgAACCCA
FLC-RT2	AgATTCTCAACAAgCTTCAACATgAg
MAF4-RT1	ATTAggTCAgAAgAATTAgTCggAgAAAAC
MAF4-RT2	CTTggATgACTTTTCCgTAgCAgggggAAg
MAF5-RT1	ggggATTAgATgTgTCggAAgAgTgAAg
MAF5-RT2	gATCCTgTCTTCCAAggTAACACAAAgg
SOC1-RT1	AggATCgAgTCAgCACCAAA
SOC1-RT2	ggTAACCCAATgAACAATTgC
FT-RT1	CCCTCTTATAgTAAgCAgAg
FT-RT2	CTAAAgTCTTCTTCCTCCgC
AGL8-RT1	TCgAATCCATATCTgCgCTC
AGL8-RT2	gTACATACgTCTCgACAACg
SPL5-RT1	ggTTTCATgAgCTACCAgAg
SPL5-RT2	ATTAgACgCAAgACTATgCg
ChIP assay
FLC-P-F	TgTAggCACgACTTTggTAACACC
FLC-P-R	gCAgAAAgAACCTCCACTCTACATC
FLC-E-P	CgACTTgAACCCAAACCTgAggATCAAAT
FLC-E-R	AgAAgATAAAAgggggAACAAATgAAAAC
FLC-I-F	CTgCgACCATgATAgATACATgAgA
FLC-I-R	TTCACTCAACAACATCgAgCACg
FLC-U-F	gCTgATAAgggCgAgCgTTTg
FLC-U-R	gTAggCTTCTTCACTgTgAAgC
